# Supplementary material for: AMPK activation by glycogen expenditure primes the exit of naïve pluripotency
Source: EMBO Rep. 2025 Feb 17;26(6):1504–27. doi: 10.1038/s44319-025-00384-x (PMC11933299; doi:10.1038/s44319-025-00384-x)
Supplement: Supplementary file 2 — Dataset EV1 [file 44319_2025_384_MOESM2_ESM.xlsx]

## Sheet: TPM
Gene Symbol	J1-AKO-1	J1-AKO-2	J1-DKO-1	J1-DKO-2	J1-GKO-1	J1-GKO-2	J1-WT-1	J1-WT-2	PJ1-1	PJ1-2
0610009B22Rik	26.4802	23.253	29.8489	32.1395	23.0357	25.2946	23.3012	24.5873	30.401	27.628
0610010F05Rik	5.63734	5.06141	4.40937	3.56872	4.62468	4.54137	5.56011	5.15629	13.3804	13.7733
0610010K14Rik	46.2528	46.5305	36.9889	40.4502	47.9225	43.3458	45.2898	47.1902	122.104	137.015
0610012G03Rik	14.2558	14.8403	16.0669	15.6775	13.5099	17.0667	12.6484	14.8865	10.071	12.9565
0610030E20Rik	9.44748	10.6774	8.62966	8.86712	9.35828	10.3829	10.3365	10.8348	7.71097	8.43807
0610037L13Rik	28.2857	26.3856	21.8685	23.164	24.0888	21.7925	32.8186	30.0443	20.1256	19.3049
0610040J01Rik	0.016045	0.0698542	0.0758693	0.0420974	0.272855	0.101169	0.117016	0.119251	0	0
1110002E22Rik	0	0.00389892	0	0	0	0	0	0	0	0
1110004F10Rik	84.2248	85.2113	73.9635	79.3266	100.683	95.1615	86.0548	88.1963	99.4271	87.6213
1110008L16Rik	14.162	15.1782	19.3656	17.9127	16.8629	16.7653	13.5651	12.742	13.829	12.1526
1110008P14Rik	22.0854	23.7114	27.12	27.6797	21.6267	20.7387	24.5384	22.4751	22.5064	19.4216
1110012L19Rik	13.6302	12.8259	14.2717	14.7127	13.2391	13.2023	13.0438	15.1575	8.01193	11.8314
1110017D15Rik	0	0	0	0.0735863	0.0344693	0.0852507	0.033563	0	0.13787	0.148329
1110025L11Rik	0	0	0	0	0	0	0	0	0	0
1110032A03Rik	3.6046	3.98804	2.79391	4.3884	1.95811	1.61039	3.42207	3.5531	3.92118	3.73053
1110032F04Rik	0.316254	0.326931	0.507803	0.323047	0.68824	0.584067	0.322647	0.302524	1.27104	1.2015
1110038F14Rik	39.3781	42.3104	35.8436	40.3829	33.4133	29.8443	40.5512	39.0146	26.0628	25.3815
1110051M20Rik	2.68741	3.05216	2.00612	2.27322	2.18664	1.82489	2.75804	3.03432	13.9148	14.1003
1110057P08Rik	0	0	0	0	0	0	0	0	0	0
1110059E24Rik	44.8826	44.2818	24.0908	24.1276	20.9236	24.8421	45.2274	46.0552	25.3795	25.3572
1110059G10Rik	7.04511	6.25552	8.28453	7.33151	7.71553	8.72801	7.80407	5.74906	5.67692	6.98234
1110065P20Rik	14.1117	14.0516	10.7701	12.4496	12.8626	12.2169	16.8953	13.574	19.5537	24.2842
1190002N15Rik	29.3599	30.6021	19.7508	19.6857	27.7807	26.5487	28.0648	28.9066	40.7065	32.7831
1190005I06Rik	4.32679	3.8781	5.84516	5.03517	4.81552	3.62045	5.56892	3.86062	1.29556	2.44063
1190007I07Rik	49.1017	49.2956	33.015	39.1564	27.8413	33.6008	51.0935	44.7499	32.8416	27.7302
1300017J02Rik	0.346781	0.61494	0.408466	0.112088	0.127339	0.0814293	0.252896	0.236989	0.0218601	0.0312739
1500009C09Rik	0.379242	0.43235	0.402715	0.18051	0.461047	0.55754	0.297963	0.338349	0.0742575	0.243624
1500009L16Rik	4.57574	5.31684	5.83003	4.58662	10.1375	9.8156	3.97316	4.76434	14.04	18.0037
1500011B03Rik	12.2687	14.0386	17.0701	21.9412	22.8343	27.2225	14.9051	15.6784	24.9467	33.9574
1500015O10Rik	0.121221	0.0664858	0.229107	0.393161	0.39789	0.166706	0.0547964	0.108587	0	0
1520401A03Rik	0.00891538	0.0194271	0.0600229	0.0156369	0.0214449	0.0701806	0	0.0105307	0.0255294	0
1600002K03Rik	12.9348	12.4179	6.94623	8.72988	8.84403	8.49999	14.5523	15.255	8.50892	5.28306
1600012H06Rik	11.5567	11.7308	13.1012	14.3733	9.53108	11.7522	12.3932	11.972	9.89235	12.0936
1600014C10Rik	2.87882	3.85196	5.372	5.07306	3.76089	4.42616	4.43257	4.03923	2.36973	2.55021
1600014C23Rik	0.260912	0	0.124325	0	0.250919	0	0.239659	0	0.680249	0.234735
1600015I10Rik	0.0532953	0.0730807	0.0254587	0.0238086	0.012665	0.0121449	0.0718845	0.0484193	0	0
1700001C02Rik	0	0	0	0	0	0	0	0	0	0
1700001C19Rik	0.0254408	0.0859814	0.083195	0.0937276	0.0485082	0	0.159976	0.0745407	0.1097	0.125068
1700001F09Rik	0	0	0	0	0	0	0	0	0	0
1700001J03Rik	0.0648236	0	0	0.0595502	0	0	0	0.0589492	0.0650314	0
1700001K19Rik	0	0	0.042708	0	0	0	0.0413512	0	0	0
1700001L19Rik	0.136707	0.0639743	0.0556358	0.0696276	0.123293	0.22749	0.104694	0.123923	0.0570072	0.120479
1700001O22Rik	0.504054	0.429216	0.197444	0.269707	0.276847	0.401196	0.279271	0.313397	0.498454	1.1043
1700001P01Rik	0.18793	0.310581	0.633472	0.629395	0.0914896	0.18082	0.347131	0.0862463	0.39308	0.509538
1700003E16Rik	0.208232	0.0828638	0.33982	0.270736	0.435952	0.534781	0.193774	0.206015	0.220967	0.0666497
1700003F12Rik	0.180951	0.198445	0	0.0832894	0.247347	0.162696	0	0.241687	5.57532	14.7
1700003H04Rik	0	0	0	0	0	0	0	0	0	0
1700006A11Rik	0	0	0	0	0	0	0	0	0.0598003	0.0182183
1700007K13Rik	8.52599	7.60248	28.2752	27.2096	14.1794	14.8614	7.12665	7.65948	8.62699	3.96633
1700008O03Rik	2.15057	1.2005	1.944	2.89462	1.90871	1.9912	1.44245	1.68984	0.301322	0.458344
1700008P02Rik	0	0	0	0	0	0	0	0	0	0
1700009N14Rik	0	0	0	0	0	0	0	0	0	0
1700010B08Rik	0	0	0	0	0.048148	0	0.0454528	0	0	0
1700010I14Rik	0.256517	0.259357	0.428247	0.459674	0.171341	0.259577	0.250609	0.222627	1.22482	1.03868
1700011L22Rik	0	0	0	0	0	0	0	0	0	0
1700011M02Rik	0	0	0	0	0	0	0	0	0	0.1656
1700012A03Rik	0	0	0	0	0	0	0	0	0	0
1700012B07Rik	0.0797752	0.0946598	0.082469	0.0409008	0.0856393	0.12752	0.286473	0.550128	0	0
1700012B09Rik	0	0	0	0	0	0.0621773	0	0	0	0
1700012P22Rik	0	0	0	0	0	0	0	0	0	0
1700013F07Rik	0.0708449	0	0.135271	0	0.0688775	0.134091	0	0	0.214713	0.0637764
1700013G24Rik	0	0	0	0.0326614	0	0.0673215	0.0338256	0	0	0
1700013H16Rik	5.05779	5.21669	0.112499	0.241534	1.10842	1.3505	7.25984	7.84734	0.0890105	0.132307
1700014D04Rik	0.113485	0.285824	0.247857	0.144888	0.159398	0.0653752	0.12867	0.14869	0.078984	0.0807115
1700015F17Rik	0	0	0	0	0	0	0	0	0	0
1700015G11Rik	0	0	0	0	0	0	0	0	0	0
1700016C15Rik	0	0	0	0	0	0	0	0	0	0
1700016D06Rik	0.180864	0.304123	0.759376	0.964009	0.474537	0.245492	1.26151	0.62386	0	0
1700016H13Rik	0.394373	0.332611	0.183389	0.427987	0.574902	0.263697	0.257788	0.506671	0.0935192	0.0562313
1700016K19Rik	0.484564	0.240223	0.503082	0.314935	0.417309	0.444208	0.653558	0.520321	0.264042	0.159513
1700017B05Rik	15.4831	16.3451	15.6867	16.3521	13.0683	12.5775	16.7318	16.0688	15.7253	16.3934
1700017D01Rik	0	0	0	0	0	0	0	0	0	0
1700017N19Rik	0	0	0	0	0	0	0	0	0	0
1700018B08Rik	1.1105	0.992339	0.440405	0.155935	0.668292	1.26754	1.11012	0.921499	0	0
1700018F24Rik	0	0	0	0	0	0	0.06878	0	0	0
1700018G05Rik	0	0	0	0	0	0	0	0	0	0
1700019A02Rik	0	0.172098	0	0	0	0	0.0700785	0	0.0781279	0
1700019D03Rik	8.94192	10.6703	16.6796	16.5825	13.6092	13.0757	9.67418	8.96988	26.964	31.3006
1700019N19Rik	0.0381592	0.0414628	0	0	0	0	0	0	0	0.0342403
1700020A23Rik	0	0	0	0	0	0	0	0	0	0
1700020D05Rik	0.375476	0.136791	0.515332	0.677364	0.156219	0.539364	0.499259	0.529744	0.245861	0.258831
1700020L24Rik	0	0	0	0	0	0	0	0	0.221084	0.396274
1700020N01Rik	0.566402	0.338883	0.0979484	0.276328	0.0493139	0.142563	0.50181	0.278838	0	0
1700020N15Rik	0.312446	0	0.0994359	0.102554	0.411499	0.30138	0.187903	0.0958218	0	0
1700021F05Rik	19.8715	23.0857	15.547	15.8977	17.0576	19.6228	18.7583	19.6209	14.0797	16.728
1700021F07Rik	0	0.156693	0	0	0	0	0.0662717	0.0652709	0	0
1700022I11Rik	0	0	0	0	0	0	0	0	0	0
1700023F06Rik	0.433734	0.569937	0.911341	1.22043	0.570343	0.95422	0.47876	0.700282	0.602667	0.889231
1700024B05Rik	0.0254451	0.0557032	0.0728709	0.067568	0	0.0233191	0.134497	0.0691627	0.147964	0.0446648
1700024G13Rik	0.054741	0.180287	0.26317	0.199753	0.104221	0.255412	0.299222	0.0998127	0.054576	0
1700024P04Rik	0	0	0	0	0	0	0	0	0	0
1700025B11Rik	0	0	0	0	0	0	0	0	0	0
1700025C18Rik	0	0	0	0	0	0	0	0	0	0
1700025F22Rik	0	0	0	0	0	0	0	0	0	0
1700025G04Rik	0.539406	0.453298	0.686999	0.67095	0.622735	0.633125	0.570608	0.603943	2.3348	2.28265
1700028J19Rik	0.422905	0.752114	0.567637	0.582956	0.355247	0.47491	0.283242	0.616084	0.317358	0.13421
1700028K03Rik	0.193206	0	0.0616636	0	0.0669214	0	0.119551	0	0	0
1700028P14Rik	0	0.0510245	0	0	0	0	0	0.0425108	0	0
1700029F12Rik	0.0322214	0	0	0	0	0	0	0	0	0
1700029H14Rik	0	0	0.0503011	0	0.0247896	0.0221333	0	0.0219631	0.0259995	0
1700029I15Rik	0	0	0	0	0	0	0	0	0	0
1700029J07Rik	0.052893	0.115751	0.0253163	0.0856282	0.0263826	0.124685	0.100852	0.0721582	0.60503	0.835486
1700029P11Rik	5.03859	4.40478	4.5001	4.68006	5.72526	5.04603	5.38794	3.53446	0	0
1700030J22Rik	2.10867	1.526	2.12354	2.03981	1.80143	2.25264	1.67942	1.90445	1.25785	1.15055
1700030K09Rik	7.48842	8.24821	8.70357	7.77542	7.12828	7.21996	7.78707	8.38179	4.27141	4.13933
1700031F05Rik	0	0	0	0	0	0	0	0	0	0
1700034E13Rik	0	0	0	0	0	0	0	0	0	0
1700034I23Rik	0	0	0	0	0	0	0	0	0	0
1700034J05Rik	0	0	0	0	0	0	0	0	0	0
1700037C18Rik	0.680378	0.535294	0.467204	0.84742	0.746346	0.474444	0.737636	0.678271	1.18906	0.751053
1700037H04Rik	60.6916	56.7374	42.2273	42.4725	63.9984	60.876	64.8029	60.909	43.5605	45.7872
1700040F15Rik	0	0	0	0	0	0	0	0	0	0
1700042G07Rik	0	0	0.247687	0	0	0	0	0	0	0
1700047I17Rik2	0	0	0	0	0	0	0	0	0	0
1700049E17Rik1	0	0	0	0	0	0	0	0	0	0
1700049E17Rik2	0	0	0	0	0	0	0	0	0	0
1700056E22Rik	0.28718	0.189315	0.377663	0.317741	0.37196	0.369438	0.0542587	0.153947	0.466401	0.359807
1700057G04Rik	0	0	0	0	0	0	0	0	0	0.100648
1700061G19Rik	11.2134	11.2709	11.3759	12.0514	12.5	11.2653	11.1412	10.9076	0	0
1700064H15Rik	0	0	0	0	0	0	0.19474	0	0	0
1700066B19Rik	2.22381	2.49027	2.13143	2.75048	2.09368	2.43383	2.53283	2.35091	0.0409007	0.0249096
1700066M21Rik	6.4927	6.36917	6.25984	6.32405	5.92174	6.85523	6.54028	6.53984	2.18802	2.36131
1700067K01Rik	0.913965	0.828945	0.482797	0.368582	0.73326	0.692242	0.787697	0.688969	0.0308869	0.139874
1700067P10Rik	0	0	0	0	0	0.0357553	0	0	0	0
1700069L16Rik	0	0	0	0.0573837	0	0.0546295	0	0	0	0.0524864
1700074P13Rik	0	0	0	0	0	0	0	0	0	0
1700080E11Rik	0	0	0	0	0	0	0	0	0	0
1700080O16Rik	0	0.0746832	0	0	0	0	0	0	0	0
1700084M14Rik	0	0	0	0	0	0	0	0	0	0
1700086D15Rik	0.0769187	0.125628	0.0364678	0.0342659	0	0	0.139227	0.139784	0	0
1700088E04Rik	0.216072	0.643882	0.411492	0.340758	0.222862	0.380931	1.06539	0.650588	1.41879	0.968403
1700092M07Rik	1.46676	2.98499	0.804659	1.51426	0.208064	0.426027	2.14187	1.89991	1.19517	0.98229
1700093K21Rik	0	0.069147	0	0.036111	0.0383038	0.0371686	0.105297	0	0.627101	0.0709064
1700102P08Rik	1.35587	0.797302	1.05877	1.457	0.838754	0.739814	1.43227	1.17387	0.377463	0.44639
1700109H08Rik	0.623006	0.0762114	0.263528	0.525949	0.332842	0.257727	0.184424	0.125962	0.415888	0.182873
1700113H08Rik	0	0	0	0	0	0	0	0	0	0
1700122O11Rik	0	0	0	0	0	0	0.0875855	0	0	0
1700123K08Rik	0	0	0	0	0	0	0	0	0	0
1700123L14Rik	0	0	0	0	0	0	0	0	0	0
1700123O20Rik	18.1201	18.0713	25.1051	26.4798	22.8431	23.9765	18.0565	17.259	27.3627	28.3413
1700125H20Rik	0.081989	0.089721	0	0	0	0	0.14965	0.0738318	0.0840723	0
1700129C05Rik	0	0	0	0	0	0	0	0	0	0
1810009A15Rik	145.108	143.292	97.651	98.9625	56.4526	62.7578	132.234	128.087	85.1556	86.7228
1810009J06Rik	0	0	0	0	0	0	0	0	0	0
1810010D01Rik	0	0	0	0.0590873	0.122088	0	0	0.0584758	0	0.0582069
1810010H24Rik	0.522748	0.652189	0.395308	0.409309	0.142629	0.173994	0.306721	0.473721	0.935179	1.24036
1810013L24Rik	38.1069	40.2435	37.4185	38.327	31.3863	36.5156	34.5972	37.373	33.9528	33.4843
1810022K09Rik	315.844	298.226	268.272	314.246	288.2	326.2	309.132	301.857	242.105	228.1
1810024B03Rik	0	0.140241	0.0307669	0.0573834	0.0309612	0	0.0572068	0.0586394	0.0939789	0
1810030O07Rik	19.0965	19.1776	14.912	15.7937	14.7442	15.5307	19.612	20.0118	11.1475	11.2517
1810037I17Rik	43.9423	40.927	59.1726	63.5327	60.0993	60.4851	38.9183	38.7823	48.9327	51.1786
1810043G02Rik	3.6279	3.40549	4.25355	4.19301	4.55867	4.47461	4.55426	3.64794	6.20278	6.00173
1810046K07Rik	0	0	0	0	0	0	0	0	0	0
1810049J17Rik	0.610683	0.453649	0.389843	0	0.20344	0.197831	0.783091	0.183263	0.22433	0.572887
1810055G02Rik	32.2718	32.4053	17.9122	20.8372	14.6715	17.7648	32.9115	30.9019	30.9321	30.052
1810062G17Rik	0.053677	0.0586263	0.050767	0	0	0	0	0	0.0541395	0.0949548
1810065E05Rik	0	0	0	0	0	0	0	0	0	0
2010003K11Rik	0.0749745	0.0411993	0.0358074	0.0335102	0	0	0	0	0	0
2010005H15Rik	0	0	0	0	0	0	0	0	0.611869	0.0767136
2010106E10Rik	0	0	0	0	0	0	0	0	0	0.030831
2010109A12Rik	0	0	0	0	0	0	0	0	0	0
2010109I03Rik	0	0	0	0	0	0	0	0	0	0
2010111I01Rik	5.95896	5.18101	8.34691	8.55559	5.25722	5.19596	6.12944	6.19868	5.30902	5.01077
2010300C02Rik	0.113344	0.166324	0.139472	0.156385	0.292451	0.269016	0.1448	0.0983593	0.134848	0.0891923
2010315B03Rik	0.366104	0.454961	0.558868	0.449109	0.377541	0.395293	0.378002	0.461293	0.837838	1.20019
2200002D01Rik	0.590514	0.904338	0.751605	0.965958	0.598945	0.482586	0.677756	0.688078	2.59562	3.17653
2200002J24Rik	0	0	0	0	0	0	0	0	0.397268	0
2210010C04Rik	0	0	0	0	0	0	0	0	0	0
2210011C24Rik	1.66516	2.04624	2.82558	1.87573	2.15426	3.06702	2.5813	2.55715	0.566237	0.612695
2210016F16Rik	3.46428	2.96435	5.46213	4.96493	6.51779	6.12424	4.05948	3.99838	0.104682	0.0236188
2210016L21Rik	10.7121	10.3963	8.72923	9.38399	6.78396	7.75942	10.8026	10.0299	8.65812	8.99895
2210017I01Rik	0	0	0	0	0	0	0	0	0	0
2210407C18Rik	0	0	0	0	0	0	0	0	0	0
2210408I21Rik	3.0008	3.72074	2.96632	4.10797	3.6353	3.33398	3.31158	3.47177	3.95568	2.9851
2210418O10Rik	0.0315641	0.0345092	0.206615	0.138892	0.10876	0.0867663	0.013903	0.0292212	0.0611975	0.0558403
2300002M23Rik	0.256692	0.315448	0.0909843	0.0578318	0.330649	0.266334	0.291231	0.115277	0	0
2300003K06Rik	0	0	0	0	0	0	0	0	0	0
2300009A05Rik	6.53117	5.6299	4.45931	4.52454	4.85671	6.3565	5.62895	5.0183	10.1097	11.9092
2310002L09Rik	0	0	0	0	0	0	0	0	0	0
2310003L06Rik	2.12451	2.6126	0.636312	0.640885	1.07005	0.639341	1.8864	2.10682	0.198992	0.0673916
2310007B03Rik	0.0175555	0	0.0166181	0.0468462	0.081043	0.0183734	0	0.0722637	0.0195934	0
2310009B15Rik	8.0103	6.32674	7.06286	9.62399	8.53252	10.5013	8.00775	7.42252	5.51354	6.82224
2310011J03Rik	18.1868	18.748	17.1059	18.4761	17.3085	17.0314	19.895	18.8993	16.0401	16.7933
2310022A10Rik	24.0527	23.0886	23.0374	24.4824	23.765	22.7477	24.3388	24.4299	13.3977	11.8488
2310022B05Rik	7.86953	7.66285	11.5585	11.8609	8.16842	7.97491	7.37446	7.25786	21.5427	24.7001
2310030G06Rik	2.84536	2.84531	2.92005	3.0216	2.78056	2.53673	2.66097	2.81783	0.74312	0.825793
2310033P09Rik	21.0325	21.9548	21.4735	23.8632	11.321	12.2505	21.1496	18.7864	29.2163	30.3927
2310034C09Rik	0	0	0	0	0	0	0	0	0	0
2310034G01Rik	1.04667	0.853624	0.699922	0.852662	0.982721	0.648815	0.877329	0.841782	0.0782067	0.104963
2310039H08Rik	5.89591	5.37165	10.0086	13.7236	5.81128	6.19354	6.635	5.6762	14.2631	15.8855
2310046K23Rik	0	0	0	0	0	0	0	0	0	0
2310050C09Rik	0	0	0	0	0	0	0	0	0	0
2310057J18Rik	0	0	0	0	0	0	0	0	0.0781781	0
2310057M21Rik	5.73466	5.69169	5.95011	5.7067	4.15945	4.07647	4.43922	5.75139	5.7269	5.74012
2310057N15Rik	0	0	0	0	0	0	0	0	0	0
2310061I04Rik	41.7359	44.8019	34.7057	35.7604	35.4896	39.2477	43.2271	44.7977	20.4888	16.2586
2310061N02Rik	0	0	0	0	0	0	0	0	0	0
2310079G19Rik	0	0	0	0	0	0	0	0	0	0
2410002F23Rik	82.4469	90.0411	72.5003	76.9265	63.9569	57.7882	87.5813	80.3389	62.6832	53.3606
2410004B18Rik	19.6264	23.4048	18.2468	18.7026	20.2467	20.0138	24.7441	24.8304	18.5207	17.2946
2410004P03Rik	0.37155	0.237439	0.204786	0.306462	0.215799	0.420075	0.297126	0.212836	1.01517	0.189637
2410015M20Rik	59.4992	54.4579	56.666	58.2162	35.9127	37.4811	59.8002	50.7859	39.1596	40.8105
2410131K14Rik	5.77738	5.76067	4.14616	3.88151	4.15295	4.09825	5.82443	6.2685	6.34614	6.06065
2410137M14Rik	15.2082	12.9794	12.3468	13.5798	10.2055	10.779	13.4684	13.1101	0.0676732	0.0946895
2410141K09Rik	35.6951	38.3545	41.8295	42.1439	42.1525	42.0596	42.5467	44.4128	0.0138608	0.012747
2510002D24Rik	4.38283	4.69886	5.27644	5.42132	3.55829	3.9426	5.12238	5.26624	4.63003	7.29688
2510009E07Rik	3.78314	2.50636	3.92638	4.40719	5.04171	6.64492	3.83192	3.4403	3.46458	2.53167
2510039O18Rik	23.3439	24.8561	23.8865	24.9405	25.8816	26.26	30.0939	28.4662	18.0668	18.5193
2610001J05Rik	37.0186	38.6923	35.8926	34.8664	37.3789	38.3834	37.4791	37.9018	34.0956	42.4563
2610002M06Rik	0.700409	0.645348	0.71504	0.696816	1.1632	1.32779	0.664518	0.745783	2.38582	2.34251
2610008E11Rik	1.19703	1.07931	2.65624	2.40633	1.75388	1.81588	0.818439	1.00544	3.92547	4.85742
2610021A01Rik	20.0023	22.9998	22.1746	21.6753	18.2404	19.4839	20.5753	19.4732	17.14	14.4665
2610028H24Rik	0	0	0.107506	0	0.0207656	0.0208135	0.0209556	0.0411731	0	0.0200019
2610042L04Rik	0	0.108212	0.0806329	0.0194926	0.109737	0.104754	0	0.0397486	0.402511	0.317076
2610044O15Rik8	18.8672	18.2797	16.1978	15.8264	11.944	12.4558	18.2574	18.6984	18.5794	22.2612
2610301B20Rik	11.1189	10.8804	11.9075	13.2422	8.14934	7.8422	9.77023	9.92601	15.6818	15.0991
2610318N02Rik	39.026	43.9934	32.129	36.4807	17.5919	17.5392	38.4323	35.9989	23.3361	22.3347
2610507B11Rik	108.159	107.526	85.0902	83.8281	94.601	94.698	106.298	108.234	66.7352	60.4116
2610528A11Rik	0.215955	0.0791176	0.0685748	0	0	0.068379	0.131488	0.0653392	0.150144	0.0645562
2610528J11Rik	0	0.060759	0	0.0502762	0.12445	0	0	0	1.14586	1.58935
2700049A03Rik	7.92165	8.02214	9.03055	8.4574	7.78874	8.0942	7.06415	7.24445	5.23203	5.90034
2700062C07Rik	15.6077	18.435	14.6935	16.3385	18.008	15.6801	16.7773	17.5388	10.7469	11.918
2700081O15Rik	20.8734	22.4425	10.0272	9.91151	8.8269	10.8388	20.4601	21.7977	15.6878	18.1552
2700097O09Rik	9.97145	10.198	12.0144	11.1137	9.57418	10.1258	8.90703	10.5876	6.52912	5.53494
2810004N23Rik	61.8711	61.9472	53.1654	53.627	55.5629	55.2927	58.3271	57.7024	51.3931	47.9592
2810006K23Rik	11.3158	11.3003	9.85744	9.59342	10.6797	11.2637	12.4279	11.2455	9.77578	10.297
2810021J22Rik	4.4841	3.65096	4.55908	3.67326	2.72902	2.73442	4.55138	4.26101	1.28443	2.14405
2810408A11Rik	2.1348	2.25484	1.81787	2.06645	1.85402	1.72894	2.49341	2.24838	2.4602	4.15525
2810459M11Rik	0.0431481	0.0472449	0.0125762	0.023676	0.101399	0.0482853	0.0240025	0	2.86982	2.85058
2900011O08Rik	5.73968	5.864	6.31279	5.39855	4.25044	3.14394	6.51248	6.1269	8.20235	8.64261
2900026A02Rik	3.85969	3.82943	3.97453	3.81936	5.18717	4.8788	3.47072	3.78031	4.34364	5.10269
2900092C05Rik	0	0	0	0	0	0	0	0	0	0
3100002H09Rik	0	0	0	0	0	0	0	0	0.128178	0.0552589
3110001I22Rik	6.66916	7.07111	6.44414	6.79924	5.26723	5.32473	6.91565	6.6967	6.03913	6.33639
3110009E18Rik	1.29637	1.78508	1.16828	0.785765	0.97509	1.4844	1.20662	1.11875	3.49258	3.55836
3110018I06Rik	0	0	0	0	0	0	0	0	0	0
3110021N24Rik	0.0759088	0.0833366	0.0962028	0.0905143	0.0716988	0.0694984	0.0232228	0.115477	0.0245727	0.0448236
3110040M04Rik	0	0	0	0	0.0769926	0.0380603	0.0382319	0.0376312	0	0
3110040N11Rik	8.63759	8.38218	7.25099	5.35735	8.88818	8.18038	8.80819	7.69377	4.20682	6.70642
3110070M22Rik	0.0393985	0.0432587	0.0375032	0.179548	0.0753416	0.0366622	0.0365862	0.0714909	0	0
3110082I17Rik	47.319	49.3425	32.3368	37.0266	30.0274	31.698	53.3573	51.1339	45.7036	35.9794
3110082J24Rik	0	0	0	0	0	0	0	0	0.214515	0.127385
3300002I08Rik	0.456428	0.702319	0.778785	0.505796	0.87294	0.673903	0.414294	1.06956	0.553281	0.968809
3425401B19Rik	0.0362769	0.0169393	0	0.00455433	0.0719625	0.0894839	0.00471605	0.0141662	0.00496806	0.0136534
3830403N18Rik	0.0817688	0.0447248	0	0	0	0	0.108984	0.0374247	0.203815	0.110381
3830406C13Rik	2.97229	2.58217	3.28456	3.22772	1.51785	1.69126	2.29701	2.42132	1.7626	2.05673
3830417A13Rik	0.836687	0.634196	0.17648	0.164101	0.0437212	0.021101	0.515782	0.757204	0.156443	0.101378
4430402I18Rik	0	0	0	0	0	0	0	0	0	0
4632433K11Rik	2.71379e-216	6.37878e-40	1.76347e-74	4.69218e-120	1.87183e-44	0.0211849	4.1782e-76	8.34608e-57	4.58251e-52	6.55491e-29
4833420G17Rik	10.3673	10.2674	8.77963	9.60977	8.34776	8.33747	10.422	10.357	8.33678	8.60668
4833423E24Rik	0	0	0	0	0	0	0	0	0	0
4833427G06Rik	0.0475188	0	0	0	0.0453569	0	0.0849493	0.0430426	0	0.0420832
4833439L19Rik	76.8664	76.3925	45.0667	44.5475	51.3312	52.9725	75.3905	73.9182	46.5826	50.7013
4921501E09Rik	0	0	0	0	0	0	0	0	0	0
4921504E06Rik	0	0	0	0	0	0	0	0	0.0184664	0
4921507P07Rik	0.0481231	0.123348	0.123215	0.115299	0.312294	0.133996	0.071496	0.0732516	0.486064	0.38221
4921509C19Rik	0.0222278	0.0242441	0.0105987	0	0.0315442	0.010109	0.0297895	0.020271	0.0106559	0
4921511C20Rik	0	0	0	0	0.0263949	0	0	0	0	0
4921511M17Rik	0	0	0	0	0	0	0	0	0	0
4921517D22Rik	0	0	0	0	0	0	0	0	0	0
4921524J17Rik	17.2336	18.4709	17.625	19.0099	14.2814	13.7411	19.0065	16.5073	14.4822	16.7092
4921524L21Rik	0	0	0	0	0	0	0	0	0	0
4921530L21Rik	0	0	0	0	0	0	0	0	0.070193	0.124216
4921536K21Rik	0.598782	0.800672	0.901605	0.934864	1.16866	1.28394	0.673908	0.902951	1.5678	1.41536
4921539E11Rik	0.0305781	0	0.0148042	0.0135814	0.0150147	0	0.013736	0	0	0
4922502D21Rik	0	0	0	0	0	0	0	0	0	0
4930402F06Rik	0	0	0	0	0	0	0	0	0	0
4930402H24Rik	1.57999	1.61331	4.42526	3.82528	2.64447	2.47808	1.90287	1.83877	2.72423	2.68094
4930402K13Rik	0	0	0	0	0	0	0	0	0	0
4930404H24Rik	0	0	0	0	0	0	0	0	0	0
4930404N11Rik	0.0938781	0	0.142783	0.0280262	0.204476	0.11033	0.0290331	0.0842432	0	0.161488
4930407I10Rik	0	0	0	0	0	0	0	0	0	0
4930412O13Rik	0	0	0	0	0.0318576	0	0	0	0	0
4930415L06Rik	0	0	0	0	0	0	0	0	0	0
4930415O20Rik	0.111677	0	0.109653	0	0	0.107554	0	0	0.342136	0
4930426L09Rik	0	0	0	0	0	0.0250395	0	0	0.0260771	0
4930430A15Rik	0	0	0	0	0	0	0	0	0	0
4930430F08Rik	6.5709	6.22922	7.5734	7.70476	7.39209	7.1656	6.83318	6.96962	7.2535	8.10809
4930432K21Rik	1.08189	1.14562	2.41603	2.17045	3.55347	3.80907	1.23154	1.61968	0.43741	0.420164
4930432M17Rik	0	0	0	0	0	0	0	0	0	0
4930433I11Rik	0	0	0	0	0	0	0	0	0	0
4930435E12Rik	0	0	0	0	0	0	0	0	0	0
4930438A08Rik	0	0	0	0	0	0	0	0	0	0.0813782
4930442H23Rik	0	0	0	0	0	0	0	0	0	0
4930444G20Rik	0	0	0	0	0	0	0	0	0	0
4930444P10Rik	0	0.0804498	0.0239885	0.0438824	0	0.0229797	0.0492734	0	0.0743061	0.139439
4930447A16Rik	0	0	0	0	0	0	0	0	0	0
4930447C04Rik	8.16734	9.34615	3.20771	3.26531	4.61978	4.58221	5.08679	5.64557	0	0
4930447F04Rik	0	0	0	0	0	0	0	0	0	0
4930449I24Rik	0	0	0	0	0	0	0	0	0	0
4930451I11Rik	0	0	0	0	0	0	0	0	0	0
4930452B06Rik	1.44734	1.34805	3.84035	3.60404	3.5642	3.76759	1.96075	1.84493	5.97498	5.94526
4930453N24Rik	21.356	20.9227	18.7507	18.8441	18.6063	19.04	20.3525	20.1425	15.8898	16.9306
4930455H04Rik	0	0	0	0	0	0	0	0	0	0
4930467E23Rik	0	0	0	0	0	0	0	0	0.0155351	0
4930469K13Rik	0	0	0	0	0	0	0	0	0	0
4930470P17Rik	0.0305403	0	0	0	0	0	0	0	0	0
4930474N05Rik	0	0	0	0	0	0	0	0	0	0
4930480E11Rik	0	0	0	0	0	0	0	0	0	0
4930486L24Rik	0.191324	0.269021	0.104113	0.122493	0	0.125696	0.194551	0.197242	0	0
4930502E18Rik	12.6673	12.5732	2.39462	2.17553	22.0348	20.3384	11.8905	11.732	0	0.0582478
4930503B20Rik	0.0776236	1.6208e-08	3.42311e-12	7.12148e-07	0.0388777	2.57571e-09	0.0728476	8.3897e-07	0	0
4930503E14Rik	0.0581219	0.0817638	0.0355943	0.099328	0.0366139	0	0.084635	0.0677015	0.0362482	0.118037
4930503L19Rik	12.1343	13.7972	12.4149	11.8563	13.2362	14.6968	11.477	11.7159	10.7808	11.2918
4930505A04Rik	0	0	0.0384469	0	0.0407798	0	0	0.110357	0	0.037746
4930507D05Rik	0.241116	0.352857	0.279284	0.505886	0.280767	0.269595	0.21667	0.192082	0.263265	0.0944665
4930512M02Rik	0	0	0	0	0	0	0	0	0	0
4930513O06Rik	0	0	0	0	0	0	0	0	0	0
4930516K23Rik	0	0	0	0	0	0	0	0	0	0
4930518I15Rik	0.590304	0.935127	0.470203	0.795559	0.220121	0.638245	0.525355	0.661885	0.25455	0.231224
4930519G04Rik	0	0	0	0	0	0	0	0	0	0
4930519P11Rik	0.14798	0.16409	0.426358	0.142892	0.580186	0	0.420389	0.133545	0.159437	0
4930522H14Rik	0	0	0	0	0	0	0	0	0	0
4930522L14Rik	6.3883	6.7726	9.45909	10.2576	8.19097	7.82549	5.71542	4.96634	5.21622	8.2647
4930523C07Rik	0	0	0.00629362	0	0.0125992	0.00601117	0.0117486	0.0059962	0	0
4930524B15Rik	0.0244383	0.0269602	0	0.130174	0.0705632	0.0891137	0.0869638	0	0	0
4930524J08Rik	2.04804	1.85404	2.7061	2.07867	1.81866	2.30262	2.79993	1.6968	4.51489	1.94108
4930524N10Rik	0	0	0	0	0	0	0	0	0	0
4930535I16Rik	0	0	0	0	0	0	0	0	0	0
4930539E08Rik	1.2756	1.29578	1.65195	1.61642	1.62053	1.74386	1.44115	1.32875	0.0846883	0.0708764
4930544D05Rik	0	0	0	0	0	0	0	0	0	0
4930544G11Rik	0	0	0	0	0	0	0	0	0	0
4930548H24Rik	0.0572988	0.0207594	0.0364153	0	0.0362451	0.017637	0.0693169	0.0348319	0.0188967	0
4930550C14Rik	0.328388	0.525409	0.312146	0.240687	0.213605	0.28684	0.587981	0.548188	0.179777	0.247259
4930550L24Rik	0.397612	0.342665	0.134947	0.0502732	0.026631	0	0.657594	0.690365	0	0
4930555G01Rik	0	0	0	0	0	0	0	0	0.0197201	0.0178531
4930556J24Rik	0	0	0	0	0	0	0	0	0	0
4930558C23Rik	0.775494	1.4196	0.249029	0	0	0.0823542	1.26358	1.11075	0.087451	0.0775845
4930558K02Rik	0	0	0	0	0	0	0	0	0	0
4930562C15Rik	0.0087902	0.0192237	0	0.00781395	0.00821684	0	0	0	0	0
4930563M21Rik	0	0	0	0	0	0	0	0	0	0
4930564D02Rik	0	0	0	0	0	0	0	0	0	0
4930568D16Rik	0	0	0	0	0	0	0	0	0	0
4930572O03Rik	0	0	0	0	0	0	0	0	0	0
4930578C19Rik	0	0	0	0	0	0	0	0	0	0
4930578G10Rik	0	0	0	0	0	0	0	0	0.480446	0.143131
4930578I06Rik	0	0	0	0	0	0	0	0	0	0
4930579F01Rik	0	0	0	0	0	0	0	0	0	0
4930579G24Rik	6.89198	7.33092	10.519	10.0196	8.51614	9.68828	7.43069	8.1876	6.29057	6.79567
4930583I09Rik	0	0	0	0	0	0	0	0	0	0.0878398
4930590J08Rik	0.0640144	0.0225761	0.0196417	0.0228144	0.0482449	0	0.028014	0.023318	0.0198309	0
4930595D18Rik	0	0	0	0	0	0	0	0	0	0
4930595M18Rik	0	0.0303211	0	0	0	0	0	0	0	0
4930596D02Rik	0	0	0	0	0	0	0	0	0	0
4931400O07Rik	0	0	0	0	0	0	0	0	0	0
4931406B18Rik	0.0201915	0	0	0	0	0	0	0	0	0
4931406C07Rik	7.59583	8.32649	7.66715	6.51084	5.58046	4.99748	8.06314	7.51952	5.49669	5.20617
4931406P16Rik	13.7231	13.4913	14.3473	14.9451	11.6033	10.5936	14.6065	14.9064	10.4238	11.2549
4931408C20Rik	0	0.00729996	0	0	0.0127776	0	0.00597031	0	0	0
4931409K22Rik	0.123832	0.0287968	0.0249104	0.0116503	0.0492176	0.0119558	0.0237077	0	0	0.0115843
4931414P19Rik	2.83261	2.88595	3.31834	3.17654	3.46677	3.60646	3.1857	3.03343	2.38745	2.60736
4931417E11Rik	0	0	0	0	0	0	0	0	0	0
4931422A03Rik	0	0.0549096	0	0.0460413	0.094089	0	0.0925688	0.135078	0	0
4931423N10Rik	0.0307773	0	0	0	0.0299269	0	0	0	0.0306636	0.0184212
4931428F04Rik	3.10916	2.7534	5.85749	5.61591	4.93904	5.47462	3.14736	2.7636	9.81632	7.33952
4931428L18Rik	0.0585798	0.0853438	0.038726	0.0271884	0	0	0.0270986	0.0185221	0	0
4931429L15Rik	0	0	0	0	0	0.015238	0	0	0	0
4931440F15Rik	0.0117192	0.0384611	0.0551732	0.0104261	0.010761	0.0105813	0.0107419	0.0104744	0	0.0102633
4932411N23Rik	0	0.0127406	0.0111473	0.0102666	0	0.0106174	0	0	0	0
4932414N04Rik	0	0	0	0	0	0	0	0	0.00840775	0
4932415D10Rik	0	0	0	0	0	0.00982665	0	0.00188353	0.0103604	0
4932429P05Rik	0	0	0	0	0	0	0	0	0	0
4932438A13Rik	6.85653	7.27639	8.51324	8.03573	9.68162	9.36139	6.83196	6.92748	9.03162	9.07694
4932438H23Rik	0.0153736	0	0	0	0	0	0.0160098	0	0	0
4933400A11Rik	0	0.036276	0.0309907	0	0	0.0295541	0	0.0307596	0	0
4933402D24Rik	0	0	0	0	0	0	0	0	0.0206224	0
4933402E13Rik	0.720005	0.713406	1.17077	1.15039	0.280344	0.252663	0.810627	0.940928	0.0446824	0.0601831
4933402J07Rik	0	0	0	0	0	0	0	0	0.189526	0.167259
4933402N03Rik	0	0	0	0	0	0	0	0	0	0
4933402N22Rik	0	0	0	0	0	0	0	0	0	0
4933403O08Rik	0.0419014	0	0	0	0	0.0236795	0.0227409	0	0	0
4933405L10Rik	0.50983	0.33583	0.190633	0.460037	0.442491	0.34523	0.229251	0.189166	0.334883	0.195659
4933405O20Rik	0	0	0	0	0	0	0	0	0	0
4933406M09Rik	0.150396	0.275728	0.240173	0.301116	0.29431	0.212738	0.134666	0.343021	0	0
4933407L21Rik	0	0	0	0	0	0.0353962	0	0	0	0.0680039
4933408B17Rik	0.0325745	0.0533998	0.216867	0.143934	0.0466914	0.118808	0.0287247	0.0147889	0.299091	0.170954
4933409G03Rik	0	0	0	0	0	0	0.0711008	0	0	0
4933411K16Rik	0.0231013	0.0755056	0.0878176	0.041503	0.150344	0.0631184	0.0633029	0.0210068	0.0450979	0.0407044
4933412E24Rik	0	0	0	0	0	0	0.0164327	0	0	0
4933414I15Rik	0	0	0	0	0	0	0	0	0	0
4933415A04Rik	0.884993	0.657103	0.485203	0.55198	0.801223	1.25361	0.728519	0.660364	1.59818	1.08026
4933415F23Rik	0	0	0	0	0	0	0	0	0	0
4933416C03Rik	0.194228	0.134859	0.0836769	0.155823	0.100625	0.0482257	0.126068	0.0638845	0	0
4933417A18Rik	0	0	0	0	0	0	0	0	0	0
4933421I07Rik	0	0	0	0	0	0	0	0	0	0
4933424G06Rik	0.0393381	0.0430873	0	0	0	0	0.0352729	0	0	0
4933425L06Rik	0	0	0	0	0	0	0	0	0	0
4933427D14Rik	3.54001	3.53752	4.02716	4.03923	4.66278	4.31432	3.58491	4.26746	5.79642	5.47086
4933427I04Rik	0	0	0.0155245	0	0	0	0	0	0	0
4933428G20Rik	0	0.0258665	0	0.0210502	0	0.0217607	0.0216708	0.021669	0	0
4933428M09Rik	0.0816253	0.0889617	0.0384799	0.0374149	0	0	0.0365533	0.036717	0	0
4933430I17Rik	0.260262	0.240617	0.304686	0.325643	0.415637	0.42466	0.28789	0.25469	0.198198	0.176284
4933434E20Rik	22.2873	25.4044	19.089	18.9529	13.4093	14.0694	21.7428	20.5798	29.5772	31.3046
4933436I01Rik	0	0	0	0	0	0	0	0	0	0
5031410I06Rik	0	0	0	0	0	0	0	0	0	0
5031439G07Rik	9.2483	9.0378	7.16915	6.96288	9.57041	10.0659	10.7912	10.5914	12.7974	17.075
5330417C22Rik	0.0360244	0.0150205	0.0125951	0.0345439	0.0123449	0.0237005	0.011833	0.0120146	0.0126393	0
5330417H12Rik	0	0	0	0	0	0	0	0	0	0
5430401F13Rik	0	0.090407	0	0.0787034	0	0	0	0	0	0
5430402E10Rik	0	0	0	0	0	0	0	0	0	0
5430403G16Rik	1.61263	1.71757	2.61047	2.54854	2.50157	2.39016	1.25393	1.43566	1.08206	1.09208
5430419D17Rik	0	0	0	0	0	0	0	0	0.0121451	0
5430427O19Rik	0	0	0	0.0104008	0	0	0	0.010643	0	0
5530400C23Rik	0	0	0	0	0	0	0	0	0	0
5530401A14Rik	0	0	0	0	0	0	0	0	0	0
5730409E04Rik	1.23974	1.32089	1.94658	2.26527	3.48385	3.64168	1.17266	1.41829	0	0
5730455P16Rik	5.01378	5.29356	5.60998	5.75852	5.68724	5.48964	5.22043	4.71159	9.4992	9.89848
5730480H06Rik	11.8862	13.2091	10.3205	9.60811	10.3141	9.61338	11.1029	11.7388	8.39176	7.16523
5730507C01Rik	4.38558	4.52136	5.19953	4.61115	2.97022	2.65481	4.31836	4.5795	0.316339	0.25618
5730522E02Rik	0	0	0	0	0	0.0397154	0	0.153918	0.0839116	0.0376574
5730596B20Rik	0	0	0	0	0	0	0	0	0.0604209	0.0279173
5830411N06Rik	0	0	0	0	0	0	0	0.0118126	0	0
5830473C10Rik	0	0	0	0	0	0	0	0	0	0.0150374
5930422O12Rik	0	0	0	0	0	0	0	0	0	0
6030408B16Rik	0.123473	0.0992455	0.0675158	0.0733718	0.0752814	0.112008	0.112893	0.07339	0.0398653	0.0427801
6030445D17Rik	0.250457	0.397251	0.237181	0.27502	0.0784803	0.304027	0.151157	0.175319	0	0
6030452D12Rik	0	0	0	0	0	0	0	0	0	0
6030458C11Rik	28.0835	27.3625	23.1985	23.9952	17.584	19.0536	25.7984	27.0791	10.5769	10.6477
6030468B19Rik	0	0	0	0	0	0	0.0373398	0	0	0
6030498E09Rik	0	0	0	0	0	0	0	0	0	0
6330403K07Rik	0.386195	0.599403	0.546407	0.523323	0.570847	0.527069	0.320422	0.402523	17.2	9.98563
6330409D20Rik	0	0	0	0	0	0	0	0	0.0360476	0
6430531B16Rik	0.346234	0.139988	0.69439	0.439523	0.10872	0.131321	0.140701	0.191377	0.104361	0.178496
6430548M08Rik	0.0427407	0.052423	0.0824951	0.0411265	0.0983666	0.0625783	0.034171	0.169358	0.479388	0.219495
6430550D23Rik	0.172394	0.0900419	0.262829	0.0994673	0.188249	0.137849	0.260082	0.099356	0.0593875	0.123417
6430571L13Rik	0.130968	0.159077	0.24665	0.232008	0.134598	0.277007	0.0790295	0.130619	0.196889	0.114492
6430628N08Rik	0	0	0.0269363	0	0.0267917	0.0529267	0.026637	0	0	0
6720489N17Rik	2.02051	1.81922	3.65075	3.3229	2.7893	2.52786	1.54544	2.36914	3.51454	4.77505
6820408C15Rik	0.0196339	0	0.0856809	0.0359314	0.0561526	0.092444	0	0.0176829	0.119102	0.248796
7420426K07Rik	0	0	0	0.0261088	0	0	0	0	0	0
7530416G11Rik	0	0	0	0	0	0	0	0	0	0
8030411F24Rik	0	0.112018	0	0.192938	0	0	0	0.18694	0	0
8030462N17Rik	23.4506	24.4532	23.408	23.6328	23.3917	22.9508	22.939	23.8557	17.6814	16.5053
8030474K03Rik	0.677501	0.843355	0.473154	0.669574	3.58159	3.57308	0.730196	0.773645	0.0156555	0.0141868
9030025P20Rik	2.25795	2.23997	1.38068	1.55277	1.64134	1.72783	2.41152	2.31706	0.885933	0.74655
9030612E09Rik	0.0500678	0	0	0	0	0.0229273	0.022715	0	0.0487172	0.0881452
9030624G23Rik	4.26737	3.02649	3.28738	3.1902	2.53861	2.40236	3.41784	3.64025	0.613793	0.98987
9130008F23Rik	0.0585031	0.128185	0.148712	0.0837034	0.0186149	0.0177977	0.121605	0.0609542	0.473954	0.376978
9130019O22Rik	1.72752	1.97886	2.0577	2.13763	1.22699	1.2889	1.54388	1.26073	0.039739	0.131311
9130023H24Rik	0.625024	0.59818	1.26311	1.25105	0.76386	0.872886	0.734473	0.62819	1.70135	1.7476
9130204L05Rik	0	0	0.622929	1.00725	0.380183	0.502351	0.11676	0.35682	0	0
9130213A22Rik	0	0	0	0	0	0	0	0	0	0.0604213
9130230L23Rik	0	0.19191	0	0.0264003	0	0	0.0266965	0	0	0
9130401M01Rik	64.292	62.0794	52.5679	54.7293	56.8648	59.8103	64.8141	62.0614	41.009	35.6083
9130409I23Rik	0	0	0.0466772	0	0	0	0.0214516	0	0	0
9230102O04Rik	0	0.15114	0	0	0	0	0	0	0	0
9230104L09Rik	0	0	0.0692048	0	0	0	0	0	0	0
9230110F15Rik	0	0	0	0	0	0	0	0	0	0
9230112D13Rik	0	0	0	0	0	0	0.0662538	0	0	0
9230113P08Rik	0	0	0	0	0	0	0	0	0	0
9330159F19Rik	0.249393	0.339075	1.16328	1.16091	0.258245	0.285083	0.240551	0.232298	0.721986	0.381333
9330161L09Rik	0.326475	0.357987	0.465022	0.489691	0.152077	0.20103	0.0490628	0.0980943	0.579804	0.472886
9330182L06Rik	0.194857	0.107359	0.303882	0.311321	0.341749	0.328778	0.0647829	0.103122	1.42955	1.62786
9330182O14Rik	0.201349	0	0	0	0	0	0	0	0	0
9430007A20Rik	0	0	0	0	0	0	0	0	0	0
9430015G10Rik	8.7262	8.74098	9.86079	10.5294	9.76563	9.34153	9.20281	9.73628	14.3564	16.77
9430038I01Rik	10.6941	7.94392	7.19938	6.79956	7.0813	8.77281	10.2274	8.83345	8.59247	9.15118
9430069I07Rik	0.199549	0.7616	0	0.0912338	0.37851	0.092866	0.450466	0.540841	0	0.08806
9430097D07Rik	0.057097	0.0312791	0.0541847	0	0	0	0	0	0	0.0506281
9530002B09Rik	0	0	0	0	0	0	0	0	0	0
9530003J23Rik	0	0	0	0	0	0	0	0	0	0
9530053A07Rik	0.0802456	0.0830287	0.202598	0.352146	0.169323	0.214069	0.0885499	0.0919578	0.0859298	0.0504267
9530068E07Rik	17.1736	17.201	19.4845	20.1604	15.7116	16.7826	15.9888	16.4207	35.4925	38.4393
9530077C05Rik	1.23388	0.764865	0.786344	0.8934	0.868248	1.06217	1.12213	0.780389	0.480843	0.747906
9630041A04Rik	0	0	0	0	0	0	0	0	0	0
9830107B12Rik	0	0	0	0	0	0	0	0	0	0
9930012K11Rik	0.548738	0.579597	1.5963	1.81097	1.13523	1.47536	0.604236	0.69203	0.688917	0.673983
9930021J03Rik	10.8524	11.5003	9.32224	8.27721	8.44034	8.83901	11.1704	11.0706	8.7049	8.3696
9930022D16Rik	0	0	0.0137618	0	0	0	0.0128047	0	0	0
9930104L06Rik	8.13727	9.68826	8.83934	10.4245	7.40639	6.73096	7.92464	8.34381	4.75032	5.5934
9930111J21Rik1	0.0177988	0.00975828	0	0	0.00842981	0.00819156	0	0.00811583	0	0
9930111J21Rik2	0.0247634	0.00541454	0.00475708	0.00436002	0.0238729	0.00907122	0.00441312	0.0137011	0	0.00437991
a	0	0.09042	0	0	0	0	0	0	0	0
A030003K21Rik	0	0	0	0	0	0	0	0	0	0
A030005K14Rik	0	0	0	0	0	0	0	0	0	0
A030005L19Rik	0.390751	0.171614	0.221091	0.485685	0.141471	0.423463	0.353079	0.411222	0.604717	0.267695
A030014E15Rik	0	0	0	0	0	0	0	0	0.263397	0
A130010J15Rik	6.82962	6.49248	6.36538	6.1266	5.45083	4.99476	6.51865	7.19804	4.91634	4.45909
A1bg	0	0	0.0209913	0	0	0	0	0	0	0
A1cf	0.025437	0	0	0	0	0	0	0	0	0
A230050P20Rik	2.33734	2.40025	1.93141	1.9512	3.1458	3.53783	2.70974	2.98065	0	0.0164975
A230072I06Rik	0	0	0	0	0	0	0	0	0	0
A26c2	0	0	0	0	0	0	0	0	0	0
A2m	3.73134	3.91467	4.78437	4.68302	4.13185	4.5725	2.1281	2.37295	3.57724	5.00617
A2ml1	0	0	0	0	0	0	0.00689681	0	0.0148926	0.00676723
A330070K13Rik	0	0	0	0	0	0	0	0	0	0
A3galt2	0	0.0140199	0.0209863	0	0	0	0	0	0.110701	0.0758717
A430005L14Rik	29.5168	30.3528	43.2973	48.8717	41.6424	41.3719	37.703	32.4931	32.5754	30.8827
A430033K04Rik	1.58649	1.54074	2.4455	2.64401	1.44987	1.53881	1.52487	1.63689	1.27452	1.09954
A430078G23Rik	0	0	0.0130858	0	0.025899	0.012566	0.0123376	0	0	0.0120109
A430089I19Rik	0	0	0	0	0	0	0	0	0	0
A4galt	5.4419	5.75095	4.57262	4.8649	4.13893	4.13844	5.61632	4.7654	0.66835	0.36413
A4gnt	0	0	0	0	0	0	0	0	0	0
A530016L24Rik	0	0	0	0	0	0	0	0	0	0
A530032D15Rik	0	0	0	0	0	0	0.0236116	0	0	0
A530064D06Rik	0.0427368	0	0	0	0	0	0	0.0194546	0	0
A530084C06Rik	0.0161985	0	0.0151885	0	0	0	0	0	0.897298	1.00477
A630001G21Rik	0.151793	0.085036	0.13301	0.211931	0.0718816	0.120447	0.0509569	0.101602	0.702339	0.438321
A630010A05Rik	0.046161	0.0630177	0.0110043	0.020318	0.0219854	0.0564445	0.0211435	0.0420078	0	0
A630023A22Rik	0	0	0	0	0	0	0.0271022	0	0	0
A630073D07Rik	0	0	0	0	0	0	0	0	0	0
A630076J17Rik	0	0	0	0	0	0	0	0	0	0
A630089N07Rik	4.61684	4.59229	11.5924	10.8823	10.4843	11.9268	5.46297	5.74357	6.1723	4.93563
A630095E13Rik	0	0	0	0	0	0	0	0	0	0
A630095N17Rik	1.18879	1.50864	0.524527	0.336776	0.262359	0.339378	0.654207	0.749015	0	0
A730009L09Rik	0	0	0	0	0	0	0	0	0	0
A730015C16Rik	0.0837214	0.138018	0.0397139	0.23184	0.0797285	0.117307	0.0786713	0.0380102	0.170882	0.0377432
A730046J19Rik	0.100107	0.0826326	0.0481895	0.0734698	0.0976291	0.114504	0.088498	0.115343	0	0
A730049H05Rik	1.86082	1.79834	1.32558	1.13981	0.233712	0.259356	1.83928	1.79441	0.492089	0.230636
A730061H03Rik	0	0.198518	0	0	0	0.172468	0	0	0	0
A730071L15Rik	0.08509	0.093622	0.0814184	0.0250748	0.189033	0.180607	0.126329	0.102764	0.108491	0.0989649
A830005F24Rik	0.0969455	0.212914	0.0937744	0.178839	0.0932481	0.0457695	0.180146	0.134988	0.197793	0.308117
A830018L16Rik	0.79607	0.8379	0.901363	1.10761	0.91089	0.889587	0.723034	0.978246	1.47255	2.23302
A830031A19Rik	0	0	0	0	0	0	0	0	0	0
A930002H24Rik	0.136646	0	0.258658	0.25985	0.263455	0.260249	0	0.24335	0	0
A930004D18Rik	1.7097	2.02003	6.02572	6.06676	3.61538	3.83605	1.86307	1.60579	4.23113	2.18316
A930009A15Rik	0	0	0	0	0	0	0	0	0	0
A930017K11Rik	0.0291024	0.0159665	0.0828243	0.0523564	0.079596	0.0801195	0.0268532	0.0657426	0.0426452	0.0255125
A930018P22Rik	0.0746445	0	0	0.13635	0	0	0	0	0	0
A930033H14Rik	0	0.0129531	0.0225871	0.0210068	0.0556971	0.141013	0.0107044	0	0.045505	0.0625904
AA467197	0.146657	0.227338	0.97172	1.44642	0.767356	0.736701	0.329478	0.26556	0.142591	0.322765
AA792892	0	0	0	0	0	0	0	0	0	0
AA986860	0.575536	0.800342	1.24002	1.49509	0.752003	0.904197	0.79394	0.953009	0.120269	0.119138
Aaas	91.2751	99.5571	88.9019	88.5184	57.0177	57.1681	80.1237	98.1308	51.2369	52.7697
Aacs	11.6307	11.2174	10.3616	12.3405	15.2527	14.7207	12.7344	13.0947	14.6495	13.7238
Aadac	0.257924	0.161945	0.0704783	0.0664323	0	0.0677713	0.293519	0.334602	0.108128	0.0972586
Aadacl2	0.0290585	0	0	0	0.0281306	0	0	0.026579	0	0
Aadacl3	0.0126265	0.027698	0.0120819	0.0224896	0.0364155	0.0115802	0	0.0114708	0	0
Aadacl4	0	0	0	0	0	0	0	0	0	0
Aadat	0.019987	0.0439191	0.0237463	0.0356437	0.0191917	0	0.0357696	0.0226265	0.522232	0.424205
Aaed1	4.17655	5.00912	3.45008	3.01119	3.49303	3.96021	4.63011	4.39535	4.86369	4.96714
Aagab	10.6533	10.9971	9.5022	9.7962	11.5096	11.641	10.4513	10.9913	10.1996	10.6451
Aak1	11.5365	12.3073	12.861	12.1307	11.3954	13.0699	12.1243	12.3862	9.72823	10.1292
Aamdc	4.32832	4.55711	4.66824	7.15579	4.45484	4.66467	4.17826	4.47743	5.39998	6.04394
Aamp	108.445	113.865	107.13	117	120.567	112.716	119.116	116.396	74.0043	73.9272
Aanat	0	0	0.137178	0.0328376	0	0.0333739	0.0333283	0.0325698	0.0357999	0.0320169
Aar2	17.2424	15.8541	17.5079	19.23	16.8038	16.7792	19.678	18.2911	17.0511	17.1196
Aard	6.04151	6.3579	3.85564	4.04049	4.03536	4.43819	5.26754	5.74526	0	0.03331
Aars	179.673	177.34	156.762	160.367	155.649	153.842	175.291	175.75	113.192	115.208
Aars2	15.9504	16.5242	17.2361	19.3103	16.1158	16.1956	17.0326	15.963	9.55319	9.72341
Aarsd1	28.2105	28.1842	28.4732	27.548	26.3331	26.227	28.6649	28.3158	37.6566	44.6454
Aasdh	3.70289	3.053	3.78276	3.6328	3.44833	3.31492	3.38281	2.6467	2.8684	3.75946
Aasdhppt	33.544	33.0074	35.8514	34.0622	39.6907	39.2695	31.2693	34.6731	26.5599	25.3608
Aass	0.229702	0.300814	1.40135	1.14024	0.12696	0.170319	0.427813	0.348277	1.47061	2.08385
Aatf	34.2295	34.0026	30.8674	30.1477	36.4399	36.6695	35.3998	34.5675	29.7985	22.4657
Aatk	0.0427104	0.0153598	0.0334412	0.0503689	0.0774662	0.0705161	0.0130475	0.0190631	0.282368	0.494925
AB124611	0.0353253	0	0	0	0	0	0	0	0	0
Abat	0.150398	0.0786325	0.136377	0.277259	0.140526	0.135421	0.0787515	0.117742	8.42531	8.19132
Abca1	1.91043	2.02113	4.18538	3.70725	7.17406	7.54074	2.45397	2.37866	0.127618	0.0693808
Abca12	0.0202146	0.0266652	0.0193173	0	0.0116146	0.0110738	0.0251345	0.014688	0.00389472	0
Abca13	0.075023	0.0715512	0.0334444	0.0508982	0.00722135	0.0136693	0.0905487	0.0680184	0.00958254	0.00655303
Abca14	0	0	0.0516107	0.0136716	0.0298403	0.0140729	0	0.00701107	0	0.00675433
Abca15	0	0	0	0	0.00735254	0	0	0.102993	0	0
Abca16	0.0343991	0.0473091	0.00825119	0	0	0	0.0302098	0.0548892	0	0
Abca17	0	0	0	0	0	0	0	0	0	0
Abca2	2.31229	2.21655	3.70012	3.89766	6.13292	5.55697	2.29191	2.48179	5.08599	6.75957
Abca3	0.973214	0.808317	1.44004	1.32249	1.49113	1.40963	0.731126	0.84341	2.09412	2.8414
Abca4	0.0288454	0.0422734	0.0366967	0.0219541	0.0543692	0	0.0525078	0.0268281	0.0562673	0.0678243
Abca5	1.27979	1.49723	1.7904	1.29196	1.18115	1.0348	1.48842	1.59186	1.65322	1.91304
Abca6	0.125871	0.0777591	0.0225043	0.0210036	0.00757387	0	0.0833419	0.099606	0.0610255	0.185913
Abca7	2.22515	1.89508	2.1238	2.0048	2.55164	2.83675	1.72886	1.94726	1.38076	2.63335
Abca8a	0	0	0	0	0	0	0.00648613	0	0.00705114	0
Abca8b	0.0271282	0.0832567	0.0206605	0.0136377	0.0260115	0.0280677	0.0477698	0.0279755	3.79478	3.73509
Abca9	0	0	0	0	0	0	0	0	0.237239	0.162255
Abcb10	9.50295	9.88184	10.4692	10.4871	13.3043	13.8968	11.8699	10.9232	11.7009	11.3829
Abcb11	0.0242316	0.0177273	0.0307276	0.0215113	0.0154772	0.0220262	0.00714163	0.0145824	0.0234665	0.00705402
Abcb1a	2.99349	3.00109	7.46786	8.23461	4.02239	3.90294	3.30308	3.29499	0.0380121	0.0137764
Abcb1b	8.66175	9.94384	18.238	20.2444	13.7843	12.7243	9.37173	8.09243	4.7257	3.08554
Abcb4	0.0190858	0.0463876	0.0361788	0.0501618	0.0941189	0.129758	0.0125353	0.0257989	0.0278205	0.0251362
Abcb5	0.0101582	0.0222452	0.0675601	0.0720998	0.0195	0	0.0270602	0	0	0.00891666
Abcb6	17.9813	18.4376	16.3616	17.9732	17.8461	17.4051	18.4688	18.0381	22.1706	24.3868
Abcb7	29.7108	31.3188	23.4104	22.1681	42.2553	41.8857	29.7809	30.2647	23.1705	22.2287
Abcb8	11.4536	13.6284	17.1727	18.4022	22.9316	22.4295	11.0141	10.8641	19.6706	18.7738
Abcb9	0.0216755	0.0118852	0.0816661	0.0864127	0.0595991	0.0782209	0.0396712	0.0291002	0.209111	0.122794
Abcc1	10.4579	11.3355	9.45751	7.66812	10.4767	11.0817	10.1277	10.3702	7.52234	9.78813
Abcc10	2.82921	2.78396	4.00193	3.92309	3.42422	3.29687	2.60409	2.93241	2.5048	2.21579
Abcc12	0.0425552	0.0256284	0.0688101	0.0566244	0.0533722	0.059261	0.0103891	0	0.0150344	0.0248372
Abcc2	0.104791	0.135883	0.0300036	0.0658599	0.0150391	0.00959025	0.0668111	0.0694791	0.0229447	0.0137305
Abcc3	0.161756	0.109906	0.571862	0.763973	0.238396	0.281144	0.195507	0.125407	0.127019	0.188833
Abcc4	5.19321	4.74917	8.17682	7.77695	12.7714	12.4667	6.86762	6.69435	20.8249	18.4414
Abcc5	31.9191	33.8242	32.8528	32.0362	27.2732	26.6873	35.0205	36.0935	9.62552	11.4878
Abcc6	0.0164878	0.00903162	0.0542716	0.0293381	0.0151643	0.0223687	0.235696	0.0763066	0	0
Abcc8	0.0470715	0.0432887	0.065351	0.0420225	0.214749	0.203539	0.0214481	0.0140742	0.482616	0.741561
Abcc9	0	0	0	0	0	0	0	0	0.0105167	0.00952682
Abcd1	4.37794	4.4124	3.87477	3.73652	3.96953	4.03106	4.72577	4.49981	2.34902	2.20082
Abcd2	0.00729296	0.00800377	0.00696834	0.0064291	0.0212028	0.00663582	0	0	0.716637	0.845997
Abcd3	11.7694	12.0882	14.8875	14.5885	12.6039	12.2354	11.7097	12.1802	9.55662	8.96197
Abcd4	5.8047	5.67088	5.55956	6.20548	3.34799	3.83235	4.99539	4.42497	4.07893	5.2186
Abce1	198.724	200.007	249.014	240.852	274.936	264.349	198.995	204.347	171.057	152.833
Abcf1	87.1693	87.7634	82.0535	85.789	73.1356	70.2732	90.0195	89.8952	71.7046	65.7878
Abcf2	129.513	129.991	142.547	149.949	172.076	169.113	132.059	129.263	81.0889	75.1957
Abcf3	20.079	20.3668	20.8244	21.2321	17.2429	15.4644	20.47	22.6935	18.288	16.7456
Abcg1	2.23628	1.87318	0.493603	0.523814	2.5427	2.44942	1.46981	1.71919	0.330474	0.105748
Abcg2	37.0363	40.0625	38.8545	49.7556	45.2262	44.0198	40.4059	37.7592	90.0757	43.6925
Abcg3	0.0323006	0	0.0276061	0	0.0123535	0	0.011276	0.0232166	0	0
Abcg4	0.122942	0.115136	0.101196	0.115551	0.23039	0.258458	0.0215061	0.095665	0.22126	0.402668
Abcg5	0	0	0	0.0264819	0	0	0	0	0.0578157	0.0677679
Abcg8	0	0	0	0	0	0	0	0	0	0.0176561
Abhd10	9.73957	9.47688	8.37169	7.76492	11.2	11.2146	9.94145	9.60399	9.29389	7.90251
Abhd11	28.601	29.4452	25.6238	26.5984	25.0305	26.6773	30.4398	30.2189	19.6972	21.1057
Abhd12	15.6363	16.4557	12.4497	12.7181	12.9487	13.1973	14.809	15.1863	14.7421	14.1535
Abhd12b	0	0	0	0	0	0	0	0	0	0
Abhd13	14.8744	15.809	15.1326	14.6071	15.6818	15.6416	15.1149	15.7844	11.1699	11.7247
Abhd14a	15.4211	14.9906	14.4907	13.8882	15.6653	15.8791	15.8535	14.3893	23.1041	25.0871
Abhd14b	1.7653	1.46181	1.85392	1.45073	0.685405	0.75369	2.40029	2.03702	2.96027	2.64481
Abhd15	0.10312	0.0377451	0.064796	0.122765	0.318933	0.249605	0	0.0614573	0.839386	0.932764
Abhd16a	5.75566	5.59168	6.50109	6.25673	5.23709	5.38189	5.74102	6.09857	7.97261	9.01402
Abhd16b	0.0767815	0.11225	0.19269	0.139954	0.0953516	0.0468957	0.0931496	0	0	0
Abhd17a	77.5506	74.3893	53.7271	54.05	59.4	58.5613	81.273	76.4862	46.5201	46.5314
Abhd17b	37.9359	38.0387	23.452	20.2906	24.6549	23.918	38.3004	38.025	30.1687	31.5448
Abhd17c	47.3765	48.131	49.5014	51.6778	67.6377	66.1018	52.4715	52.3657	46.4243	52.1148
Abhd18	1.20258	1.30757	1.77179	1.57459	0.871284	1.08344	0.899718	0.969406	2.20721	2.29554
Abhd2	17.8034	18.5293	18.5911	17.6938	19.3419	18.6946	17.2025	17.9061	8.87878	9.73449
Abhd3	0.327562	0.564537	0.511375	0.633981	0.514423	0.681032	0.553474	0.379228	0.385751	0.781318
Abhd4	6.46526	7.51431	19.8986	22.6601	16.4284	16.8256	7.22977	6.74601	27.6893	24.8124
Abhd5	3.35444	3.92959	3.54531	3.50607	7.08347	5.85645	4.14354	4.12028	10.0455	9.25039
Abhd6	1.88627	2.13413	3.49305	3.0286	3.56285	3.58327	1.91705	1.90282	2.83028	2.23595
Abhd8	9.20447	8.88799	6.5508	7.20587	16.4303	17.9389	10.1884	10.5887	32.1954	30.2546
Abi1	27.9843	26.01	29.4665	28.5684	28.604	27.3955	26.0943	26.1181	18.9891	17.2759
Abi2	14.8323	15.0569	12.3829	11.3228	13.6543	14.3827	15.4238	15.2737	23.4895	20.3148
Abi3	0.384567	0.386793	0.485862	0.460016	1.14518	0.872515	0.604576	0.352189	0.318507	0.477114
Abi3bp	0	0.0166147	0.00727306	0.00934273	0	0	0.0068209	0.0152696	0	0
Abl1	21.0213	20.2715	22.6993	22.6771	20.7286	19.1153	19.5752	20.0098	24.6325	21.6069
Abl2	21.0872	22.7491	20.4995	20.7325	18.7491	18.6505	23.8376	21.9513	32.4492	28.4901
Ablim1	6.79989	6.00823	8.3835	7.55131	7.7774	8.13462	7.054	6.99681	1.17481	0.893091
Ablim2	1.41734	1.16966	1.08108	1.2886	1.33106	1.17856	1.49406	1.22319	0.0852583	0.0251635
Ablim3	0.0153067	0	0.00728008	0.0135384	0.0356039	0.00697766	0	0.0139306	0.0367579	0.0469682
Abo	0.0924412	0.0506613	0.0876252	0.123461	0.0435322	0.0419953	0.0619536	0.124684	0	0
Abr	18.9567	18.3429	21.8075	24.5737	27.3708	23.3858	20.405	19.304	12.8204	12.3233
Abra	0	0.0295482	0.0385536	0.0481012	0.0130488	0	0.0359106	0.0245416	0	0
Abracl	22.8754	22.161	15.5604	15.704	19.4549	19.591	17.7506	19.2347	75.9638	79.3316
Abraxas1	12.4076	13.7732	12.6758	12.7737	9.30086	9.29628	12.6316	13.0212	5.57038	5.83033
Abraxas2	9.55461	9.24675	9.76157	10.2627	10.2334	10.3592	9.54598	10.917	10.5352	10.623
Abt1	7.85693	7.90429	10.3857	11.0883	9.8991	10.3621	8.07797	8.41717	8.37656	8.26915
Abtb1	16.0314	15.6799	23.6888	25.334	16.5371	17.7496	15.8744	14.6706	6.6868	6.98329
Abtb2	0.537648	0.532335	0.285821	0.408826	0.637413	0.478159	0.640568	0.61027	0.985739	0.863324
AC109138.7	8.26743e-27	2.06414e-58	9.44396e-78	3.29096e-96	1.33748e-18	5.5455e-70	5.25295e-55	2.27853e-44	2.15954e-56	6.10281e-34
AC115631.1	13.7853	11.9956	15.7179	14.8642	13.0307	12.4729	13.9646	14.0181	11.7405	12.0851
AC117239.2	10.8739	13.9794	10.179	18.3957	16.1884	15.6788	18.8257	12.85	19.9897	12.0088
AC124108.1	4.28466	4.34882	4.85081	5.25259	4.65423	4.51763	3.84961	4.23302	1.66266	1.90244
AC131692.1	1.16819	1.11138	1.0103	0.513716	1.11842	0.522842	1.5602	1.14723	1.29007	0.817967
AC134908.4	0.396596	0.176442	0.162047	0.591354	9.98021e-16	0.202143	4.69645e-20	0.177155	0.797867	4.11257e-21
AC140267.1	7.45167e-32	1.96346e-91	8.98442e-19	2.54122e-43	2.36636e-24	1.28954e-31	1.06346e-43	6.30713e-56	2.73798e-23	4.64574e-37
AC141477.1	0	0	0	0	0	0	0	0	0	0
AC153137.1	0	0	0	0.138265	0	0	0.067325	0.133669	0	0
AC161166.1	0.0139131	0.0150981	0	0	0	0	0.0127897	0	0	0
AC170998.1	2.2321	2.10559	2.39824	2.26895	2.04009	2.10878	1.51321	1.30456	1.23468	0.597366
AC192777.2	0	0	0	0	0	0	0	0	0	0
Acaa1a	20.4547	16.9136	22.6583	24.9876	21.7058	20.2969	19.1754	19.0928	9.24849	9.71482
Acaa1b	0.0802066	0.116978	0.450898	0.384058	0.56705	0.290362	0.0730092	0.307909	0.579995	0.748083
Acaa2	16.0074	15.7709	27.9407	27.6803	21.5772	22.6634	16.3139	16.3891	20.7251	25.1951
Acaca	22.7312	20.1864	20.4494	18.2296	21.8714	21.8215	21.7552	24.2462	47.3595	42.9601
Acacb	4.35895	5.31384	4.54231	4.78556	6.31606	6.58134	5.1998	5.63819	1.74032	2.69269
Acad10	1.46777	1.2537	2.46205	2.32852	1.93667	2.01991	1.51063	1.63682	1.92447	2.55033
Acad11	5.66013	5.74023	11.1086	11.5982	7.67254	7.43471	8.06404	8.27799	6.59641	6.65215
Acad12	1.00686	0.827647	1.89767	1.9619	1.34123	1.39295	0.813358	1.20573	1.6085	1.82326
Acad8	7.59669	7.6199	7.45151	8.37926	6.61338	7.11659	7.93294	7.85173	8.42525	8.28961
Acad9	18.0704	17.5339	35.7601	38.3679	20.4084	17.9428	16.9832	16.6504	15.5678	13.544
Acadl	6.91179	6.70398	5.82199	6.16981	4.66264	4.18807	6.11362	6.0924	22.6687	25.393
Acadm	55.1153	55.0657	61.0571	66.1371	42.9254	42.3757	52.9885	54.508	17.96	17.0694
Acads	35.8675	33.5176	32.5896	33.9329	21.9227	23.7363	34.4961	34.9293	16.209	20.9669
Acadsb	8.82594	9.42774	11.3331	11.3189	8.33998	8.02301	8.74986	8.87176	5.71749	6.43099
Acadvl	12.026	11.3343	11.0934	10.5858	5.94804	6.12244	12.6138	12.1072	14.1333	15.8758
Acan	1.31446	0.997964	0.795753	0.936247	0.755001	0.851229	1.23931	1.19914	0.464062	0.779891
Acap1	6.16012	5.20726	4.30514	4.19254	4.79204	4.91631	5.96468	6.02894	0.0604037	0.0803792
Acap2	11.1965	10.2596	12.7869	11.7611	13.035	12.6412	11.4877	11.9523	18.6975	20.1301
Acap3	6.01509	6.27898	3.89501	4.09004	4.21927	4.24242	7.50493	8.27088	8.34084	8.69306
Acat1	1.79751	1.87209	2.16228	2.02761	2.55802	2.89061	1.98907	2.44172	2.47118	3.01796
Acat2	48.896	46.069	46.5182	46.1284	41.9865	45.9986	47.7101	46.1408	150.159	124.389
Acat3	1.30043	1.44721	1.30426	1.5092	1.23004	1.19583	1.65261	1.37226	4.35597	3.65944
Acbd3	13.6301	11.8267	14.1332	14.464	11.9049	12.9998	13.6709	13.3316	14.8941	15.171
Acbd4	6.26119	4.51655	5.97403	6.92137	5.39208	5.09299	4.69023	5.97693	5.32875	8.91969
Acbd5	8.72308	8.4307	13.7583	13.3426	12.794	12.2255	8.83688	9.1624	11.308	11.4749
Acbd6	34.5898	32.589	25.5372	19.9219	30.2593	30.3187	28.9979	32.1462	25.6104	27.2542
Acbd7	3.92958	1.96389	3.3086	2.54465	1.22845	1.60142	3.23609	3.15534	0.860214	0.477264
Accs	0.638606	0.899426	1.73731	1.84628	1.70154	1.69032	0.727519	0.672716	0.62722	0.972478
Accsl	7.96302	8.44182	11.2144	11.1332	8.89151	8.74734	8.7809	8.56406	0	0.322335
Acd	13.68	12.6587	11.3365	11.5288	10.0803	9.66799	13.7173	14.651	10.9816	11.7629
Ace	0.149938	0.18174	0.126082	0.090921	0.10619	0.132246	0.259061	0.158733	0.146981	0.182564
Ace2	0	0	0	0	0	0	0	0	0	0
Ace3	0	0	0	0	0	0	0	0	0	0
Acer1	0.0462599	0.0169168	0.0886978	0.0949506	0.0289685	0.0420567	0.0551935	0.0563287	0	0
Acer2	3.60156	3.66313	3.53137	3.18189	1.75116	1.84513	3.59326	3.69051	0.321203	0.439797
Acer3	1.99455	2.38655	2.14328	1.72553	3.61242	3.62665	2.57793	2.07111	5.26945	5.59558
Ache	0	0	0.0206161	0	0.0403976	0.051823	0.0199688	0.217807	0.220923	0.0830838
Acin1	76.4259	80.6781	91.06	93.4369	99.4751	99.5006	78.9993	80.2417	91.0797	81.1459
Ackr1	0.0502891	0	0	0	0	0	0	0.045091	0.242109	0.617121
Ackr2	0	0	0	0	0	0.014172	0.0138938	0	0.104739	0.120825
Ackr3	0.831904	0.620345	2.09149	2.41779	2.0036	2.5512	0.398371	0.560318	2.30073	1.45122
Ackr4	0.0713373	0.105094	0.358303	0.122732	0.444483	0.443339	0.0848768	0.171615	0.255303	0.3369
Acly	122.568	115.184	97.28	97.9185	101.029	103.263	119.061	119.895	257.92	221.156
Acmsd	0.0917255	0.15102	0.0437518	0.0678951	0.0587943	0.0420598	0.0675876	0.110974	0	0
Acnat1	0.0280434	0	0	0.0250478	0	0	0	0	0	0.0246356
Acnat2	0	0	0	0	0	0	0	0	0	0
Aco1	18.4827	17.2576	18.6375	19.0195	22.2293	23.3456	20.2612	20.1022	34.5968	29.3448
Aco2	117.439	117.959	85.6697	87.0109	93.4226	95.2393	113.094	114.526	73.7964	74.3413
Acod1	0	0	0	0	0	0	0	0	0	0
Acot1	0.538197	0.524438	0.73689	0.676692	0.817119	1.01858	0.292268	0.174482	38.2599	38.2129
Acot10	5.8978	6.22285	3.41045	4.50524	4.14643	4.24165	5.57362	5.94169	1.23072	1.18774
Acot11	0.253584	0.264349	0.728413	0.565834	0.680126	0.612901	0.205201	0.204379	0.406504	1.06253
Acot12	0	0	0.0122277	0.0113574	0	0	0	0	0	0
Acot13	15.9015	14.1411	18.692	17.3944	14.2939	15.7824	17.0653	15.6937	36.4478	34.4611
Acot2	1.02177	0.948819	1.35162	1.08326	1.89252	1.89174	0.497336	0.673948	12.3588	11.0367
Acot3	0.126997	0.0799276	0.0214308	0.0454527	0.177156	0.401413	0.0997493	0.126546	0	0
Acot4	0.0207138	0.00759281	0.0132086	0.0910817	0.106883	0.0907985	0.00614563	0.012603	0.00666109	0
Acot5	0	0.0349361	0.0671571	0	0.0330447	0	0	0	0.0325862	0.031251
Acot6	0.0789667	0.0518124	0.172972	0.194544	0.318586	0.255212	0.0658572	0.0334687	0.453895	0.549313
Acot7	29.2796	26.2713	19.6338	21.1949	29.307	27.6802	35.9066	34.8358	39.1163	34.2639
Acot8	11.416	9.37242	11.8319	12.1318	8.80148	10.1155	9.94208	10.025	6.02982	6.19426
Acot9	68.4924	68.8591	48.3871	45.7942	44.525	43.6655	69.465	67.9523	13.3738	13.9571
Acox1	8.51008	8.45775	10.3934	10.4882	8.33009	8.75071	9.1221	9.19521	15.9298	12.6028
Acox2	0	0	0	0.0126284	0	0	0	0	0.0137518	0
Acox3	3.73416	3.51281	8.00479	7.57958	6.33219	5.50312	4.83022	4.28111	2.69086	3.16564
Acoxl	0.166329	0.0839333	0.0726619	0.045295	0.071979	0.139314	0.0691118	0.0806145	0	0
Acp1	31.9536	29.3134	19.367	18.7628	18.8256	19.3556	27.7678	28.6371	34.6927	32.6492
Acp2	5.11596	5.06975	6.8062	6.98495	4.70849	4.81453	4.83124	5.85527	9.79265	7.87143
Acp4	0	0	0	0	0	0	0	0	0	0
Acp5	1.22966	1.12842	1.55142	1.90322	1.70872	1.53362	0.874528	1.13718	3.42404	3.52971
Acp6	53.4405	52.2378	58.722	56.8951	55.296	54.7116	48.5996	46.0255	10.2202	13.9653
Acp7	2.06766	2.37383	1.72289	1.33074	1.09758	1.03961	1.88138	1.53704	0	0.150153
Acpp	0.472647	0.526586	1.10705	0.990881	0.459629	0.726543	0.465268	0.475604	0.129054	0.129961
Acr	0.123974	0.105635	0.0918473	0.0217826	0.153778	0.0222796	0.0442301	0.0439125	0.0472762	0
Acrbp	3.96251	3.90942	7.25249	6.83473	3.38855	3.71072	2.90872	3.36602	3.85154	3.03265
Acrv1	0	0	0	0	0	0	0	0	0	0
Acsbg1	0.112382	0.20467	0.0235668	0.0333233	0.426202	0.135443	0.158781	0.145628	0.834757	0.634014
Acsbg2	0.123632	0.180586	0.195757	0.345678	0.258863	0.226461	0.149194	0.173566	0	0
Acsf2	6.46613	6.29678	9.09343	10.2135	7.91915	7.52706	6.68013	6.64276	3.27416	4.98109
Acsf3	7.04851	6.19537	8.51958	9.59778	8.0527	7.36393	7.08449	7.17258	6.85578	7.04374
Acsl1	17.3821	16.1227	13.8396	13.4531	17.5483	16.8352	15.4606	15.3501	7.69813	8.85092
Acsl3	34.4351	35.3229	27.5817	27.6743	41.8489	44.7585	35.4614	35.7271	57.3463	46.4641
Acsl4	19.3167	17.9643	16.9323	15.1306	26.6209	26.3155	16.9072	17.5223	79.5836	98.5235
Acsl5	1.78922	1.61955	0.84977	0.71845	2.57172	1.80112	1.68677	1.85496	10.0468	8.1224
Acsl6	0.482049	0.508232	0.922491	1.00184	1.00456	0.86575	0.558542	0.85492	4.45547	5.32811
Acsm1	0	0	0	0	0	0	0	0	0	0
Acsm2	0	0	0	0	0	0	0	0	0	0
Acsm3	0.099324	0.0482454	0.0406031	0	0.0840798	0.0502721	0.0389511	0.0251211	0	0.0128365
Acsm4	0	0	0	0	0	0.0305588	0	0.0754173	0	0
Acsm5	0	0	0	0	0	0	0	0	0	0
Acss1	2.09361	2.23763	2.06659	2.12606	1.70029	1.95325	1.99231	2.19229	2.88407	2.25903
Acss2	5.42113	4.74714	5.33015	6.29903	2.3703	2.6057	5.74538	5.63577	10.1753	9.49037
Acss3	0.0160705	0.0176467	0	0	0	0	0	0	0.563357	0.733999
Acta1	0.0780723	0.0570167	0.148152	0.04724	0.0240623	0.0723788	0.0949601	0.07035	1.28507	1.48252
Acta2	0.0356702	0.0390208	0.0169204	0	0.0505389	0.0164077	0.0481705	0	0.594141	0.0629459
Actb	2164.07	2198.72	2308.47	2382.88	1897.02	1938.56	2319.97	2186.83	1511.88	1444.78
Actbl2	0	0	0	0	0	0.0143123	0	0	0	0
Actc1	0	0	0	0	0	0	0	0	1.44116	1.42921
Actg1	733.77	721.427	625.889	689.354	695.773	722.64	716.781	707.75	1485.61	1366.65
Actg2	0.0302369	0	0.0693616	0	0	0.0280819	0	0	0	0
Actl10	0	0.0330603	0.0566576	0.0543726	0.0830831	0.054774	0.0278615	0.0268867	0.148399	0.0795228
Actl11	0	0	0	0	0	0	0	0	0	0
Actl6a	105.001	110.255	106.773	110.06	119.295	113.85	114.324	111.589	76.9101	74.6674
Actl6b	0	0	0	0.0409682	0.0639153	0.0807271	0	0	0.134391	0.0201403
Actl7a	0	0	0	0	0	0	0	0	0	0
Actl7b	0.144676	0.159015	0.082658	0.0264434	0.0544118	0	0.160056	0.0521041	0.0289578	0.180554
Actl9	0	0	0	0	0	0	0	0	0	0
Actn1	48.5936	46.966	57.0252	55.8099	42.6859	43.9185	40.0192	40.3511	34.1608	38.2212
Actn2	0.299271	0.301639	0.260472	0.122379	0.417534	0.39531	0.36923	0.278581	0.967679	0.647558
Actn3	1.41249	1.37508	0.694011	0.77069	0.527253	0.785709	1.24287	1.18011	3.77672	6.49649
Actn4	108.501	107.657	119.664	125.096	111.701	109.261	115.802	114.327	84.8443	68.892
Actr10	10.6605	9.90272	9.93431	9.06536	12.1679	10.9884	9.22095	9.53529	11.2841	12.0082
Actr1a	59.8694	60.1838	45.8147	47.2256	51.2095	52.5626	61.9644	62.6291	51.9016	52.4845
Actr1b	46.369	45.1585	40.0509	40.319	48.8668	50.5108	46.5063	48.9066	43.6526	38.9171
Actr2	142.349	145.032	153.129	145.137	142.221	145.174	151.817	152.405	126.667	123.693
Actr3	135.36	140.452	120.266	120.506	151.233	143.749	141.131	140.881	90.3142	88.5112
Actr3b	3.88011	4.02217	4.7297	4.57076	2.73326	2.97364	3.58982	3.67885	2.15374	2.60491
Actr5	3.58489	3.63651	4.37017	4.95991	5.17406	5.56226	3.84594	3.84119	10.8209	13.0193
Actr6	17.6602	15.5407	16.2191	14.5001	13.455	14.321	13.629	15.5817	13.3441	16.3612
Actr8	14.6908	13.9871	17.6247	17.6893	21.8235	20.3235	14.3074	14.0421	20.6347	20.4976
Actrt1	0	0	0	0	0	0	0	0	0	0
Actrt2	0	0	0.0268285	0.0509862	0.0264998	0	0	0	0	0
Actrt3	0.0904047	0.0248439	0.0644633	0.0202161	0.0861192	0.123791	0.0201916	0	0.0883158	0
Acvr1	2.12837	2.12549	2.77265	2.64779	3.06913	3.04382	2.45164	2.22593	7.36281	6.31422
Acvr1b	9.78693	8.9875	12.6831	12.8818	12.2063	13.2029	8.68397	9.61833	7.03569	7.99227
Acvr1c	0	0.0116516	0	0.00446843	0	0	0	0	0.0204189	0.0132815
Acvr2a	3.81735	4.54461	4.83376	4.71039	4.78401	4.38927	3.76822	4.25137	9.16247	8.14506
Acvr2b	12.7195	12.0002	9.21295	9.51638	12.4896	12.0705	12.0996	11.6535	18.7797	22.0352
Acvrl1	0.183243	0.10623	0.305789	0.404613	1.22631	0.963696	0.173295	0.106779	0.38636	0.468297
Acy1	33.0434	30.5762	30.8483	33.7502	17.3863	16.8918	33.2451	31.3972	14.7794	17.4611
Acy3	4.34786	4.00408	2.57983	3.37592	5.18233	4.54734	3.91308	4.42815	3.21563	4.61888
Acyp1	7.2733	6.84247	8.9869	7.88485	5.29702	6.3561	5.33824	6.22152	9.68452	17.0586
Acyp2	2.54907	3.38779	2.54433	2.74125	2.72806	2.75215	3.76333	2.83055	1.34365	0.950908
Ada	7.86961	8.06368	9.11424	9.38517	8.16647	8.74248	7.7542	8.54538	1.50749	1.71329
Adad1	0.0301552	0.0332463	0	0	0	0.0547452	0.0397673	0.0428304	0	0
Adad2	1.41948	1.23118	4.05179	4.21997	4.73144	4.80013	1.37647	1.4222	0	0.055697
Adal	14.1273	13.8705	13.3003	11.9389	14.1944	15.6153	14.3727	14.4084	5.27956	4.73039
Adam10	11.314	10.6903	13.9963	13.0529	12.8498	11.7436	11.4674	11.3823	16.4927	15.3226
Adam11	0.521792	0.570946	0.637447	0.741695	1.43882	1.21573	0.509311	0.544567	1.92165	2.92405
Adam12	0.0996079	0.0708073	0.061117	0.0160153	0.0271333	0.0494004	0.114726	0.0684427	0.0519683	0.0186736
Adam15	8.00133	7.42839	7.71275	8.25624	10.9087	10.8936	8.48501	8.59135	8.767	8.50592
Adam17	19.3951	18.5372	13.6773	13.3883	10.0901	10.4285	18.2482	18.0101	12.9544	12.0984
Adam18	0	0	0	0	0	0	0	0	0	0
Adam19	5.67343	5.23207	9.01111	8.69703	9.51379	9.61317	4.97901	4.9745	5.90237	4.84425
Adam1a	0.337205	0.421433	0.952132	0.903289	0.766	0.537355	0.482369	0.436249	1.70535	1.9355
Adam1b	0	0	0	0.00929382	0.0196415	0	0.00945483	0.00950427	0	0
Adam2	0	0	0	0	0.0146216	0.0139904	0	0	0	0
Adam20	0	0.0168843	0.0147146	0	0	0	0	0	0	0
Adam21	0.0746969	0.114869	0.0852726	0.0925507	0.0859657	0.0407961	0.0131517	0.013488	0.114609	0.0519803
Adam22	2.1193	2.07421	1.93081	1.80106	2.27114	2.43997	1.45308	1.77744	1.02281	1.45886
Adam23	16.6817	18.524	15.6638	13.9371	14.4311	13.6281	16.6739	16.8974	6.10427	7.0011
Adam24	0	0	0	0	0	0	0	0	0	0
Adam25	0	0	0.0419993	0.0402143	0	0	0	0.0133202	0	0
Adam26a	0	0	0	0	0	0	0	0	0	0
Adam26b	0	0	0	0	0	0	0	0	0	0
Adam28	0	0	0	0	0	0.0107478	0	0	0.0877101	0.0939546
Adam29	0	0	0	0	0	0	0	0	0	0
Adam3	0.0404462	0.0166098	0	0	0	0	0.0134296	0	0	0
Adam30	0	0.0131417	0	0	0	0	0	0	0	0
Adam32	0.0172357	0	0.251454	0.168498	0	0.0146131	0.0305239	0	0.016693	0.11224
Adam33	0.0372911	0.0786809	0.110944	0.0913989	0.133131	0.146883	0.0749771	0.0333093	0.0240875	0.0554385
Adam34	0	0	0	0	0	0	0	0	0	0
Adam39	0	0	0	0	0	0	0	0	0	0
Adam4	0.245914	0.197533	0.2808	0.318309	0.204197	0.223216	0.129419	0.192664	0.251708	0.270913
Adam5	0.0194925	0	0	0	0	0.0357351	0.0166054	0	0	0
Adam6a	0	0	0	0	0	0	0	0	0	0
Adam6b	0	0	0	0	0	0	0	0	0	0
Adam7	0	0	0	0	0	0	0	0	0	0
Adam8	0.117375	0.139875	0.292708	0.29958	0.187435	0.211819	0.145522	0.124986	0.594891	0.464168
Adam9	9.79888	8.95445	13.4688	13.056	10.7345	9.78779	10.0254	10.0324	9.0676	9.21721
Adamdec1	0	0	0	0	0	0	0	0	0	0
Adamts1	0.0623544	0.110943	0.0617489	0.020696	0.0147041	0.0211608	0.0349047	0.00700784	5.36793	2.72879
Adamts10	1.62343	1.51194	1.66961	1.50339	2.22468	2.62749	1.53798	1.66577	4.80009	4.83732
Adamts12	0	0	0	0.00724524	0	0	0.00365269	0	0.315485	0.326943
Adamts13	0	0.016541	0	0.00672897	0	0.00684533	0	0.00677691	0	0
Adamts14	0.109362	0.239146	0.412336	0.380272	0.494957	0.574183	0.117842	0.150391	0.272264	0.460747
Adamts15	0.131999	0.159137	0.902554	1.13704	0.165738	0.125279	0.183806	0.147258	4.00073	3.42856
Adamts16	0	0	0	0	0	0	0	0	0	0
Adamts17	0.096757	0.148535	0.13377	0.136547	0.165252	0.197119	0.0656187	0.0539832	0.123239	0.0932229
Adamts18	0	0	0.0061651	0	0	0	0	0	0	0
Adamts19	0.014932	0.0571943	0.0141462	0.00661902	0.0494141	0.0271109	0.00668147	0	0.355768	0.366662
Adamts2	0.048994	0.0107316	0.0277964	0.0216536	0.0227663	0.0399171	0.0176802	0.0264406	0.344415	0.384365
Adamts20	0.0914191	0.0690377	0.0379351	0.0253105	0.0703733	0.113762	0.0459515	0.0668634	0.154369	0.338933
Adamts3	0.211834	0.0952035	0.074098	0.0385002	0.0570352	0.159408	0.110196	0.133436	1.14445	0.871185
Adamts4	0.661052	0.611769	0.901589	0.861698	0.784554	1.19588	0.533711	0.567335	0.985812	1.09551
Adamts5	0	0	0.00362696	0	0.00366238	0	0.00337584	0	0.029207	0.020037
Adamts6	0.0244397	0.0335294	0.0237793	0.027069	0.0468129	0.0554968	0.0430856	0.0150611	0.452472	0.266756
Adamts7	0.80571	0.734782	3.40429	3.32979	2.18919	2.15164	0.540339	0.833102	1.82273	1.17148
Adamts8	1.22663	1.14059	2.09351	1.94887	1.35753	1.52094	0.962575	0.960004	0.835373	0.651261
Adamts9	3.85671	3.82579	3.02013	2.56688	1.29195	1.26885	3.92872	4.09672	1.52478	0.490327
Adamtsl1	0.802954	0.827082	0.640868	0.692056	0.545195	0.244562	1.11345	0.791432	0.184463	0.177145
Adamtsl2	0	0	0	0	0	0	0	0	0.00853683	0.00770538
Adamtsl3	0.00484742	0	0.0137832	0.0134714	0.0141838	0.0137293	0	0.00872994	0.0374189	0.0179982
Adamtsl4	0.326941	0.270397	0.408379	0.382991	0.618893	0.513044	0.332335	0.413616	0.0591982	0.084593
Adamtsl5	0.888366	0.329712	1.52954	1.60518	0.777502	0.499656	1.01212	0.972224	0.387987	0.482266
Adap1	15.9749	15.6499	13.4565	14.1313	9.89438	9.58857	19.8171	20.7979	0.317519	0.326689
Adap2	0.51967	0.591982	0.531471	0.392435	0.600274	0.657474	0.489702	0.469338	0.038916	0.0526553
Adar	17.2442	17.2285	17.0358	18.4371	14.415	14.2811	17.206	16.7197	14.4164	14.1558
Adarb1	1.68679	1.44699	1.30203	1.1835	1.90568	1.98641	1.5871	1.66343	1.4834	2.5279
Adarb2	0	0	0	0	0	0	0	0	0.009915	0.00906753
Adat1	9.75605	9.9355	10.9045	11.5819	8.87534	9.65719	9.7123	10.5264	11.4427	10.561
Adat2	19.1561	19.8565	26.9497	24.6847	17.6046	17.964	18.4182	19.4109	9.16241	7.52354
Adat3	14.4891	13.7222	9.0824	11.7429	6.12731	7.0977	16.5738	14.4767	8.87656	8.23501
Adck1	6.41736	5.96498	9.32835	8.8015	7.83035	7.55924	7.15221	6.11204	8.1013	6.85397
Adck2	1.98459	2.5349	2.14892	1.99042	3.02828	2.80277	1.88242	2.63823	2.16844	2.44507
Adck5	8.85688	7.89829	10.0011	10.6914	9.28433	9.68404	7.66745	7.39582	6.10759	6.45755
Adcy1	0.497897	0.435211	0.335433	0.337787	1.03505	0.951276	0.498737	0.470197	1.31144	1.4363
Adcy10	0	0	0.0282947	0.0197977	0.00705371	0.0135312	0.00659354	0.0134433	0	0
Adcy2	0.805686	0.987581	2.46594	2.42743	2.02119	1.80773	0.941564	0.92927	3.1456	3.74889
Adcy3	4.52262	4.34081	2.0735	1.876	4.5674	4.45255	3.7856	3.66209	2.19219	4.31997
Adcy4	0.0241315	0	0.0343069	0.0763013	0.134818	0.0660867	0.0109916	0	0.258042	0.508367
Adcy5	0.0171244	0.0500501	0.0484083	0.060959	0.131185	0.103552	0.0156769	0.0102132	0.3761	0.763129
Adcy6	0.607097	0.540639	0.593919	0.826756	0.892208	1.01958	0.342628	0.535765	4.34159	4.67094
Adcy7	0.210057	0.263609	0.258893	0.225264	0.885708	0.960898	0.240492	0.227462	0.567443	0.565285
Adcy8	0	0	0	0	0	0	0	0	0.267043	0.0229134
Adcy9	0.38927	0.221387	0.307832	0.378594	0.306963	0.365615	0.268647	0.268635	0.468932	0.720288
Adcyap1	0.134224	0.0623477	0.162296	0.225055	0.0432892	0.0136471	0.100709	0.0544563	0	0.0131014
Adcyap1r1	0.215521	0.0434505	0.529274	0.480774	0.716724	0.74993	0.0496831	0.0531938	0.757771	0.966952
Add1	22.9412	20.8491	25.2519	26.5405	24.9245	23.5886	27.1977	25.9621	32.1592	34.2111
Add2	0.154788	0.0798117	0.0394234	0.129558	0.0663215	0.0949532	0.133594	0.163634	1.07164	0.331078
Add3	20.3872	19.3124	14.3917	13.7959	18.1624	18.2595	20.6857	21.5161	20.7716	26.1106
Adgb	0	0	0	0	0	0	0	0	0	0.0215804
Adgra1	0	0	0	0	0	0	0	0	0.00651851	0.0179993
Adgra2	0.0545396	0.102053	0.22597	0.193179	0.168877	0.224218	0.0566717	0.0791893	1.04925	2.96022
Adgra3	11.7895	10.8715	6.82429	6.99878	10.563	10.5333	11.7214	11.467	24.2743	28.6385
Adgrb1	1.48754	1.09258	1.50145	1.64807	3.72441	3.66161	1.45113	1.35294	2.09758	2.56135
Adgrb2	2.76334	2.41609	2.66233	3.049	4.42511	4.63379	2.81177	3.02767	7.33357	8.76655
Adgrb3	0	0.0139548	0	0	0.0121776	0.011631	0	0	0.189862	0.221821
Adgrd1	0.977969	0.802802	0.312046	0.357134	0.820297	0.887439	0.65612	0.682773	0.0130396	0
Adgre1	0	0	0	0	0	0	0	0	0.0243917	0
Adgre4	0	0	0	0	0	0	0	0	0	0
Adgre5	15.5128	14.6017	18.6229	19.962	22.79	23.9918	18.3907	20.1021	2.58623	2.74568
Adgrf1	0	0	0	0	0	0	0.00903008	0.00916207	0	0
Adgrf2	0.0136638	0.0150354	0.0130455	0	0.013224	0.0374455	0.0241246	0.0247326	0.0131949	0.0119538
Adgrf3	0.0249183	0.109436	0.0946686	0.295122	0.0347689	0.102012	0.0451697	0.0448754	0	0
Adgrf4	0	0.0481061	0.0139376	0	0.0152106	0.0144732	0	0.0143316	0.0152883	0
Adgrf5	0.0415839	0.204913	0.0463564	0.0194347	0.078828	0.145401	0.049751	0.0316336	0.0730545	0
Adgrg1	4.1065	3.69687	7.09964	7.97339	7.80942	7.26631	3.7231	4.35501	12.2393	4.95578
Adgrg2	0.198184	0.366771	0.258872	0.246915	0.113071	0.11518	0.215239	0.296342	0.172219	0.125978
Adgrg3	0.0350281	0.0577844	0.0331589	0.141327	0.114323	0.0638905	0.078853	0.0314385	0	0
Adgrg4	0.0175126	0	0.00803032	0	0	0.0040304	0.0116515	0.0121197	0	0.13002
Adgrg5	0.166461	0.167517	0.0722528	0.108945	1.19897	0.801453	0.286444	0.235	0.0146446	0.0266077
Adgrg6	0.382801	0.420238	2.5575	2.72563	0.21388	0.203162	0.287273	0.516059	0.116589	0.0330287
Adgrg7	0	0.016833	0	0	0	0	0	0.0139624	0	0
Adgrl1	31.3826	30.1932	17.8429	17.04	28.8403	30.866	28.0279	28.1567	23.8102	28.938
Adgrl2	6.13737	6.3206	9.5938	9.63446	4.97433	4.51035	5.25879	4.91997	56.2249	35.3258
Adgrl3	0.25168	0.248649	0.123553	0.0966039	0.130264	0.122908	0.327093	0.27684	0.487045	0.121575
Adgrl4	0	0	0	0	0	0	0	0	0	0
Adgrv1	3.66143	3.46633	1.65018	2.2332	2.30477	1.78611	2.99392	2.50815	14.7979	10.6693
Adh1	0.0836305	0	0	0.0247697	0	0	0.0501242	0.0501228	0	0
Adh4	0.226171	0.177425	0.0925078	0.0288304	0	0	0.172847	0.204267	0	0
Adh5	217.436	219.352	223.654	230.197	203.636	202.421	212.615	205.081	130.095	129.559
Adh6a	0.0356615	0	0	0	0	0	0	0	0	0
Adh6b	0	0	0	0	0	0	0	0	0	0
Adh7	0.0120138	0.0395627	0	0	0	0	0.0211701	0.054653	0.0115501	0
Adhfe1	0.412345	0.709891	0.943533	0.965734	0.202017	0.150008	0.756194	0.664335	0.112522	0.133849
Adi1	114.037	116.791	74.9817	77.4432	54.9336	52.0926	112.334	116.259	35.8609	36.121
Adig	0	0	0	0	0	0	0	0	0	0.124579
Adipoq	0	0	0	0.0297438	0	0	0	0	0	0
Adipor1	49.8112	51.7224	41.0486	39.6693	47.7238	46.1989	53.5293	55.3065	49.8912	44.2032
Adipor2	43.3799	41.0013	43.3398	42.6071	48.7174	48.758	42.9793	45.752	31.8566	33.8454
Adk	29.4533	24.3771	23.4402	21.3699	29.0978	34.4091	27.4772	27.3782	110.898	83.2143
Adm	0.030867	0.102136	0	0.110845	0	0.0850695	0.028506	0.0565915	3.58125	4.70568
Adm2	2.66771	1.88959	0.352035	0.429669	0.312652	0.596075	1.34404	1.12771	0.930379	1.57763
Adnp	50.439	53.4664	66.8022	66.8001	76.0424	75.5514	52.0232	53.7161	53.5065	57.5201
Adnp2	21.9787	22.1565	21.0474	21.3855	19.0737	19.3925	21.541	20.5628	12.2839	13.1881
Ado	15.1866	15.8967	15.6687	15.011	13.7605	15.0609	14.9016	15.3856	21.1184	20.964
Adora1	0	0.0891659	0.010081	0.0471346	0.0334053	0.0653575	0	0	0.250228	0.235415
Adora2a	0.0658498	0.144242	0.253352	0.0880698	0.139949	0.0747128	0.24666	0.0147509	0.0318744	0.333595
Adora2b	0.985724	0.828533	0.815411	1.35491	0.543085	0.857344	0.724546	0.793286	0.835959	0.478345
Adora3	0	0	0	0	0.0427894	0	0	0	0	0
Adpgk	26.93	27.2776	21.1884	21.2798	21.9466	20.3777	25.3711	25.7779	19.9755	18.1885
Adprh	85.1273	84.0395	58.2724	61.6054	65.9778	68.0706	89.3702	86.0957	33.9532	31.8419
Adprhl1	0.136529	0	0.0782205	0.0522139	0	0.00485934	0.0260785	0	0.148884	0.0507603
Adprhl2	26.7519	26.7166	23.6469	25.0232	22.8808	22.1175	28.8524	28.3838	22.0501	20.3579
Adprm	13.7283	11.689	9.67129	10.5535	9.33494	9.43716	11.6937	11.0226	14.2251	15.6678
Adra1a	0.0187915	0.0171511	0.0288188	0.0903269	0.019086	0.0345172	0.0189091	0.0183276	0.392758	0.156381
Adra1b	0	0.0510506	0.0441062	0.0207844	0	0	0	0	0.0677473	0
Adra1d	0	0.0323606	0	0	0	0	0.0274084	0	0.115868	0.544738
Adra2a	0.101862	0.0570049	0.0366378	0.0464839	0.143577	0.0821793	0.107761	0.0350101	0.43234	0.263482
Adra2b	0.0659497	0.0603125	0.0934327	0.0779314	0.0614552	0.0391216	0.019827	0.00986087	0.0948744	0.0382797
Adra2c	0.0311279	0.0170967	0.0145132	0.0140067	0.0142042	0.0140981	0.0290566	0.0137799	0.0307964	0.0546609
Adrb1	0.0917148	0.221774	0.172696	0.260271	0.306961	0.265653	0.169168	0.230224	0.822328	1.42159
Adrb2	0.479809	0.653173	1.77639	2.30449	0.734761	1.12661	0.616379	0.61737	1.75524	0.96052
Adrb3	15.8572	16.6395	31.2948	32.0808	24.7205	24.1877	17.7746	18.1798	0.275821	0.512073
Adrm1	140.777	147.1	144.455	160.427	156.193	154.05	149.762	137.408	105.352	91.8601
Adsl	89.5617	87.9307	66.0352	65.2114	61.4434	59.3801	84.4367	81.9485	58.3181	52.1267
Adss	101.623	105.636	88.3402	89.9594	112.61	105.309	98.5877	103.196	68.1047	59.5973
Adssl1	0.487779	0.232251	0.92183	1.09023	0.578784	0.777601	0.292948	0.457434	1.57671	4.1558
Adtrp	0.086442	0.281724	0.0454214	0	0	0.0267496	0.0488791	0.0974058	0	0
Aebp1	0.562488	0.88517	1.05091	1.03518	1.16845	1.24606	0.78408	0.809271	4.49387	3.97113
Aebp2	37.3621	38.9267	28.9845	27.1587	47.0729	50.3026	35.2482	36.02	28.1958	33.765
Aen	41.4604	40.9345	47.2789	54.3135	47.2419	45.4927	42.2188	41.9769	37.5053	31.0081
Aes	164.318	157.457	118.372	127.542	137.116	153.744	161.653	160.719	32.7539	41.1036
AF067061	0.0936374	0.0849383	0.132936	0.0428326	0.0440388	0	0.0419497	0	0	0
AF067063	0	0	0	0	0	0	0	0	0	0
AF366264	0	0	0	0.011859	0	0	0	0	0	0
Afap1	1.07874	0.977696	1.94434	1.8566	2.22749	2.18367	1.4903	1.45194	3.89508	2.92683
Afap1l1	0.562473	0.534937	1.17528	0.943199	0.460778	0.690477	0.957695	0.641983	1.38675	1.42453
Afap1l2	0.508825	0.563868	0.77631	0.833189	0.57419	0.638217	0.528166	0.596714	0.060272	0.133041
Afdn	17.7166	16.896	13.9961	13.2603	22.1035	24.8521	18.2545	18.4785	37.7719	40.1439
Aff1	37.9754	40.4968	43.264	43.0842	33.1696	32.4206	38.6802	37.4001	4.58043	5.46305
Aff2	0.00702782	0	0	0.00618151	0	0	0.0126947	0	0.175594	0.0248197
Aff3	0.116792	0.174991	0.104933	0.180236	0.275711	0.32933	0.184817	0.149922	6.4066	6.43855
Aff4	35.4914	36.8639	38.806	38.5456	43.4642	42.4239	37.1018	37.8091	62.7712	62.1218
Afg1l	3.32804	3.44094	4.40915	4.03957	3.69499	3.72383	3.00374	2.6542	1.79268	1.98314
Afg3l1	27.1474	28.9882	30.2751	31.9148	34.9342	33.3094	28.0528	27.7779	28.7524	28.1706
Afg3l2	46.7831	49.35	42.8284	41.4226	47.787	45.5872	46.7228	49.1754	22.4789	21.176
Afm	0	0	0	0	0	0	0	0	0	0
Afmid	0.856161	0.716666	1.40261	1.47091	0.6588	0.58937	0.528821	0.900938	1.17161	1.67069
Afp	0.0374326	0.0204537	0	0	0	0	0	0.016925	0	0
Aftph	10.2952	10.345	10.2404	9.72641	10.1541	9.91075	9.81899	10.4542	11.6293	12.8007
Aga	4.059	4.04944	3.45051	3.32565	3.02787	2.96771	4.20659	4.61228	2.17084	1.45488
Agap1	4.55255	4.3235	4.24477	4.53518	4.28813	4.10278	4.29586	4.15695	7.9413	8.06963
Agap2	0.226416	0.198105	0.298553	0.27149	0.382804	0.381686	0.234826	0.215302	0.743117	1.13854
Agap3	30.2357	27.2875	32.8807	31.4388	44.9786	43.1493	31.8345	34.1026	32.9732	35.3306
Agbl1	0	0	0	0	0	0	0	0	0	0.0121221
Agbl2	0.0430741	0.067051	0.151832	0.0617617	0.069629	0.0865934	0.0385699	0.0324975	0.233862	0.208734
Agbl3	0.091213	0.221091	0.467266	0.277623	1.10671	1.08437	0.171124	0.182429	0.491416	0.263783
Agbl4	0	0.0343665	0	0	0	0	0.0203013	0	0.0607012	0
Agbl5	6.76175	6.28142	5.21204	6.2193	4.33919	4.91977	5.7047	5.8118	6.92011	7.30248
Ager	0.0773221	0.168821	0.224323	0.142101	0.596012	0.473706	0.0481167	0.116544	0.732467	0.794457
Agfg1	58.5493	59.5751	52.1236	51.6136	51.1494	49.9092	59.8894	61.6581	33.7915	31.7319
Agfg2	7.03942	6.94856	6.39121	7.00731	6.519	6.49219	8.14724	9.72564	12.0873	13.0497
Aggf1	35.0857	35.6667	32.5056	32.5967	31.5775	33.122	35.8267	37.8885	19.6264	19.281
Agk	10.8389	11.3049	7.63793	7.65106	10.5257	11.2398	12.0563	11.5797	4.40534	4.79522
Agl	3.231	3.06977	3.72072	3.34788	3.31752	2.94668	2.77791	3.04948	4.42203	5.5925
Agmat	0.143647	0.188953	0.189856	0.157446	0.18693	0.133891	0.0794933	0.129744	0.0285306	0
Agmo	0	0	0	0	0	0	0	0	0	0
Ago1	20.3764	20.797	18.5578	16.9665	22.6534	23.2929	21.2332	23.0907	40.8825	31.3143
Ago2	40.6164	39.8705	38.7363	36.3733	44.1631	44.1979	38.4961	40.0443	32.4626	36.8882
Ago3	2.88433	3.05757	3.49393	3.27256	2.62858	2.76979	2.74952	3.02594	3.8839	3.77098
Ago4	0.0358446	0.0719966	0.0623977	0.0683878	0.0903146	0.0865114	0.0372673	0.0323912	0.189071	0.114784
Agpat1	56.7474	56.5053	36.5408	38.198	44.0229	46.0543	53.0949	51.107	51.8173	46.677
Agpat2	20.8881	21.4965	26.5672	29.4358	20.7406	20.9446	21.1817	19.7017	8.76812	8.89627
Agpat3	18.5772	19.5067	13.1287	13.2602	25.2558	25.2801	20.6179	18.9268	22.5303	14.8963
Agpat4	1.19668	0.83246	3.08574	2.64704	4.16068	3.62706	0.79194	1.05137	18.8808	19.7127
Agpat5	26.6844	28.1126	25.8899	23.6444	32.0512	29.1687	28.657	25.9347	38.7726	34.6927
Agps	33.9174	32.9064	30.3932	29.2427	32.293	30.7786	34.1763	35.8423	28.9321	27.866
Agr2	0	0	0	0	0	0	0	0	0	0
Agr3	0	0	0	0	0	0	0	0	0	0
Agrn	26.4047	27.776	35.4577	36.2852	28.5237	27.8974	28.9757	30.4003	25.4134	23.782
Agrp	0.807856	0.630484	0.239859	0.0774825	0.916438	0.30831	0.383287	0.874953	0	0.0743854
Agt	0	0	0	0	0	0	0	0	0.111055	0
Agtpbp1	3.01011	2.76252	7.17754	6.1787	5.09386	5.62707	3.47076	3.15646	2.59062	3.15479
Agtr1a	0	0	0.037977	0.017751	0.0758338	0	0.017961	0.0543429	0.903675	1.47221
Agtr1b	0	0	0.0216701	0	0	0	0	0	0.0928819	0.0199667
Agtr2	0	0	0	0.0139709	0	0	0	0.014135	0	0
Agtrap	20.8145	20.6752	23.6661	24.1906	22.2577	22.378	24.0707	23.7327	7.19168	7.39326
Agxt	0	0	0	0.0214755	0	0.0219824	0	0	0	0
Agxt2	0	0	0	0	0	0	0	0	0.0191256	0
Ahctf1	58.7779	58.8343	64.1205	61.5582	67.9582	64.4492	59.2347	58.4354	45.3457	41.0141
Ahcy	210.906	206.118	158.234	125.765	168.175	152.931	193.88	180.673	141.172	151.422
Ahcyl1	46.3875	45.3511	34.0594	33.0295	39.6106	39.6373	45.6639	46.7934	48.9853	60.4487
Ahcyl2	8.68864	9.16717	8.33154	6.82756	12.2685	12.6221	9.73951	10.4481	7.7189	8.60581
Ahdc1	15.9367	14.3753	19.2482	18.9647	20.9444	19.6078	16.5198	17.9002	7.6727	8.08739
Ahi1	1.49968	1.39615	2.07387	2.5054	2.66717	2.79451	2.01226	1.73058	5.93461	6.97766
Ahnak	12.4794	14.0631	18.6106	18.0279	9.25532	10.0909	13.8532	14.9108	2.66838	3.26955
Ahnak2	0.116046	0.106797	0.985721	1.0088	0.267646	0.379163	0.0961882	0.0414319	0.862974	0.653897
Ahr	1.91053	1.80945	1.56744	1.39882	0.723618	0.524551	1.33391	1.39811	3.03095	3.18252
Ahrr	0.141194	0.189275	0.0895635	0.0638077	0.0816842	0.0498659	0.146628	0.115506	1.15238	1.34008
Ahsa1	176.998	178.558	179.534	185.528	170.671	164.1	153.097	156.728	149.98	115.98
Ahsa2	6.86509	7.25046	6.22591	6.61801	4.94371	4.33796	6.33736	7.24632	28.1023	26.1057
Ahsg	0.600245	0.438498	2.43431	2.15969	0.611057	0.761917	0.751725	0.697191	0.110398	0.0250768
AI182371	0.11731	0.153587	0.110528	0.124722	0.0448959	0.0864211	0.145923	0.171717	0.0676109	0.0623884
AI413582	5.18031	4.99096	4.94952	6.36739	2.40606	1.65786	5.74312	5.73338	3.75298	4.37713
AI429214	0.557265	0.470684	0.574413	0.382787	0.661911	0.414197	0.476567	0.411079	0.0209328	0
AI464131	4.09448	4.80833	6.26914	6.67206	5.59379	6.27615	4.25481	4.3022	3.79163	3.82385
AI467606	6.44539	7.27705	5.05919	6.95468	7.46699	7.75874	6.61334	7.42124	0	0.0516102
AI481877	0.074133	0.135597	0.0314989	0.0437204	0.134972	0.120424	0.138285	0.224994	0.00795771	0
AI593442	0.148679	0.200291	0.237631	0.29411	0.12163	0.122689	0.140682	0.121948	0.0401256	0.0219925
AI597479	15.3801	13.8219	17.7949	16.3816	14.0391	14.2575	15.1229	14.6332	10.8618	10.4003
AI661453	0.373574	0.508752	1.04051	0.977124	0.83644	1.20574	0.463365	0.418838	2.50667	1.62301
AI837181	29.4989	29.861	20.6571	23.2812	19.6093	19.951	30.4812	28.1716	17.4409	15.6133
AI854703	1.03653	1.09214	0.821234	1.14243	1.13088	1.25499	1.50681	1.24338	0.0118382	0.0213807
AI987944	5.84967	6.07371	5.77966	5.33617	4.99799	5.1134	5.90757	5.40482	5.82346	7.52987
Aicda	0.181606	0.246672	0.418542	0.297408	0.390879	0.658597	0.122327	0.173148	0.149367	0.032251
Aida	17.6988	19.2655	16.1957	15.9568	17.0606	16.5081	19.3345	18.0974	14.1719	12.1717
Aif1	0	0.0590627	0	0	0	0.0497911	0	0	0	0
Aif1l	2.98848	3.12126	1.54742	1.51966	2.78769	2.78718	1.8608	2.53268	12.7302	12.528
Aifm1	55.9281	58.073	42.6927	42.913	38.8843	38.0573	54.1385	55.3557	27.9984	26.6989
Aifm2	3.88486	3.50688	6.31311	6.79378	6.2628	6.61326	4.25812	4.55861	2.08559	3.08771
Aifm3	0.31143	0.309274	0.425149	0.303799	0.25553	0.25741	0.445129	0.46662	0.541877	1.10177
Aig1	0.97715	1.15645	1.33699	1.52951	2.32158	2.40191	1.02944	1.17654	7.89937	7.73627
Aim2	44.606	41.0412	10.9734	9.91406	21.5376	19.0154	45.6331	46.7944	0.518715	0.411195
Aimp1	88.5711	85.9287	80.4498	82.4616	87.2534	80.4897	87.4925	81.2994	76.5712	72.2019
Aimp2	78.3037	77.0867	68.5454	73.452	65.242	67.9441	86.9448	82.6515	74.8019	65.3859
Aip	34.7831	35.8296	28.09	31.0375	32.631	32.9213	38.3812	38.5227	20.5769	23.326
Aipl1	0.0524809	0.0573535	0.0826276	0.0307832	0	0.0473235	0.0314278	0.0315265	0.251793	0.535474
Aire	1.92937	1.83609	1.38932	1.49747	0.290355	0.488274	2.03427	1.94131	0.019492	0.0177485
Ajap1	0	0	0.02441	0.0227975	0.348323	0.233807	0.0238127	0.0117236	0	0
Ajm1	0.104413	0.069861	0.393793	0.153794	0.192498	0.177002	0.176134	0.0640229	0.178006	0.23566
Ajuba	33.4331	32.7332	29.7994	33.0749	26.0249	25.5723	33.6023	33.6281	36.4018	30.2207
Ak1	44.3591	46.5434	77.7477	81.7399	70.9724	74.162	44.9397	45.3408	40.6649	27.6357
AK157302	2.66724	2.05885	3.17534	3.19839	3.64931	4.23528	2.45301	2.7929	3.20029	3.47019
Ak2	156.35	159.334	163.105	162.629	154.42	155.9	161.503	158.297	95.8513	92.0015
Ak3	5.44805	4.80144	3.36313	2.96537	8.97926	8.83912	5.23397	5.02449	21.2573	20.614
Ak4	92.0359	92.7731	122.026	124.616	159.557	156.157	117.287	112.675	22.7142	25.3023
Ak5	0.0440811	0.0120569	0.0521043	0.00969716	0	0.0496952	0.0199372	0.0695576	0.0745261	0.144952
Ak6	84.9974	84.3022	100.989	105.371	121.922	119.102	91.674	92.6047	128.439	125.47
Ak7	1.56947	1.49739	1.25072	1.30035	0.695272	0.591194	1.60023	1.53773	0.0527664	0.0286609
Ak8	0	0.0531313	0.23119	0.373149	0	0.0446091	0.0881381	0.0219449	0.119781	0.300873
Ak9	0.0329146	0.0256446	0.0447184	0.041223	0.0267594	0.00426606	0.0460108	0.0598924	0.00453283	0
Akain1	0	0	0	0.0180061	0	0	0.0179016	0	0	0.0355081
Akap1	54.2325	60.2826	59.7945	60.681	62.5684	60.6865	57.2457	57.8515	28.2979	24.6082
Akap10	11.738	10.9668	10.0782	10.2392	9.70504	9.90678	10.641	11.521	8.52587	9.86668
Akap11	8.04703	8.681	14.0901	14.0025	24.0571	22.5223	7.80209	7.8523	17.9445	15.7838
Akap12	102.054	108.128	101.556	102.78	97.4128	98.9824	103.817	101.033	52.6514	49.7063
Akap13	5.26361	5.05143	5.50253	5.1782	4.19411	4.51922	5.07776	5.42607	5.67069	5.44568
Akap14	0	0	0	0	0.0217532	0.0211304	0	0	0.0457589	0
Akap17b	4.86761	4.59308	3.95347	3.55097	3.88735	3.85035	4.87157	5.23169	2.55959	2.97437
Akap2	23.0089	22.4157	38.9848	40.7764	18.0317	21.5937	21.3478	24.6468	18.2786	11.4695
Akap3	0.0217905	0.0237857	0.0207005	0	0.0427132	0.0219621	0.0217341	0.0327479	0.0233775	0.0423794
Akap4	0	0	0	0	0	0	0	0	0	0
Akap5	0.236523	0.240467	0.488273	0.493456	0.32493	0.248837	0.117054	0.268394	1.95079	1.61729
Akap6	0.034677	0.0819569	0.00456379	0.0105243	0.00683178	0.00727659	0.0468587	0.0371391	0.360592	0.0903692
Akap7	11.256	10.5228	8.98509	6.77066	8.72589	9.36145	11.1434	11.2946	8.86285	9.11128
Akap8	84.2809	88.3117	83.5064	82.7691	73.3818	75.0759	86.9608	86.0674	61.474	52.8406
Akap8l	12.7517	13.1124	13.8599	14.429	11.0373	9.99148	11.6689	12.1881	20.652	22.8993
Akap9	3.34813	3.66908	5.12566	4.66035	5.98599	5.91367	2.83855	2.97584	10.1732	8.82573
Akip1	14.5047	15.0797	12.4482	10.4299	13.2723	14.5112	13.963	13.9918	6.5068	6.85049
Akirin1	35.2966	33.7833	33.7085	28.1217	28.585	30.527	34.082	33.3889	25.936	29.3229
Akirin2	62.7839	62.2168	56.079	56.9713	67.632	64.0511	61.9567	64.2093	63.4538	62.4137
Akna	1.73875	1.77862	1.71572	1.93092	2.37409	2.03644	2.15379	2.24173	1.61415	1.58216
Aknad1	0.0122637	0	0	0	0	0	0	0	0	0
Akp3	0.023285	0.0255073	0	0	0.0218596	0	0	0.020933	0	0
Akr1a1	167.894	159.763	151.9	157.629	139.668	133.823	163.419	160.038	193.541	221.786
Akr1b10	3.99243	4.33089	6.96442	6.34347	8.71192	8.01585	2.98764	3.4961	8.85358	8.17955
Akr1b3	358.026	364.111	276.2	293.942	337.615	326.85	373.185	380.721	163.321	173.133
Akr1b7	0.0600534	0	0.0285207	0.0270066	0.0283154	0.0552717	0.0268033	0.0271162	0	0.0526669
Akr1b8	11.4133	10.7977	15.9548	14.357	7.79769	7.71951	10.9006	9.81305	9.66721	16.7915
Akr1c12	0.1318	0.0723554	0.0317484	0.06011	0	0	0	0.0603556	0.0657961	0
Akr1c13	0.0336482	0.110729	0.0644179	0.0927868	0.130909	0.156672	0.152584	0.154896	0.404413	0
Akr1c14	0.0367855	0.0404339	0.0175609	0.0163109	0.0178539	0.0128949	0	0	0.0177936	0.0160984
Akr1c18	0.0353209	0.154352	0.116452	0.158701	0	0.0326241	0.156421	0.159291	0.103979	0.0311743
Akr1c19	0.00838503	0	0	0	0.00805776	0	0	0.0075925	0.402477	0.238475
Akr1c20	0	0	0	0	0	0	0	0	0	0
Akr1c21	0	0	0.0358341	0.0672887	0.0361062	0	0	0	0.182485	0.163704
Akr1c6	0	0	0.109682	0	0	0	0	0	0	0
Akr1cl	0.128682	0.389962	0.0879863	0.161592	0.0487708	0	0.438046	0.271664	0	0
Akr1d1	0	0	0	0	0	0	0	0	0	0
Akr1e1	1.10923	1.24298	1.08509	1.07801	1.56443	1.31778	1.45809	1.25501	6.97277	8.73681
Akr7a5	18.3018	18.008	20.7373	21.4638	16.0011	16.7337	18.0046	16.7606	14.9714	17.0025
Akt1	24.6444	23.9894	13.0922	13.7116	14.5963	15.3398	24.787	25.5229	40.6	40.4028
Akt1s1	69.2625	77.3611	64.0396	72.8588	76.36	69.3156	81.7005	74.8035	70.7786	53.9283
Akt2	52.5715	52.3056	46.8848	47.4035	36.204	36.3957	54.2328	53.7264	21.7138	19.6604
Akt3	2.41945	2.19806	2.14095	1.78197	3.20147	3.57282	2.16302	2.16635	9.5767	8.51243
Aktip	20.9674	20.5621	19.6018	19.2331	21.5151	23.71	21.6558	21.6883	20.5061	24.641
AL607142.1	0	0	0	0	0	0	0	0	0	0
AL731706.1	8.57684	11.3838	7.87593	6.98782	5.96977	6.79732	9.89723	7.71995	8.00196	10.4142
AL731706.2	1.29208e-53	0	5.96217e-26	1.14915e-43	2.73048e-80	9.17138e-96	2.87625e-45	2.47272e-94	4.99041e-24	0
AL732309.1	1.36135	0.582164	0.979836	1.16738	1.5754	1.50408	0.463027	1.15856	3.08554	2.81571
Alad	31.6697	32.3424	54.2665	58.3198	41.9862	40.891	32.6085	32.8997	35.0682	27.7446
Alas1	22.5047	20.0726	18.1312	22.568	21.0684	24.4345	19.3522	21.2334	7.76517	10.5667
Alas2	0	0.0210497	0	0.0171576	0	0.0350894	0.0347003	0	0	0
Alb	0	0	0	0	0	0	0	0	0	0.0167453
Alcam	0.0796929	0.140424	0.232086	0.26586	0.161946	0.102979	0.138978	0.266329	0.635938	0.556486
Aldh16a1	27.7217	30.6118	28.7473	28.5875	22.1922	22.1274	28.6636	26.5278	17.0268	16.1105
Aldh18a1	47.4476	44.5354	24.5471	25.0206	28.6482	31.6617	42.8763	45.8731	36.3574	44.6797
Aldh1a1	0	0.0221061	0	0	0.019309	0	0	0	0.0392414	0.0177338
Aldh1a2	0.294988	0.189889	0.297477	0.261674	0.279026	0.315816	0.218925	0.204301	0.319291	0.244335
Aldh1a3	0.200095	0.238276	0.280339	0.226445	0.159247	0.0799973	0.157068	0.258684	0.0487952	0.0370348
Aldh1a7	0	0	0	0	0	0	0.0181233	0	0.37774	0.251436
Aldh1b1	2.68305	2.3916	6.22202	5.3678	7.25074	8.19776	2.98142	3.67381	1.0191	2.56573
Aldh1l1	1.86001	1.67804	4.72983	4.914	2.82937	2.60098	2.23855	2.18227	3.1053	3.34641
Aldh1l2	0.866312	0.732634	0.641569	0.654918	0.842862	0.835961	0.531411	0.653194	1.53066	2.16536
Aldh2	82.5548	77.844	89.0898	83.7074	72.9564	84.6277	70.66	66.3216	46.7989	46.5164
Aldh3a1	1.04342	0.805357	1.4866	1.919	3.99758	4.37945	0.746087	0.639579	0.022954	0.0207146
Aldh3a2	8.2986	7.99318	9.0241	9.2321	9.97932	10.1735	7.9616	7.85862	10.5897	11.9858
Aldh3b1	0.338464	0.283089	0.46927	0.388586	0.404119	0.468465	0.379559	0.266071	0	0.0348349
Aldh3b2	0	0.037814	0.0654701	0.0306852	0.0635995	0.0469601	0.0314114	0.0154821	0.0167087	0.0150664
Aldh3b3	0	0	0.00865122	0	0	0	0	0	0	0
Aldh4a1	18.5752	19.0958	27.5787	28.3706	20.7739	20.9019	19.6144	20.4694	11.7603	9.76384
Aldh5a1	1.39879	1.38406	1.53105	1.50517	3.44042	3.45847	1.27426	1.4125	3.50136	3.94972
Aldh6a1	7.69736	7.85703	13.8639	12.9839	4.70686	4.98852	6.34793	6.07608	4.79901	7.12834
Aldh7a1	18.3849	18.1186	19.4647	18.7213	19.3269	18.0655	20.9824	22.1699	15.568	16.6651
Aldh8a1	0.0154277	0.0168524	0.0293196	0	0	0.0141458	0	0.0281449	0	0
Aldh9a1	56.5038	54.6536	44.5915	43.0701	40.6715	39.4783	56.9578	57.9452	68.8414	73.9917
Aldoa	1036.23	928.805	745.535	835.138	548.034	586.788	940.587	905.862	962.515	1054.22
Aldoa	1.57685	1.33995	2.93785	1.04617	1.89645	1.34661	1.38241	1.50328	1.89961	1.39728
Aldoart1	0.0381353	0.0418334	0.0911539	0.0340363	0	0	0.0341827	0.0345656	0	0.0167609
Aldoart2	0	0.0260257	0.0450871	0.0422815	0	0	0.0432482	0.0429204	0	0
Aldob	0	0	0	0	0	0	0	0	0	0
Aldoc	2.35068	2.44828	4.21989	4.72694	1.79663	2.23274	2.79874	2.9821	17.4475	22.8468
Alg1	13.3941	14.0614	13.8319	13.9512	11.2061	11.0997	15.0482	14.3227	13.151	10.9614
Alg10b	33.3906	34.4621	25.5287	24.2969	30.7567	30.7661	30.6838	33.0821	36.5272	34.0759
Alg11	14.1441	14.555	17.9229	19.8496	15.3884	17.8202	16.0627	15.1335	21.308	20.4391
Alg12	4.76005	5.82742	4.18284	4.49056	3.81323	4.60065	5.14973	5.30735	5.34594	4.98505
Alg13	20.3125	20.5332	10.9319	9.40813	28.0207	27.816	19.1634	20.0755	8.4615	10.6056
Alg14	9.07197	8.0874	8.95151	8.83493	7.36464	7.56386	7.33379	7.91685	10.148	8.66907
Alg2	13.3062	13.823	16.7194	17.6122	12.6734	12.6625	14.8205	14.3475	24.4189	21.4
Alg3	27.2955	28.6732	18.6651	18.4003	16.9932	16.9863	25.4073	26.0886	26.129	25.0483
Alg5	20.7054	21.8469	17.4677	17.6626	11.9805	11.7566	18.7829	16.8304	15.8274	15.3248
Alg6	17.0973	14.5015	13.5018	12.5246	14.4696	14.4784	14.8605	15.8677	7.30664	7.25338
Alg8	5.85598	6.76568	5.02082	4.38915	5.06383	3.85147	5.87974	5.57153	15.7489	14.7855
Alg9	10.5787	10.0784	6.49249	5.87594	8.35421	8.07526	9.77427	10.7713	9.58012	9.12728
Alk	0.103231	0.0915905	0.17011	0.0967005	0.0592763	0.0582376	0.093844	0.121534	0.0373298	0.0281798
Alkal1	0	0	0.0530076	0	0	0	0	0	0.0541451	0.0490225
Alkal2	0.0300098	0	0.028316	0	0	0	0.0273321	0.026989	0	0.0266528
Alkbh1	20.4424	20.6472	25.3234	25.33	23.4756	19.8074	22.9168	18.5918	18.3414	17.8917
Alkbh2	23.8271	24.698	15.7072	17.7471	17.4512	16.7785	21.7775	22.8987	10.1774	9.57485
Alkbh3	9.87953	10.3416	9.05171	7.17808	6.34974	6.73657	9.26569	8.61028	5.33573	5.69466
Alkbh4	14.1848	13.2229	13.2331	14.3172	12.5402	12.6916	17.3656	17.6478	10.4882	8.68199
Alkbh5	38.1872	35.3094	33.5457	33.6564	30.3787	33.6512	37.4575	37.7302	52.4474	50.244
Alkbh6	13.4737	12.3791	11.051	11.028	10.3183	10.2938	11.9166	12.1724	11.5969	13.8946
Alkbh7	22.1216	22.6121	29.6809	27.5029	12.8594	14.1533	24.4856	22.9728	17.6557	18.7429
Alkbh8	11.2387	11.4906	13.3977	11.9855	12.4856	14.3855	11.3043	11.5981	15.0044	12.4223
Allc	0	0	0	0	0	0	0.0247437	0	0	0
Alms1	14.8401	14.4738	16.1304	15.4264	17.0285	16.1461	15.3153	15.3644	8.34685	7.29221
Alox12	0.37812	0.337058	0.636734	0.573888	1.46559	1.2706	0.269533	0.299562	0.845274	1.11055
Alox12b	0	0	0.0309177	0.0436374	0.106997	0.118364	0	0	0	0.0285661
Alox12e	0.045269	0	0.0856888	0.0936573	0.0835583	0.0958734	0.0273299	0	0.02911	0.0131582
Alox15	0.183316	0.273828	0.0789833	0.118357	0.247826	0.151207	0.240372	0.22443	1.04332	1.18964
Alox5	0.0550833	0.0302013	0.104403	0.158764	0.0196264	0.0749479	0.0188445	0.0568683	0.665719	0.517039
Alox5ap	1.2627	0.869257	1.89838	1.13965	1.9678	1.69597	1.21839	1.19936	0.135379	0.275026
Alox8	0.0737953	0.0924094	0.0702885	0.0568363	0.00987229	0.038935	0.0571544	0.0766072	0.0103006	0
Aloxe3	0.0926653	0.116171	0.225544	0.225355	0.270936	0.337961	0.0841497	0.107144	0.090017	0.0809597
Alpi	0	0	0	0.0142651	0	0	0	0	0	0
Alpk1	0	0.00882866	0	0.00712892	0	0.0146356	0	0	0.747938	0.828455
Alpk2	0	0	0	0	0	0	0	0	0.0276631	0.00734545
Alpk3	1.4704	1.45361	3.02632	2.84598	3.27567	3.6571	1.27977	1.45091	0.0140727	0.0254998
Alpl	109.567	114.333	97.3027	107.055	107.483	110.252	103.261	99.571	28.292	28.478
Alppl2	0	0.021328	0.0368215	0.0677503	0.0181535	0.0177004	0.0532046	0.0174694	0	0
Als2	7.7918	7.85798	10.9881	10.9411	11.2102	10.9572	9.07769	9.05271	9.21709	8.53655
Als2cl	2.35665	2.30367	4.10208	3.05218	3.00513	3.07359	2.49275	2.20244	0.244627	0.507957
Als2cr12	0.0272786	0	0	0.0219892	0	0	0	0	0.0244409	0
Alx1	0.31105	0.204013	0.344843	0.326047	0.149852	0.142341	0.233026	0.156849	0.186688	0.137373
Alx3	0.0422552	0	0.0199887	0.0188437	0.117402	0.15435	0.0194376	0.0190392	0.108691	0.204937
Alx4	0.00674318	0	0.00640273	0	0.0187408	0.0306761	0	0	0.452318	0.656932
Alyref	48.3942	48.5337	40.1993	41.8611	41.1595	41.2743	52.5869	53.264	73.9698	62.6056
Alyref2	1.16018	0.995968	1.72061	1.87001	1.40656	1.34923	1.30072	1.51202	4.00563	4.19642
Amacr	7.33145	6.8489	7.35544	6.82475	7.66552	6.53552	7.50801	6.904	3.01792	2.40057
Ambn	0	0	0	0	0	0	0	0	0	0
Ambp	0.782634	0.414471	0	0	0.0279956	0.0546088	0.32186	0.265015	0.0293059	0
Ambra1	17.6481	17.0908	17.9501	17.093	18.815	18.3144	18.6142	18.0963	13.288	12.4981
Amd1	91.2768	92.973	83.1277	85.0446	97.9026	99.8414	91.5953	94.1304	75.3673	70.8851
Amd2	9.83263	9.99448	8.65851	9.27292	12.3257	10.8689	9.9905	9.91858	5.74556	6.15757
Amdhd1	0.0324377	0.0710272	0.015358	0.0143095	0	0.0146606	0.0582355	0.0292785	0.140067	0.169609
Amdhd2	11.7745	9.9254	13.6997	14.8694	8.07217	8.23285	12.5302	12.4441	4.60826	6.81753
Amelx	0	0	0	0	0	0	0	0	0	0
Amer1	5.50477	5.76788	4.2731	4.16888	6.71184	8.07858	5.76424	5.76105	6.04534	6.52187
Amer2	0.0422744	0.0373201	0	0.0121289	0.0716417	0.0912579	0.0386904	0.0331767	1.19107	0.840762
Amer3	0	0	0	0	0	0	0.00697227	0	0.044568	0
Amfr	9.23785	8.98688	7.84537	7.75732	15.6869	13.9373	9.46602	10.2099	38.6479	38.0769
Amh	0.269977	0.118909	0.433851	0.242674	0.443113	0.270803	0.329011	0.14554	0.502292	0.452162
Amhr2	3.04025	1.75865	1.97515	2.8001	2.30379	2.33862	3.27187	2.54414	0.105801	0.132899
Amigo1	0.844851	0.373197	0.647728	1.02798	0.733566	1.27676	0.450913	0.606049	1.42514	1.36851
Amigo2	0.63073	0.550413	0.516602	0.289621	0.675968	0.592026	0.63621	0.658584	2.35803	3.18696
Amigo3	0.415794	0.255783	0.551923	0.552488	0.585279	0.667314	0.364118	0.283058	0.856496	0.436487
Ammecr1	13.5089	13.8668	11.3335	10.1921	19.0917	17.7452	13.3041	13.9404	11.3995	10.4857
Ammecr1l	13.2705	12.4463	13.7017	12.934	13.2364	14.505	11.8879	13.0757	18.5879	19.467
Amn	0.232114	0.146195	0.591398	0.609376	0.245657	0.396438	0.185317	0.234871	0.266043	0.263449
Amn1	4.06872	3.87588	1.75822	1.38306	2.82264	4.08183	3.83019	3.44234	7.04146	9.46933
Amot	0.941063	0.980629	1.01993	0.92876	1.35207	1.02582	0.910121	1.03721	17.6619	7.1671
Amotl1	0.958294	0.761371	2.74212	2.74619	3.71106	3.34187	0.705334	0.795089	6.78143	8.49471
Amotl2	21.413	23.607	31.3031	36.0063	16.8481	16.2174	24.1643	24.1258	15.5024	22.172
Ampd1	0.570904	0.228606	0.839487	0.370899	0.752465	0.827768	0.328349	0.387263	0.114188	0.0114504
Ampd2	24.2201	23.0476	23.5094	26.1056	24.247	25.4105	25.4369	24.5719	29.6636	25.1877
Ampd3	1.42928	1.52317	1.01399	1.13892	4.34885	4.99753	1.13492	1.1827	0.123148	0.248843
Amph	1.99481	1.82404	4.8868	5.17124	1.36393	1.31933	2.43943	2.17156	3.01895	3.46713
Amt	50.1933	52.5652	63.9304	62.2785	61.2873	64.7153	48.0288	49.7516	7.59318	8.03765
Amtn	0	0	0	0	0	0	0	0	0	0
Amy1	0.0512845	1.00531e-10	0.0225342	1.66356e-06	0.0228844	0.0472132	5.00058e-07	2.24432e-12	0.251753	1.26201e-17
Amy2a1	0	0	0	0	0	0	0	0	0	0
Amy2a2	0	0	0	0	0	0	0	0	0	0
Amy2a3	0	0	0	0	0	0	0	0	0	0
Amy2a4	0	0	0	0	0	0	0	0	0	0
Amy2a5	0	0	0	0	0	0	0	0	0	0
Amz1	0.682026	0.602646	0.143024	0.399836	0.367467	0.259425	0.817481	0.631037	0.509235	0.435156
Amz2	19.1925	18.8932	15.7102	16.0707	21.304	20.1191	18.9156	18.852	33.1087	31.2982
Anapc1	33.746	33.2081	33.3129	30.3755	34.0169	34.8708	32.1894	33.3921	38.349	38.8347
Anapc10	9.6033	9.30651	14.6556	13.5595	11.6662	13.164	10.5453	9.67474	7.87981	7.59215
Anapc11	68.7637	68.8381	73.4318	82.8538	66.8435	64.9506	78.0682	76.5759	88.539	86.8196
Anapc13	68.6492	67.3006	69.4991	86.8282	61.5619	62.5085	74.8477	65.2948	85.141	81.7601
Anapc15	48.9086	57.4702	41.8855	41.6588	41.3118	39.6924	55.0113	60.1565	18.2289	20.0667
Anapc15-ps	0	0.446454	0.39077	0	0.202553	0.412256	0.190085	0.371562	0	0
Anapc16	21.3406	22.9279	18.3998	17.9515	16.9847	17.7762	22.4996	22.2772	22.6584	24.2225
Anapc2	43.1189	38.1335	38.1956	41.4737	35.3371	35.3036	40.2977	40.5188	31.5897	33.4914
Anapc4	23.8123	25.6092	25.7277	25.0303	31.2296	29.5539	23.9174	24.1315	23.6916	20.498
Anapc5	308.565	166.732	138.776	135.156	132.394	129.635	160.379	160.168	93.6204	91.4943
Anapc7	24.7931	25.5027	24.9011	26.5804	21.0843	20.7019	26.9586	25.4024	21.3391	18.7211
Ang	0.0584124	0.0397383	0.168143	0.193426	0.113275	0.171525	0.1066	0.132148	0	0.157723
Ang2	0.0505274	0	0.31054	0.356319	0.373909	0.0957983	0	0	0	0
Ang4	0	0	0	0	0	0.0642425	0	0	0	0
Ang5	0	0	0	0	0	0	0	0	0	0
Ang6	0	0	0	0	0	0	0	0	0	0
Angel1	3.83752	3.51662	4.56827	4.67409	5.02509	4.63427	2.82934	2.8449	2.5216	3.57326
Angel2	20.8555	19.852	16.5419	16.4538	23.5757	22.7092	20.4091	19.6977	16.2589	13.5309
Angpt1	0.0189981	0.010426	0.0363168	0.0504915	0.0277093	0.0260145	0.00837657	0.0346159	2.1379	0.652189
Angpt2	0.028803	0.0210568	0.0825646	0.0512236	0.0182494	0.00875964	0.0687154	0.0523654	0.0932468	0.0169021
Angpt4	0	0	0	0.0138519	0	0	0	0	0	0
Angptl1	0	0	0	0	0	0	0	0	0.0390409	0.0235411
Angptl2	0.143359	0.112056	0.242721	0.236438	0.274585	0.249762	0.0650909	0.131687	1.99326	2.3189
Angptl3	0	0	0	0	0.0231536	0	0	0	0	0
Angptl4	13.408	14.1525	9.09376	10.4207	7.01374	7.59918	12.9533	13.0248	0.0464098	0.0944852
Angptl6	2.76138	2.06276	1.41686	2.0726	1.83358	2.33731	2.39456	2.57193	1.3858	1.57758
Angptl7	0	0	0	0	0	0	0	0	0	0
Angptl8	0	0	0	0	0	0	0	0	0	0
Ank	2.54663	2.98317	3.30422	2.78305	3.6466	4.04223	2.21135	2.15646	3.33371	4.51722
Ank1	0.0186398	0.00978744	0.0101544	0.0167216	0.112818	0.0879688	0.00357857	0.00970334	0.0828679	0.106717
Ank2	0.905231	0.83981	0.582497	0.538199	0.695229	0.794517	1.07762	1.34958	10.428	17.198
Ank3	1.19892	1.35047	2.3945	2.51449	2.64547	2.3734	1.1057	1.11291	8.13669	9.06537
Ankar	0	0.0113904	0	0	0	0	0.00916698	0.0188302	0	0
Ankdd1a	0	0	0	0	0.027071	0	0	0	0	0
Ankdd1b	0	0	0.0117075	0	0	0	0	0	0	0.0108266
Ankef1	0.125209	0.0818297	0.0129167	0.0113321	0.0486189	0.0873909	0.0569206	0	0.112018	0.135006
Ankfn1	0	0	0	0	0	0	0	0	0.0305016	0
Ankfy1	18.698	17.8302	19.9704	18.7816	17.1122	16.2632	18.6703	18.544	23.5268	24.2569
Ankhd1	31.4561	27.8925	36.9743	31.8276	29.9226	25.2036	28.8686	30.4717	28.107	27.9867
Ankib1	6.58155	6.60371	8.26303	8.13882	8.11931	8.18526	7.38512	6.70194	8.27896	7.60346
Ankk1	0	0.013387	0	0	0	0	0.0221662	0	0.0118075	0
Ankle1	7.27353	7.10941	6.84854	7.55126	4.13697	4.10305	6.64919	7.71955	2.98037	3.7477
Ankle2	16.2549	15.4538	15.5994	15.7319	16.735	17.4532	15.6838	16.0479	15.5451	15.9058
Ankmy1	0.0225805	0.0577649	0.193617	0.239112	0.109092	0.0584801	0.0814773	0.0991661	0.0731371	0.0530932
Ankmy2	22.1425	22.3008	16.4256	17.0757	13.7009	12.78	20.0817	20.8817	8.98712	9.09896
Ankra2	7.47979	6.81542	7.61995	8.44912	8.15525	7.71462	6.48978	6.61686	7.2488	12.1328
Ankrd1	0	0.0406688	0.0196946	0	0	0.0189159	0.0186219	0.0336233	0	0
Ankrd10	47.9165	51.6873	46.2704	52.9062	51.2173	51.3493	48.6764	48.1978	72.0576	71.6955
Ankrd11	45.5371	47.1909	39.7936	41.4367	50.3659	48.1006	46.2294	45.2819	65.4826	61.1131
Ankrd12	2.1108	2.11339	4.145	3.50682	3.04211	2.73894	2.61822	3.28251	2.62168	2.35593
Ankrd13a	38.2349	36.7322	30.4848	31.5943	39.8038	35.9288	35.9532	37.2317	21.6648	22.3575
Ankrd13b	5.31657	5.77721	3.76739	3.92025	3.68743	3.77408	6.43696	6.43018	15.6891	18.491
Ankrd13c	15.4734	16.5148	20.9048	18.2838	20.5081	20.3917	16.427	16.7304	17.0578	17.0062
Ankrd13d	4.35816	4.38028	2.20115	1.60862	1.84699	1.45765	5.59421	5.28429	1.67391	2.70171
Ankrd16	5.74926	6.80166	6.75364	6.19848	6.32386	6.16615	5.21532	4.59843	7.24622	6.43312
Ankrd17	34.6372	35.2961	37.0837	34.7709	39.9241	37.7754	34.0733	33.8095	33.7544	30.2547
Ankrd2	0.104299	0.0378089	0.0649992	0.0309687	0	0.0315448	0	0	0	0
Ankrd22	0.0151502	0	0	0.0269024	0	0	0.01336	0	0	0.013315
Ankrd23	0.74856	0.800273	1.11058	1.36365	0.888359	1.17369	0.898726	0.93244	1.37328	1.36532
Ankrd24	5.25658	5.8937	6.46137	8.59644	4.46443	4.93717	6.53659	5.65462	3.88828	4.52103
Ankrd26	8.94892	9.69345	8.87914	8.65625	14.2542	13.6128	9.34843	9.48753	5.2549	4.84307
Ankrd27	23.5714	22.35	14.3903	14.5207	15.7855	17.1995	21.0821	23.4877	18.4632	21.3046
Ankrd28	13.4648	13.0968	19.8694	19.3783	22.2673	21.0067	13.7947	13.8686	15.2876	14.0475
Ankrd29	0.0116097	0	0	0.0102981	0.0111756	0	0.0103357	0	0.0784311	0.112356
Ankrd31	0.182604	0.108448	0.184493	0.114995	0.153843	0.149929	0.0937277	0.137953	0	0
Ankrd33	0	0	0	0	0	0	0	0	0	0
Ankrd33b	3.13322	3.60116	3.54099	4.10166	3.91723	3.08769	4.98735	5.10862	0.499876	0.312563
Ankrd34a	0.376442	0.445908	0.142339	0.175657	0.334223	0.564946	0.181805	0.327354	1.27362	2.08675
Ankrd34b	0.0782752	0.0965891	0.0545023	0.0517323	0.12175	0.142542	0.0705302	0.0801858	0.727054	0.717465
Ankrd34c	0	0	0	0	0	0	0	0	0	0
Ankrd35	1.45477	1.18684	3.42026	3.58266	4.01888	4.15767	1.38354	1.63896	0.361481	0.531065
Ankrd36	0.0279279	0.0430607	0.0561576	0.0175075	0.0265509	0	0.0179124	0.0408404	0.0278295	0
Ankrd37	4.97291	2.89369	3.35571	4.54217	2.79964	2.84401	4.24276	5.25694	2.81821	4.03393
Ankrd39	5.42039	4.7856	4.01082	5.27065	3.63639	3.27923	4.91291	4.72804	3.88805	3.13128
Ankrd40	28.1425	31.9999	21.8379	20.9525	23.5722	24.9621	30.888	31.4118	39.2066	38.0256
Ankrd42	0.510621	0.387779	0.697326	0.937573	0.677676	0.555494	0.368526	0.383266	1.28268	0.986042
Ankrd44	0.0331126	0.248445	0.253863	0.339099	0.186467	0.376299	0.264192	0.316171	0.8212	0.872576
Ankrd45	4.53549	3.63722	6.16304	5.97472	4.88193	4.72899	5.03375	4.66479	0.255939	0.303046
Ankrd46	28.0868	25.1869	26.6081	27.8245	24.0186	26.4264	27.6526	27.1832	20.0978	21.7954
Ankrd49	20.463	22.2746	21.2237	17.6727	15.9256	16.2296	22.6046	20.3893	19.4506	20.1639
Ankrd50	6.25181	5.74684	5.14666	5.46405	5.46515	5.25982	6.70589	6.72746	16.9725	16.7943
Ankrd52	12.7607	13.1897	11.41	11.7461	14.4202	14.8516	11.9135	12.9703	10.9348	10.8075
Ankrd53	0	0.0353701	0.0307764	0	0.0304211	0	0	0	0	0
Ankrd54	15.5462	14.9709	12.4828	11.913	12.4519	13.4383	15.9014	17.235	15.7398	13.1265
Ankrd55	0.014328	0	0	0	0.0376988	0	0	0.0130102	0	0
Ankrd6	1.9928	1.81486	1.36911	1.52201	1.59861	1.64309	1.87755	1.89199	7.70137	5.78974
Ankrd60	0	0	0	0	0	0	0	0	0	0
Ankrd61	0.0493745	0.0270549	0.146065	0.054926	0.197238	0.159579	0.0223995	0.0785469	0.121472	0.196459
Ankrd63	0	0	0	0	0	0	0	0	0.172341	0.223989
Ankrd65	0.0380624	0.0417322	0.318141	0.275918	0.105658	0.166294	0	0	0.0528567	0
Ankrd66	0.0281405	0	0	0	0	0	0	0	0.0830234	0
Ankrd7	0	0	0	0	0	0	0	0	0	0
Ankrd9	10.2009	11.0579	6.66352	7.62561	3.83066	4.51186	9.52153	9.32839	4.51737	5.87924
Anks1	7.44835	7.22981	9.62933	9.52586	8.80345	8.48622	7.41332	7.62081	9.83336	8.87327
Anks1b	0.0293472	0.0213857	0.159232	0.15615	0.0871379	0.117795	0.0150312	0.0613604	0.293164	0.337955
Anks3	6.23598	5.15801	4.44213	5.49512	4.51708	4.72551	5.52001	5.88924	4.0332	4.13132
Anks4b	0.00929217	0	0	0	0	0	0	0	0	0
Anks6	0.0527678	0.0576132	0.0793848	0.100281	0.275286	0.291143	0.106941	0.0729459	0.692224	1.00563
Ankub1	0	0	0	0	0	0	0	0	0	0
Ankzf1	9.60371	9.85472	10.1307	10.9055	7.69718	7.53507	8.28605	9.50094	5.7923	8.38399
Anln	55.9876	55.5103	66.8601	61.1785	58.7152	57.8139	59.6817	57.3654	34.9896	35.2817
Ano1	0.247877	0.279763	0.609735	0.733291	0.56274	0.400453	0.588904	0.583716	0.946604	0.952027
Ano10	0.493592	0.346328	0.872727	0.474476	0.811766	0.609946	0.393836	0.468109	14.2913	16.9367
Ano2	0.0179596	0	0	0	0	0	0.0163356	0	0.0176069	0.00795548
Ano3	0.122411	0.115258	0.340707	0.277128	0.198681	0.15938	0.0977274	0.11222	2.89141	2.13811
Ano4	0	0	0.0912117	0	0	0	0	0	0.370404	0.130145
Ano5	0	0	0.0142369	0	0	0	0	0	0.0154387	0.0108786
Ano6	9.8864	9.21324	7.5729	7.54014	8.81094	8.18914	9.36589	9.50902	7.65364	6.90784
Ano7	0.406129	0.363437	0.602533	0.43185	0.183261	0.141601	0.16391	0.164255	0.020032	0
Ano8	1.93432	1.91761	2.20231	2.07044	3.4018	3.40681	2.34669	2.38069	8.88968	10.7796
Ano9	3.84748	3.36265	3.36006	3.15206	3.1654	3.47254	3.45904	3.40355	0.0636688	0.15759
Anp32a	179.309	176.667	219.023	196.945	115.143	123.649	168.895	165.18	151.777	155.432
Anp32b	356.82	408.01	320.283	313.733	367.516	331.066	357.607	369.744	300.038	305.118
Anp32e	122.64	132.128	96.8366	95.8252	96.5163	92.3268	124.401	125.42	148.725	142.219
Anpep	2.62984	2.57541	3.57685	3.26639	6.76915	5.94266	2.44012	2.88431	2.68586	3.82867
Antxr1	0.307957	0.328281	0.187224	0.148289	0.38595	0.410191	0.224885	0.202987	3.34034	3.50199
Antxr2	0.0361918	0.00794677	0	0.00654329	0.0210125	0	0.00648054	0.0122545	0.816387	0.897668
Antxrl	0	0	0	0	0	0	0	0	0	0
Anxa1	6.54829	6.81753	2.18759	1.98067	5.46361	5.28554	6.04483	5.96467	0.16645	0.0872114
Anxa10	0.0684882	0.130479	0.0218365	0.0304086	0.0967266	0.0623167	0.0411129	0.0623211	0.0221213	0
Anxa11	10.8273	9.08024	10.7855	11.8479	18.3772	18.6396	11.2703	10.8082	8.23616	8.00043
Anxa2	2.41086	2.00618	6.08919	6.04289	2.22109	2.84018	2.26039	2.49504	6.6271	9.16681
Anxa3	0.303429	0.278819	1.48892	1.44973	0.89807	0.575208	0.444776	0.282145	0.801529	0.132921
Anxa4	8.57177	9.1497	12.1627	10.8546	9.74917	9.1091	9.93694	9.54308	8.08751	9.84495
Anxa5	1.43346	1.41405	3.23237	4.09067	1.50368	1.54831	1.74215	1.83298	6.1862	5.73785
Anxa6	8.32767	7.78688	16.5189	14.8678	8.63271	8.73775	7.55516	7.71472	14.9893	22.8165
Anxa7	17.723	17.0262	34.5775	33.8539	34.0243	30.4156	19.5923	17.9344	15.3994	16.2479
Anxa8	0.125482	0.105667	0.550874	0.57298	0.127432	0.106334	0.174579	0.170252	0.837424	0.784563
Anxa9	0.441533	0.253154	0.119614	0.341646	0.159489	0.213734	0.18946	0.0569958	37.1627	35.9738
Aoah	3.55753	3.81943	8.0601	8.17388	6.40039	6.24141	3.72167	3.93774	0.41194	0.374066
Aoc1	0.554149	0.522215	0.122172	0.0459202	0.0602773	0.0470577	0.601278	0.384693	0.0373456	0.022597
Aoc2	1.95387	1.8876	1.38003	1.7886	2.33266	1.90879	1.87573	1.92374	3.95413	3.5578
Aoc3	0.16272	0.0845525	0.113876	0.060771	0.302123	0.397697	0.0465323	0.0310819	0.311312	0.328555
Aox1	0.0399879	0.0962687	0.113873	0.0921432	0.0528988	0.0145316	0.0785423	0.100909	0.138927	0.0698064
Aox2	0.00608346	0.00664423	0.00576158	0	0.0171228	0.00549984	0	0.0109619	0	0.00531216
Aox3	0.258615	0.183876	3.31705	3.06493	0.238742	0.30444	0.484501	0.230731	0.00760321	0.0137642
Aox4	0.0393361	0.0572796	0.0935141	0.0808549	0.0679995	0.10712	0.0469082	0.0535637	0.0314587	0.0287085
Ap1ar	22.6539	22.7111	20.1937	19.5302	22.7185	20.7922	24.0525	24.2446	25.8694	22.022
Ap1b1	28.5113	27.381	29.6578	29.7633	30.2149	30.1564	30.8179	30.2266	39.5526	35.7653
Ap1g1	44.6967	40.1127	45.9303	43.1742	43.545	43.2789	42.4248	42.8074	54.7802	49.8223
Ap1g2	3.28521	2.86329	5.10488	5.81174	2.65989	2.58473	3.57519	3.41005	3.16985	4.56819
Ap1m1	47.0027	48.1188	46.1566	49.5476	53.6741	54.5757	53.0977	53.2958	66.4505	54.6047
Ap1m2	1.486	1.66289	5.4701	5.80803	6.23636	6.87898	1.66693	1.23209	0.138551	0.472081
Ap1s1	62.4862	58.2854	52.565	53.9085	56.4887	60.1135	66.1262	66.244	30.231	28.5481
Ap1s2	40.584	42.1693	34.499	33.3944	18.6668	19.0446	44.6399	47.6451	15.7692	18.8874
Ap1s3	0.376889	0.333836	0.761683	0.910886	0.664061	0.855348	0.416591	0.381372	16.9436	12.7719
Ap2a1	57.6896	55.7817	57.0807	59.1971	50.2515	50.5997	59.2752	56.1948	44.7367	44.6975
Ap2a2	50.1271	48.0111	49.0747	50.0562	57.2573	54.0203	50.9219	49.5572	36.7151	39.0988
Ap2b1	38.4657	38.0821	40.4358	39.0468	39.9645	37.1263	38.6882	40.3116	78.7439	79.8711
Ap2m1	90.4437	86.944	90.3644	101.371	81.766	78.3821	87.7002	93.8407	91.4101	71.1134
Ap2s1	122.806	119.698	109.309	114.846	106.169	106.963	136.053	126.775	84.8935	76.2954
Ap3b1	19.5794	18.4572	21.7049	20.4945	21.4604	21.3031	19.5372	19.9866	11.412	12.1089
Ap3b2	2.00218	1.65616	0.380688	0.552982	2.44803	2.50289	1.52094	1.7259	2.61268	1.3373
Ap3d1	35.5535	36.7009	33.7066	34.3925	33.052	31.9605	38.9951	39.7727	28.3592	24.2356
Ap3m1	24.3502	20.6106	33.9735	33.605	34.0601	32.4427	24.1595	23.7196	39.1551	38.9774
Ap3m2	1.14812	1.11562	1.85646	1.78882	2.20415	2.19467	1.45948	1.33621	2.40326	1.77675
Ap3s1	36.2084	31.8057	25.7268	24.5028	21.9829	23.9413	33.985	36.2531	21.745	20.9034
Ap3s2	13.1864	12.8888	11.3724	11.4473	12.4598	12.4462	13.1924	13.4851	16.0178	16.5923
Ap4b1	7.93568	7.33451	9.26115	9.28782	8.988	7.87056	7.19742	7.66123	8.22838	7.3433
Ap4e1	10.9892	11.2449	8.93371	7.86438	8.52104	7.96302	9.90548	10.5843	7.65066	8.08392
Ap4m1	18.07	19.2646	14.8748	15.7427	13.3668	11.8886	20.5872	18.9583	11.2119	7.65855
Ap4s1	5.66688	6.63393	4.55761	3.97978	5.94276	5.34068	5.69043	6.07739	10.8419	8.98282
Ap5b1	1.3037	0.611263	1.65341	1.62137	1.13009	1.43067	1.07573	0.974649	3.31282	3.29251
Ap5m1	7.20096	7.54424	10.1693	10.8311	12.2479	12.0531	7.4787	7.34198	14.198	14.0126
Ap5s1	4.48993	5.26983	5.40425	5.732	4.66697	4.63149	4.78362	5.20923	3.7612	3.25469
Ap5z1	7.52358	7.31038	7.82592	7.90683	5.31129	4.99149	8.73381	8.66382	3.36009	3.2259
Apaf1	6.71566	6.19689	11.9957	10.6445	9.94343	10.027	6.96492	6.98448	11.4029	12.1141
Apba1	0.0104408	0.0229009	0.0243014	0.0368535	0.0491012	0.0139398	0	0.0283564	0.137751	0.0314514
Apba2	1.00163	0.417806	0.250447	0.48383	0.777277	0.993177	0.20085	0.71677	2.77782	2.47724
Apba3	28.1093	25.3584	23.6144	26.6741	25.428	24.4113	26.9718	26.5233	23.0833	21.8559
Apbb1	4.54406	4.1564	5.91147	7.13809	6.63313	6.65826	3.97211	4.09781	14.3386	15.3334
Apbb1ip	0.0376416	0	0	0.010982	0.0232726	0.0114067	0	0	0.0836261	0.132028
Apbb2	3.57706	3.56942	4.23854	3.82442	3.3789	3.86264	3.64804	4.60155	4.80204	4.20176
Apbb3	5.35163	6.00536	5.87192	6.65183	5.66396	5.38894	5.92594	5.76775	3.88	10.7736
Apc	15.5487	16.4237	18.9971	17.6292	17.3803	17.5974	15.8107	16.9926	17.4491	18.2049
Apc2	0.0232992	0.0339618	0.0540536	0.0814907	0.110314	0.0691934	0.0283034	0.0138817	2.07524	1.65281
Apcdd1	5.67936	5.43822	13.6504	15.1695	5.47004	6.02644	5.44437	5.50442	3.06204	1.60796
Apcs	0	0	0	0	0	0	0	0	0	0
Apeh	16.3965	14.7394	18.0657	19.1755	17.732	18.4958	16.8716	16.1295	16.6528	19.5917
Apela	46.9095	52.9349	62.6293	66.0891	92.883	96.3105	51.6028	49.093	114.879	55.2143
Apex1	189.214	201.632	286.245	301.712	202.744	218.178	193.531	189.673	327.022	260.43
Apex2	14.4056	15.8892	11.3339	12.7475	26.3559	25.2356	16.307	16.9755	15.3415	11.1025
Aph1a	32.1356	30.3304	28.9275	26.7272	27.7886	28.7112	30.9494	32.6576	29.1332	31.0988
Aph1b	0.255228	0.164924	0.268155	0.214968	0.279647	0.332108	0.123824	0.178265	1.32397	1.76141
Aph1c	0.223706	0.180389	0.30117	0.250354	0.191154	0.213022	0.0988433	0.20316	0.0905163	0.128223
Api5	76.3001	79.1893	83.0226	82.9764	96.8308	99.3327	79.1984	79.5268	80.7983	73.3335
Apip	13.7397	13.6743	13.953	13.9081	12.0868	12.3106	12.8285	13.7573	12.4686	10.7197
Aplf	4.55166	4.98359	7.49456	6.24812	7.09462	7.21276	5.83824	5.81463	3.86203	3.33661
Apln	0.0633664	0.124549	0.0600742	0.0556474	0.200905	0.148746	0.0456062	0.091568	1.27049	0.632234
Aplnr	0	0	0	0	0	0	0	0	0.825145	0.164473
Aplp1	12.5373	12.0644	7.25694	6.95482	13.9668	14.3419	13.5881	12.2522	6.63187	5.97096
Aplp2	86.3162	86.2718	80.9626	81.6355	81.4277	80.3715	82.3936	83.3448	74.8355	73.276
Apmap	11.5956	11.9768	10.3258	10.1729	8.51037	8.27061	11.4049	11.8206	9.62479	8.1504
Apoa1	0.192135	0.0945754	0.103401	0.192694	0.0399248	0.117841	0.178544	0.232834	0.468349	0
Apoa2	0.277572	0.175092	0.457309	0	0.784144	0.134499	0.295956	0	7.88489	11.0807
Apoa4	0	0	0	0	0	0	0	0	0	0
Apoa5	0.0161155	0	0	0.0286587	0.0296395	0	0.0146581	0	0.0155694	0
Apob	0.16071	0.1996	0.245268	0.274213	0.0130749	0.0477871	0.263502	0.243775	0.0247918	0.00473648
Apobec1	0.960942	1.08654	2.24547	1.77046	1.2808	1.28732	1.03	1.24767	1.06505	1.64063
Apobec2	3.8477	3.5625	3.90511	3.59845	7.4775	6.78948	3.67695	3.91266	0.249955	0.30245
Apobec3	47.811	45.472	38.3872	39.4815	33.9025	35.3742	40.9332	40.7199	1.49289	2.47705
Apobec4	0	0	0	0	0	0	0	0	0	0
Apobr	0.434902	0.429139	0.851719	0.901795	0.894178	0.605216	0.789393	0.589283	0.124092	0.148805
Apoc1	36.8902	42.2502	46.8197	47.4059	31.3378	38.8727	35.4364	32.1058	0.619096	0.34613
Apoc2	0.0013381	0.00336385	0	0	0	0.124656	0.0863991	0.143231	0	0
Apoc3	0	0	0	0	0	0	0	0	0	0
Apoc4	0	0.347352	0.0998754	0.216373	0	0	0.096621	0.0950859	0	0
Apod	9.00767	10.482	4.47115	4.33156	5.48245	5.06802	8.85427	9.90453	0.800352	0.514979
Apoe	119.249	119.375	126.059	150.575	156.179	154.312	146.225	136.277	59.8959	58.5759
Apof	0.627353	0.505952	0.125861	0.207943	0.649997	0.697918	0.778769	0.627791	0.0323591	0
Apoh	0	0	0	0	0	0	0	0	0	0
Apol10a	0	0	0	0	0	0	0	0	0	0
Apol10b	0.0178195	0.038924	0	0	0	0	0	0.0159994	0.0173228	0
Apol11a	0	0	0	0	0	0	0	0	0	0
Apol11b	0	0	0	0	0	0	0	0	0	0
Apol6	1.74248	2.30729	2.34836	2.46252	1.76992	1.63103	2.30726	2.51272	0.0140352	0
Apol7a	0.0497058	0.0180761	0	0.0505796	0.0312143	0	0.0148097	0.0148987	0.0162983	0
Apol7b	0.0768459	0	0	0.0152606	0	0	0	0.0752737	0	0
Apol7c	0	0	0	0	0	0	0	0.0164592	0	0
Apol7e	0	0	0	0.0150126	0	0	0.014931	0	0.0163437	0.0295638
Apol8	0.0273556	0.0894591	0.154172	0.22717	0.292592	0.0861702	0.0487767	0.0365953	0.276472	0.154232
Apol9a	0	0	0	0	0	0	0	0	0	0
Apol9b	0	0	0	0	0	0	0	0	0.0246187	0
Apold1	0.194511	0.412934	0.382003	0.573652	0.3581	0.271608	0.348555	0.28188	0.437419	0.0907944
Apom	1.35576	1.07835	1.93679	1.72858	0.457926	0.637355	1.33971	1.10908	0.402347	0.323523
Apon	0.166471	0.117909	0.278243	0.184497	0.56021	0.640201	0.128448	0.169911	0.248702	0.316609
Apoo	8.75793	8.062	5.09446	4.95251	9.91623	8.77226	8.84581	8.52105	8.07782	8.23458
Apool	11.8912	10.0936	7.70253	7.88333	9.37535	10.4965	10.2495	10.2342	9.36242	11.7923
Apopt1	18.7018	17.592	18.3921	17.6944	13.0338	11.3278	14.5283	14.2266	16.6656	19.0752
App	0.867666	0.656488	0.752902	0.538186	0.547144	0.49851	0.742014	0.639236	17.7415	21.0345
Appbp2	33.6928	33.9545	38.0027	34.9167	32.8407	33.0663	33.6614	34.1313	53.698	52.6707
Appl1	7.28143	6.65734	14.9177	14.9909	21.663	20.382	7.9184	7.65438	13.0519	13.4201
Appl2	4.69681	4.35161	4.63136	4.50334	5.48963	4.84277	3.98993	4.42129	5.64752	5.62127
Aprt	265.777	265.919	273.883	291.789	242.263	238.463	271.996	256.701	224.782	201.578
Aptx	2.50843	2.32774	2.1601	2.22512	1.93407	2.24292	1.95912	1.63768	3.66475	4.12527
Aqp1	0.0293327	0	0.0278219	0.0393937	0.0685873	0.0402169	0.0263929	0	0.0426126	0
Aqp11	2.10273	1.39919	1.52596	1.15211	0.893626	1.23369	1.11414	1.30278	1.60249	2.65326
Aqp12	0	0	0	0	0	0	0	0	0	0
Aqp2	0	0	0	0	0.0348993	0.0347313	0	0	0	0
Aqp3	19.7298	21.8509	43.7204	47.6422	46.5612	43.9825	30.1946	28.6981	0.141163	0.105624
Aqp4	0	0	0	0	0	0	0	0	0.00748586	0.0205978
Aqp5	0.332871	0.118082	0.493224	0.427624	1.31582	0.999752	0.16649	0.272839	0.175821	0.310614
Aqp6	0.265208	0.295669	0.294242	0.259122	0.424416	0.523639	0.155671	0.288476	0.142387	0
Aqp7	0	0.0753786	0	0.0379774	0.0203989	0.0195307	0.019259	0	0	0
Aqp8	0	0.0364989	0	0.0895666	0	0.0888078	0.0592545	0	0	0
Aqp9	0	0	0.0631378	0.0455604	0.0947185	0.0907181	0.0591158	0.060114	0	0
Aqr	32.3611	30.7374	33.3991	32.4757	33.5422	31.8381	32.749	32.3783	31.4489	28.5867
Ar	0.0735034	0.046657	0.0922191	0.0544324	0.113842	0.0949082	0.0345851	0.0457756	0.284834	0.369718
Araf	37.5144	40.6564	29.6272	32.0337	23.8492	23.4566	37.0776	38.1964	28.6763	23.744
Arap1	5.89478	4.21087	8.02955	7.24598	8.96164	7.38411	5.42117	5.37544	4.80047	5.58208
Arap2	0.573026	0.610598	1.6882	1.58238	1.34165	1.2409	0.639609	0.725931	1.90785	1.59447
Arap3	0.11054	0.163389	0.685356	0.248283	1.17285	0.610412	0.136192	0.070233	4.75288	6.27208
Arc	9.13324	7.89177	5.82464	5.86693	6.54262	7.11781	9.21668	9.55577	0.990819	1.05608
Arcn1	73.2585	70.7986	70.8533	70.275	84.0388	86.2933	76.1459	77.5282	75.8087	71.9262
Areg	0.067999	0	0	0	0	0	0.0306095	0	0.0337349	0.0909949
Arel1	10.8482	10.6286	10.3637	9.11163	10.0511	9.25046	7.94807	9.21629	11.0697	9.50473
Arf1	232.901	233.078	197.072	206.118	236.972	234.852	258.939	245.88	314.305	282.419
Arf2	11.2903	12.0029	11.5065	12.3967	15.4524	13.1224	12.2745	11.4638	26.2038	22.3936
Arf3	75.427	74.8428	63.6312	62.0441	67.4434	68.7162	72.0829	76.2762	50.9691	52.5383
Arf4	78.413	77.3053	88.1629	92.423	109.372	110.332	80.6782	78.9398	128.758	123.707
Arf5	69.6804	61.5809	62.6234	68.6584	117.118	114.288	75.7655	75.6834	62.7639	57.9005
Arf6	91.2982	95.1329	75.8858	77.1062	75.3547	75.2921	74.6965	75.5393	63.8625	63.5874
Arfgap1	19.9044	20.6002	26.5586	28.3406	29.6183	28.3976	20.4769	20.1401	19.0682	17.1776
Arfgap2	23.1623	23.2718	28.6444	29.0316	29.4333	27.4404	24.7845	23.8576	40.9538	35.4453
Arfgap3	3.1473	3.41069	3.02343	3.91045	3.10565	3.21359	3.56914	3.6361	2.29249	1.87258
Arfgef1	8.70024	8.4155	11.9363	10.7319	10.356	10.7855	8.36938	8.74411	16.1167	16.0653
Arfgef2	14.3715	14.2218	23.0402	21.7715	24.2257	22.4672	15.9363	15.1212	9.19522	9.5623
Arfgef3	0.712591	0.618873	0.270188	0.210012	0.483989	0.493178	0.569135	0.625338	0.768622	1.15459
Arfip1	14.8205	13.3263	15.7337	15.4089	16.4388	14.3176	15.2415	15.3477	22.5072	22.1954
Arfip2	22.5979	23.7887	17.2083	16.816	19.4798	19.1805	23.2416	23.9336	24.9139	21.0666
Arfrp1	14.1262	14.9003	14.8546	14.776	14.3218	14.5452	15.3564	15.1011	15.885	19.2714
Arg1	0	0	0	0	0	0	0	0	0.176342	0.13392
Arg2	0	0.0946551	0.274405	0.258718	0.137615	0.133304	0.128188	0.0522902	0.281416	0.202017
Arglu1	39.8645	41.6986	39.095	38.1076	48.2534	50.9748	41.3642	41.1897	30.5065	31.7444
Arhgap1	31.5932	33.1464	35.6011	35.9899	32.8388	32.6447	34.4977	37.0333	24.1539	20.5999
Arhgap10	0.718299	0.538085	1.19955	1.23476	0.731797	0.792795	0.651411	0.453909	6.46801	6.69745
Arhgap11a	26.7057	30.6245	28.0501	27.9523	28.1344	28.3221	27.7993	27.6234	26.6182	23.9607
Arhgap12	12.1296	11.6154	10.6345	10.1587	11.5889	10.8888	12.3636	13.0254	9.95455	11.3235
Arhgap15	0	0	0	0	0	0	0	0	0.0311127	0
Arhgap17	9.31552	9.14995	11.0323	11.3702	9.39363	8.27658	8.72871	8.73684	7.22714	8.11406
Arhgap18	0.159083	0.256508	0.977196	0.512765	0.394635	0.314361	0.278605	0.197054	2.09264	2.84782
Arhgap19	33.773	31.9047	26.3735	25.6203	24.9881	25.2566	31.7498	33.2738	18.6511	19.3705
Arhgap20	0.0863776	0.208239	0.273347	0.219157	0.144003	0.142493	0.124869	0.183918	0.109018	0.0716796
Arhgap21	10.9066	13.9511	15.4881	15.2596	14.9758	15.0583	10.7487	11.1388	20.6812	22.2503
Arhgap22	0.822869	0.387492	0.530668	0.642487	0.798471	0.607505	0.745325	0.832503	1.11665	1.17309
Arhgap23	9.57606	10.232	10.4455	9.77948	12.3351	12.2332	10.7173	10.6465	6.21065	5.48673
Arhgap24	0.0601275	0	0.0320946	0	0.0112206	0	0.0433934	0	0.688238	0.534642
Arhgap25	0.0255123	0.0344757	0.0482482	0	0.0117708	0.0153819	0.0228942	0.0221818	0	0
Arhgap26	0	0	0	0	0	0	9.97977e-131	0.109313	0	5.53736e-207
Arhgap26	0.959236	0.846706	1.48235	1.46074	1.2097	1.16264	1.05766	1.20003	0.915968	1.11242
Arhgap27	1.15448	0.984573	1.4438	1.35479	1.59142	2.0063	0.996209	0.882721	4.53651	4.77918
Arhgap28	2.44446	1.87911	3.3697	3.4701	2.59334	2.48876	1.92916	1.92498	2.003	1.86977
Arhgap29	2.9587	3.09497	6.07208	6.61119	3.10872	3.87658	2.65676	3.90399	6.98638	6.0286
Arhgap30	13.9715	13.6674	5.29376	4.56693	3.7734	3.90297	13.7336	13.8839	0.00734791	0.0331348
Arhgap31	0.0334077	0.045641	0.0633558	0.0771657	0.0504008	0.037866	0.0680189	0.0151303	0.468527	0.430728
Arhgap32	7.37795	7.51641	9.11858	9.1102	8.19867	7.7736	7.70675	7.92096	7.47992	7.52056
Arhgap33	1.05885	0.898286	1.03337	1.00641	0.928771	0.761231	0.861999	0.948888	3.13804	2.59469
Arhgap35	26.8307	27.5157	29.0425	27.9602	27.1563	26.2935	29.9376	30.3546	35.3747	33.5686
Arhgap36	0	0.0504401	0	0	0	0	0.0114969	0.0115307	0.294234	0.787805
Arhgap39	11.8933	11.7246	6.55547	6.44909	6.19005	5.49747	11.3324	10.7014	6.60883	6.51105
Arhgap4	1.33981	1.50834	1.12626	0.999063	0.559462	0.668292	0.910839	1.30232	0.400502	0.161642
Arhgap40	0	0.0190396	0.049209	0.0169927	0.063993	0.0346024	0.0172702	0	0.0168948	0
Arhgap42	2.4715	2.98215	3.23042	3.08186	3.29549	3.21872	3.20482	2.94499	5.47235	6.27422
Arhgap44	3.33908	3.24045	1.63153	1.6581	1.3646	1.59971	3.98365	3.92326	1.6148	2.50714
Arhgap45	1.07546	1.05258	2.39972	2.34104	2.42231	2.35825	1.26622	1.10156	7.1437	6.72304
Arhgap5	57.379	59.453	58.6924	54.0378	62.8178	59.6853	48.3916	50.084	44.5633	39.4482
Arhgap6	0	0.0356179	0.0294223	0.00818473	0	0.0286478	0	0.00846537	0.440739	0.288045
Arhgap8	4.79613	4.13997	3.19798	3.35732	3.81551	3.753	5.09863	5.78348	0.621205	0.899983
Arhgap9	1.43243	1.55098	2.50354	2.72182	3.00178	3.14709	1.78511	1.74253	0.263071	0.156616
Arhgdia	373.703	372.802	274.707	300.633	279.197	292.128	397.116	384.087	468.681	411.072
Arhgdib	7.6528	7.09507	11.9361	11.828	4.61467	4.60502	9.16628	8.4703	0.419483	0.0427755
Arhgdig	5.73847	7.02912	2.02756	1.80918	3.51868	3.24606	9.00974	8.50783	8.87506	8.79054
Arhgef1	24.4832	26.7433	25.3385	27.2362	25.6623	25.184	26.914	26.2683	21.794	19.1084
Arhgef10	0.538524	0.424892	1.33467	1.3351	1.36544	1.21548	0.503143	0.581625	3.03072	3.90785
Arhgef10l	14.3725	12.3149	11.1341	11.3367	13.6731	14.4979	14.7847	13.7339	2.47704	3.61666
Arhgef11	4.17726	3.77801	5.40095	5.15753	5.64632	5.11131	4.3906	4.19264	4.90826	5.07741
Arhgef12	9.3648	9.23103	8.81539	8.37285	9.25514	9.03797	9.41209	9.2992	7.68277	7.15131
Arhgef15	2.20936	1.77917	4.32217	3.85277	3.81572	3.87866	2.07752	2.14169	0.343945	0.880551
Arhgef16	0.155615	0.212532	1.4081	1.43022	1.25873	1.26374	0.178835	0.49065	0.57	1.14376
Arhgef17	1.16714	0.918932	3.86201	3.69885	3.24784	2.77539	1.27728	1.12262	6.30759	6.5991
Arhgef18	15.7568	15.333	19.383	19.2827	15.4983	15.7329	16.4768	17.2532	12.7329	14.0117
Arhgef19	0.230213	0.200007	1.89443	2.00566	2.42554	2.75782	0.179748	0.271697	1.06722	2.29004
Arhgef2	11.086	10.419	8.99404	9.19717	11.836	11.4602	10.9824	10.8911	24.7144	26.3394
Arhgef25	6.38836	5.08086	7.43264	7.5162	6.74039	7.0751	6.68868	6.5075	13.8304	18.4112
Arhgef26	2.75232	3.01834	3.01341	3.25648	3.93908	3.38592	3.01506	2.96711	4.84829	3.63618
Arhgef28	0.117575	0.192732	0.0988551	0.12706	0.0609738	0.0887842	0.0883249	0.152893	0.796729	1.21017
Arhgef3	2.63263	2.8442	5.44195	4.93767	4.17946	4.49796	3.27463	2.95567	1.05065	1.05955
Arhgef33	0.0762021	0.0833141	0.0360786	0.0565691	0	0	0.104162	0.0573134	0.0375742	0.0225549
Arhgef37	0.0125979	0.0275289	0.0298235	0.0387791	0.0645337	0.0624521	0.00564597	0.0113363	0.012078	0.0329808
Arhgef38	0.373964	0.34658	0.289137	0.155813	0.0354552	0.0536817	0.288703	0.361653	0.0117285	0
Arhgef39	10.7082	11.3224	9.30765	10.0275	8.74862	9.07185	10.6487	10.4625	6.98462	6.98009
Arhgef4	0	0	0	0	0	0	0	0	0	0
Arhgef4	0.693776	0.589799	1.05201	1.30104	0.660815	0.59901	0.607942	0.540864	0.614158	0.872089
Arhgef40	0.168146	0.126365	0.421557	0.559067	0.63895	0.765102	0.119823	0.58926	6.29334	7.14436
Arhgef5	0.33438	0.357892	0.364565	0.316223	2.02033	1.8617	0.406782	0.389594	1.02382	0.615886
Arhgef6	0.134349	0.0635597	0.0395443	0.0146235	0.0316305	0.0150958	0.0592471	0.0376629	0.159297	0.125071
Arhgef7	14.2696	14.3102	15.0624	15.1143	15.2153	15.9646	14.7429	14.6429	20.3843	20.5662
Arhgef9	0.313526	0.448742	0.115033	0.153029	0.377505	0.408681	0.269123	0.234555	1.24475	1.58938
Arid1a	37.6565	38.8908	43.1307	41.6119	38.9061	36.3233	39.0309	40.2005	49.184	43.008
Arid1b	2.86026	2.85867	2.68637	2.71659	5.6069	5.14907	2.26181	2.70345	8.67116	6.80524
Arid2	16.9824	16.5437	11.4496	11.0543	18.2062	18.3019	16.2542	16.5761	25.6059	23.5709
Arid3a	5.63058	5.07386	3.56251	3.41126	5.59506	6.33377	5.52936	5.76633	6.50495	9.59651
Arid3b	16.4674	16.2207	13.5161	14.6982	12.9468	13.6261	16.8097	17.0927	24.352	16.4932
Arid3c	0.0210457	0.115113	0.208925	0.113607	0.0556879	0.166097	0.0774749	0.0380578	0.957055	0.786076
Arid4a	6.08113	6.19907	6.09557	5.80536	4.99967	4.69744	5.27446	5.42225	4.81447	5.72768
Arid4b	5.08579	4.615	6.15607	5.63291	6.85066	6.99374	5.3132	5.28996	12.2555	14.3986
Arid5a	2.43812	2.8607	1.93149	1.98913	2.18605	2.14792	3.05815	3.81461	0.207349	0.280353
Arid5b	41.787	45.4945	51.2891	49.7368	48.3101	44.6702	46.2766	45.2488	1.72584	1.7065
Arih1	28.98	28.4415	31.0773	28.3905	31.5507	29.7642	27.3699	27.8117	26.67	26.2218
Arih2	62.2694	63.8411	62.4858	65.0141	68.0057	62.7434	63.9999	64.448	19.4393	19.2337
Arl1	80.1406	80.8506	67.7664	68.2439	81.8739	80.0463	81.2409	79.4366	61.4838	59.8191
Arl10	11.1487	9.49053	7.46013	9.34771	5.64474	6.26792	8.02555	9.19425	11.015	9.65745
Arl11	0	0.0302675	0.0523242	0.123477	0	0	0.0248358	0.0248216	0.0540613	0
Arl13a	0	0	0.0406759	0.0189593	0.0410466	0.0195352	0	0	0	0
Arl13b	4.99851	4.83065	5.79607	6.07352	7.50233	7.92257	4.81987	5.35782	7.50868	6.3256
Arl14	0	0.0399584	0	0	0	0	0	0	0.0360981	0
Arl14ep	22.5048	24.706	17.5978	17.3273	20.3084	20.4374	19.9112	21.8881	10.5897	11.4213
Arl14epl	57.8687	56.915	72.7425	74.1881	45.6852	45.3708	66.6435	67.8543	0.0435033	0.0789268
Arl15	16.1989	14.8006	16.863	16.6429	17.1356	16.8686	16.0184	15.2371	19.7108	18.0375
Arl16	5.10094	5.79079	2.7604	3.30141	2.11168	2.15867	4.67122	4.70905	7.10099	7.21327
Arl2	35.565	31.9297	21.2532	23.1809	18.4671	19.0164	36.029	33.5673	30.8821	34.7415
Arl2bp	88.3469	91.6067	62.6392	64.792	108.136	100.604	87.7405	84.2275	91.1328	72.4084
Arl3	54.6233	51.0067	22.5935	23.6873	24.96	25.2567	58.5736	56.6411	26.6645	30.5472
Arl4a	18.323	20.6853	10.9099	10.7067	10.0784	10.823	16.0525	17.1971	21.1739	13.1944
Arl4c	0.615365	0.426083	1.0276	1.03736	0.794533	0.982233	0.519555	0.481547	20.4604	22.886
Arl4d	5.35478	5.08913	8.97898	9.58976	11.1444	12.3685	5.46777	5.66309	3.11781	3.59958
Arl5a	16.4393	16.3747	13.8436	13.7702	18.3522	17.2102	15.0836	15.6351	20.1548	20.1713
Arl5b	17.3498	16.1135	17.003	16.1354	15.2982	15.6935	15.6327	16.1053	32.8858	33.0919
Arl5c	3.24361	2.80488	2.06317	2.04881	1.56471	1.90008	2.61219	2.30851	1.90027	3.27544
Arl6	23.9557	24.5565	20.3245	23.0402	24.9419	27.4078	21.3089	21.5912	20.1935	19.0348
Arl6ip1	213.887	206.553	218.317	215.616	219.742	212.61	197.037	196.231	122.212	115.503
Arl6ip4	46.0328	46.2486	40.3923	41.1372	42.7306	45.5909	49.5919	49.2958	44.1636	49.8192
Arl6ip5	27.5511	26.3622	30.7193	30.5535	28.8994	30.0043	28.4203	28.1085	25.1253	23.7012
Arl6ip6	37.2012	39.7046	38.3331	37.9367	33.8164	35.6037	37.6755	37.3543	42.6134	38.6428
Arl8a	12.2682	11.1404	18.7522	19.9714	20.2349	20.6127	11.3312	11.5928	13.6599	10.7374
Arl8b	39.7107	43.3161	38.9551	35.7334	38.5212	38.106	42.2005	40.1758	27.6721	24.6774
Arl9	0	0.13188	0	0.112392	0	0	0	0	0.214753	0.211762
Armc1	35.924	34.1643	35.2766	33.8003	35.6149	35.6056	34.7185	36.0138	37.7121	36.4975
Armc10	53.9964	55.6367	62.6368	63.9226	76.8456	74.3878	55.1145	53.5051	38.5218	36.0474
Armc12	0.0704046	0	0.043555	0	0	0	0	0	0	0
Armc2	0.81628	0.554391	1.24391	1.29854	1.24872	1.76386	0.619001	0.981699	0.130395	0.24339
Armc3	0	0	0	0	0	0	0	0	0.105928	0.0355939
Armc4	0	0	0	0	0	0	0	0	0.0303821	0.00910106
Armc5	9.68957	10.6719	8.75068	10.188	12.1638	11.438	10.0907	9.59397	8.89413	6.47799
Armc6	20.8029	20.634	18.8738	20.8774	21.1227	21.5421	24.5027	23.8633	15.2277	11.0897
Armc7	2.04849	1.9803	2.29359	2.40292	1.98283	1.93938	2.11315	2.06261	2.75346	2.57322
Armc8	13.7262	14.4882	15.1706	14.5671	13.3802	13.018	13.5708	14.4075	10.9987	9.99457
Armc9	2.85942	4.41697	2.35335	2.45906	2.23221	2.01339	3.21449	3.77966	4.22862	4.38978
Armcx1	7.30349	7.37406	10.8943	10.6926	16.101	15.6878	8.01531	8.82433	22.7586	29.8241
Armcx2	7.14513	6.31236	3.72974	3.78438	14.4447	15.7702	5.02551	5.58835	44.5912	51.3075
Armcx3	0.28843	0.267357	0.360671	0.307535	0.945206	1.07688	0.309419	0.33913	7.0182	12.1172
Armcx4	4.80981	4.69396	5.60202	5.57285	8.11165	7.54057	4.59403	4.45002	24.0611	23.5893
Armcx5	9.62083	11.7344	5.32338	5.70191	8.84835	8.35251	10.0004	9.16228	5.85478	5.61312
Armcx6	0.845568	0.696962	0.550077	0.603324	0.919059	0.957765	0.486746	0.540222	6.94558	6.2853
Armh1	0	0.0232581	0	0.0190995	0	0	0	0	0.0208593	0
Armh2	0	0	0	0	0	0	0	0	0	0
Armh3	7.26058	7.84071	7.85714	8.05574	7.1809	6.57559	8.3298	7.63839	3.75054	4.00201
Armh4	0.497553	0.426101	1.79852	1.83419	1.21422	1.2758	0.430972	0.393845	6.88362	8.69414
Armt1	26.1698	26.5033	24.625	24.6134	27.1007	25.5867	27.0268	25.2959	20.9346	24.2883
Arnt	26.6528	25.0327	23.9297	23.4489	22.9907	23.6171	27.1938	28.0186	16.6488	18.506
Arnt2	0.831158	0.834548	0.56813	0.529935	0.606691	0.649042	0.797242	0.743316	6.89924	7.58427
Arntl	6.974	5.6519	7.14708	6.72733	6.95715	7.39994	7.54888	6.28752	1.30614	1.40972
Arntl2	2.23647	1.81213	0.298194	0.152098	0.299447	0.35165	3.18368	3.33356	0.151769	0.250635
Arpc1a	59.5128	57.8335	45.3102	46.4259	53.3287	52.7677	69.8065	68.5632	48.5404	51.31
Arpc1b	36.2326	34.3778	26.9882	27.6157	38.6157	39.7683	48.7616	45.0438	26.9321	27.4967
Arpc2	84.9796	88.8927	97.9422	96.4832	75.1619	81.8511	87.322	88.1444	82.5217	82.1539
Arpc3	110.437	105.822	90.1745	89.8654	80.2446	83.3589	99.5185	99.6704	68.3741	74.7462
Arpc4	199.093	200.235	190.071	171.473	196.631	192.266	208.252	210.174	82.7122	77.5754
Arpc5	59.4472	57.2051	49.0621	48.654	64.0503	62.0228	63.3662	63.83	63.2175	67.4358
Arpc5l	50.8403	47.5065	40.5966	43.4089	47.3206	51.1234	49.2536	51.5069	38.5303	39.005
Arpin	3.3202	3.39357	2.75879	2.79997	5.18491	5.6117	2.77997	3.4345	3.7623	3.53521
Arpp19	94.8481	83.8256	98.4097	103.225	101.82	117.518	101.191	91.674	70.2983	70.9211
Arpp21	0.0120788	0.0249623	0	0.0285274	0	0	0	0.0110013	0.767328	0.910207
Arr3	0	0	0	0	0	0	0	0	0	0
Arrb1	0.445335	0.314709	0.464587	0.353102	0.782183	0.811655	0.509453	0.406369	10.4348	12.0885
Arrb2	33.7694	32.0959	19.6242	20.422	24.4747	25.0144	31.9218	31.406	35.3598	44.6132
Arrdc1	3.40275	3.75126	3.86219	4.12616	3.52569	3.94003	3.73081	3.43709	3.58403	4.0962
Arrdc2	7.10957	7.4902	6.70036	7.2947	7.31998	7.95506	7.48521	8.65529	3.60861	3.55494
Arrdc3	22.6448	22.6578	17.0495	17.5004	15.3508	17.3338	19.0326	18.3047	8.66993	11.1254
Arrdc4	19.7124	18.3681	16.1984	15.9182	24.284	22.5415	19.1775	19.1342	6.35769	6.01581
Arrdc5	0.165924	0.282241	0.235445	0.304285	0.117725	0	0.0374254	0.148771	0.0838276	0
Arsa	3.03044	3.47343	4.23994	4.10752	4.2978	4.4935	3.17268	3.13952	4.6953	6.74748
Arsb	0.708842	0.604889	0.32991	0.336152	1.12119	0.956525	0.471207	0.552863	1.10543	1.06769
Arsg	0.0831664	0.0382742	0.0552832	0.149756	0.119954	0.228157	0.0523914	0.0210434	1.16498	2.0123
Arsi	0	0.014082	0.012117	0.0230441	0.0478833	0.105439	0	0.0114927	0.388797	0.787371
Arsj	0.00962694	0.0210603	0.00913362	0.0254486	0	0.00870897	0.00861233	0.0261283	0	0
Arsk	0.867185	0.84649	0.895193	0.872124	0.953256	1.06305	0.820063	0.885204	1.70141	1.72421
Art1	0.349429	0.174352	0.300877	0.115452	0.328422	0.324142	0.0879811	0.143392	0	0.112982
Art2b	0	0	0	0	0	0	0	0	0	0
Art3	0	0.0405189	0.183625	0.336711	0.0527982	0	0	0.232725	0.0867978	0
Art4	0.014359	0.0157072	0.0683246	0.126547	0.121979	0.0521502	0.0258795	0.0260745	0	0
Art5	0.258843	0.477665	0.538051	0.31197	0.582997	0.385788	0.317503	0.572315	0.472535	0.563342
Artn	0	0.0644584	0	0.0266523	0.0185753	0	0.0186617	0.0180481	0.346825	0.270423
Arv1	15.0508	16.0431	15.4934	14.6293	15.876	16.4117	16.3134	17.6967	21.6894	17.5284
Arvcf	11.7831	10.6618	13.3696	14.0177	11.0663	11.8975	13.0483	12.5984	15.0218	15.5917
Arx	0.0904019	0.100435	0.057387	0.0136103	0.0437569	0.0276493	0.0428965	0.0685574	0.0175877	0
Arxes1	9.31278	10.1967	8.36974	9.34333	8.97439	9.23634	8.95484	7.98328	13.8339	11.8775
Arxes2	15.3166	13.3248	13.7187	15.493	19.0283	17.5184	13.3106	13.0411	24.4185	20.6001
As3mt	4.8572	4.16802	3.92154	4.30492	2.66248	2.94853	4.69497	4.38862	13.342	15.0721
Asah1	34.6372	34.3864	31.7761	29.9877	32.7954	32.428	33.0803	32.6395	43.4716	42.1941
Asah2	0.0652292	0.119988	0.0313224	0.130665	0.0576588	0.115784	0.0739513	0.0328355	0.060708	0.0997744
Asap1	7.40779	7.07083	5.79854	5.30824	7.78654	6.95672	7.57478	7.12146	6.9889	6.15265
Asap2	3.44703	3.39296	2.79904	2.46183	2.36049	2.24192	2.83637	3.17138	9.01795	10.1255
Asap3	3.83443	3.90848	3.26792	3.09978	4.24052	4.02335	3.70308	3.86069	0.948403	1.07409
Asb1	5.66317	6.33438	6.31591	7.26774	4.27984	4.49274	6.87118	6.52527	5.41796	4.5876
Asb10	0.0469064	0	0	0.0612531	0.203099	0.188497	0.027456	0	0.0166135	0.0520518
Asb11	0.236331	0.258983	0	0.0299252	0	0	0.121389	0.242995	0	0
Asb12	0	0	0	0	0.0352833	0	0	0.0751112	0	0
Asb13	0.734352	0.811984	1.41959	1.34047	1.36025	1.1706	0.815471	0.823907	2.40416	2.6979
Asb14	0	0	0	0	0	0	0	0	0	0
Asb15	0.0099555	0	0.00953382	0	0	0	0.0176575	0.00910481	0	0.00871955
Asb16	2.89111	3.32251	3.74006	4.13914	2.55907	2.62332	3.00315	2.94108	0.444262	0.621761
Asb17	0	0	0	0	0	0	0	0	0	0.0140334
Asb18	0	0	0.00980917	0.0092791	0.0390088	0.0379194	0	0	0.0425734	0.0273241
Asb2	0.125003	0.156681	0.0337287	0.03231	0.0499197	0.0163529	0.0494228	0.0642005	0	0
Asb3	4.59444	3.75939	4.93909	4.68713	4.11978	4.36204	3.25017	3.97143	8.77035	9.692
Asb4	0.0498263	0	0.0119326	0.0221842	0.0952273	0.0570206	0.0335977	0.0113891	1.5677	0.56506
Asb5	0	0	0	0	0	0	0.0275048	0	0	0.0270487
Asb6	12.627	14.7392	13.5208	14.902	14.8084	14.0636	14.7353	14.1226	11.8285	9.77085
Asb7	6.9293	6.0322	7.51874	7.61305	5.57601	5.8389	6.13814	6.42218	6.82944	7.33016
Asb8	10.7548	10.6805	17.9887	16.5564	8.92513	9.42158	10.3453	10.2866	8.36587	9.419
Asb9	0.0400679	0.0438645	0	0	0	0.0366961	0	0	0	0
Ascc1	14.4566	14.1074	13.5086	13.1588	11.1304	10.235	12.7262	14.0418	15.3799	18.0357
Ascc2	12.5598	11.8095	12.3736	12.2968	11.7176	11.7809	11.6671	12.1582	17.9606	18.7081
Ascc3	14.0872	13.4822	13.9409	13.2809	12.64	11.5927	14.0404	14.6952	10.7976	10.8091
Ascl1	0.0169972	0	0.032289	0.045142	0.0476337	0.0154526	0.0156406	0.0154468	4.98988	1.33862
Ascl2	0.606668	0.702757	1.13791	1.26925	1.21911	0.854852	0.879994	0.903986	2.90528	1.83596
Ascl3	0	0	0	0	0	0	0	0	0	0
Ascl4	0.399351	0.412449	0.311795	0.520976	0.289462	0.448734	0.299695	0.363102	0.0228315	0.062216
Ascl5	0	0	0	0	0	0	0.130576	0	0	0
Asdurf	3.29693e-11	1.35278e-08	6.55906e-14	1.43716e-19	2.49202e-09	9.86707e-05	6.16808e-14	4.79127e-10	6.90797e-17	1.5522e-13
Asf1a	47.0308	47.7824	43.801	39.7351	44.4437	41.1154	44.1959	43.3054	47.4373	48.5028
Asf1b	43.327	43.478	46.0519	44.6041	43.4334	46.3302	47.465	46.9744	23.6357	27.0296
Asgr1	0	0	0.0679613	0.0322918	0.134685	0.133608	0.0936591	0.0325224	0.35321	0.442275
Asgr2	0.119762	0.39046	0.286498	0.460485	1.29437	1.14522	0.2515	0.43864	0.0545267	0.0481051
Ash1l	4.78885	5.28278	5.28459	5.3474	5.44096	5.37155	5.25817	5.45575	5.69517	6.34399
Ash2l	141.829	145.16	155.591	144.527	138.518	136.056	147.441	151.657	62.2488	66.6917
Asic1	2.21846	1.84777	2.24586	2.0375	3.27782	3.4266	2.57709	2.5203	3.78316	4.13975
Asic2	0.011274	0	0.0123549	0.0100515	0.0208341	0	0.0103559	0.0101379	0.114012	0.0697967
Asic3	0.0211373	0.0696097	0.047724	0.057448	0.0234005	0.0390127	0	0	0.0247384	0.0555706
Asic4	0	0	0.0129767	0.0130211	0.0674502	0.0265595	0	0.013202	0.113617	0.0386184
Asic5	0	0	0	0	0	0	0	0	0	0
Asl	8.27611	7.2577	8.70148	8.29709	4.16749	5.07611	7.32804	6.99507	17.9388	20.3723
Asmt	0	0	0	0	0	0	0	0.0500588	0	0
Asna1	204.796	197.544	230.308	249.996	201.224	202.703	220.836	212.092	211.422	181.799
Asns	523.352	521.749	449.071	468.12	555.013	527.789	514.337	503.004	114.337	162.043
Asnsd1	68.4916	65.0199	47.588	45.6441	59.6167	56.8827	68.3213	68.9236	60.0464	60.1859
Aspa	0.474471	1.37756	2.47544	1.91265	0.74871	1.30113	0.99087	0.649244	0	0
Aspdh	0	0	0	0	0	0.0987225	0	0	0	0.125759
Aspg	0.229578	0.193139	0.800208	0.249132	0.298892	0.41112	0.147947	0.244984	1.76379	2.39553
Asph	10.1568	10.9477	12.1419	11.0152	10.4329	10.7164	9.84861	10.0523	20.9211	19.47
Asphd1	0.141029	0.0321632	0.304552	0.392242	0.293895	0.0527209	0.0910055	0.186294	0.113076	0.228465
Asphd2	0.562873	0.775751	2.39082	2.66483	3.70537	3.08235	0.727167	0.712574	4.28806	4.68594
Aspm	17.1725	16.9616	19.3421	18.039	22.2214	21.4254	16.5352	17.2096	15.7157	16.0666
Aspn	0	0	0	0	0	0	0	0	0	0
Asprv1	0.238809	0.145153	0.250366	0.313046	0.347383	0.193731	0.0960273	0.167415	0	0.046605
Aspscr1	54.6934	57.3204	57.4397	63.0865	59.8384	52.8567	56.5634	57.3434	37.0161	33.9116
Asrgl1	5.29683	5.59799	3.58026	3.66195	1.86795	1.79228	4.92295	5.1641	5.25497	7.35984
Ass1	87.6393	82.8928	108.336	101.06	77.9991	70.7587	76.8508	77.4318	9.45678	6.72158
Aste1	6.85575	8.1948	9.87363	10.6299	8.2144	8.00875	7.10853	7.6423	3.86423	2.98479
Astl	0	0.0607618	0.10901	0	0	0.0168458	0.0166683	0.0166678	0	0
Astn1	0.0944586	0.11162	0.0119134	0.0450175	0.0735912	0.10523	0.0913214	0.123228	1.18748	1.02056
Astn2	0.0232748	0	0	0.00731611	0	0	0	0	0.964747	1.46737
Asxl1	34.1567	38.1848	33.7201	35.095	40.4967	37.6368	39.6474	38.3915	42.8836	40.8016
Asxl2	22.8638	23.8314	18.6313	17.4262	14.45	13.8185	22.0425	22.9252	10.682	11.9456
Asxl3	0.355374	0.350779	0.330042	0.283457	0.162543	0.146836	0.374527	0.329853	0.600225	0.374716
Asz1	0.808861	0.266396	0.0512909	0.0238326	0	0	0.546381	0.437748	0	0
Atad1	42.5472	43.8116	33.4844	30.6447	36.9516	33.57	39.345	40.3726	61.8917	63.6259
Atad2	45.241	45.7151	43.9114	40.104	38.9543	38.9505	43.5622	45.2086	37.0347	35.2094
Atad2b	19.9796	19.437	19.5471	17.8102	16.3691	16.2002	17.7959	17.5472	10.708	8.8468
Atad3a	47.5696	47.2524	52.8915	57.653	56.4629	56.9242	53.5117	49.8417	46.188	41.6737
Atad5	13.8168	14.2595	10.8786	10.4022	10.8006	10.7297	13.1181	13.2079	14.6873	14.5975
Atat1	3.53406	3.83723	4.48371	3.63337	2.71549	3.04065	3.94978	3.89259	7.19589	8.49222
Atcay	0.108694	0.164263	0.0714023	0.0753405	0.26387	0.277239	0.221077	0.204963	1.26213	1.26899
Ate1	10.856	11.0865	10.9512	10.2932	10.15	9.72629	12.335	12.117	12.1031	11.0968
Atf1	85.8779	86.0539	61.2432	66.039	63.6878	61.2546	87.2566	85.9311	41.9803	37.3826
Atf2	39.2096	43.7978	42.0031	42.2254	36.3595	37.2208	41.4722	42.7132	38.3775	35.0509
Atf3	1.90552	1.39959	0.813706	0.761795	1.33118	1.24603	1.27895	0.973887	4.98802	5.01427
Atf4	281.504	275.64	161.948	172.673	173.717	164.14	248.916	241.763	252.114	249.438
Atf5	21.9196	24.2963	27.0756	25.9336	27.1378	26.2911	21.8597	21.2247	52.0521	57.5394
Atf6	5.09831	4.92031	4.45029	4.54407	4.5012	3.89729	4.71754	4.33651	4.6614	4.66485
Atf6b	31.9745	33.6638	30.7726	31.418	23.7449	22.6476	33.6063	33.6305	34.6974	29.2427
Atf7	25.4451	27.3194	20.0705	27.9554	17.056	14.7979	18.622	20.6521	10.1757	7.69329
Atf7ip	22.0523	23.2933	24.2046	23.4678	22.4523	20.9595	32.6108	23.3871	20.2424	25.6338
Atf7ip2	6.39062	7.24957	8.58962	7.59641	4.56058	6.01847	6.82979	6.22058	1.44478	1.04674
Atg10	1.00402	0.796458	0.613263	0.79385	0.353835	0.51173	1.05682	0.786341	1.35475	1.69295
Atg101	45.5589	45.9962	44.6903	48.3111	44.0309	41.9063	47.9868	47.045	23.8574	24.5907
Atg12	9.40253	9.57386	8.66016	8.85628	7.66917	7.98982	9.66412	9.45598	7.28645	7.81175
Atg13	17.7085	17.9813	22.9613	23.1661	17.9149	17.4116	19.4014	19.4709	9.0968	9.04921
Atg14	11.0938	10.1975	23.5462	22.4301	24.5647	23.8661	11.6428	10.4733	7.65689	7.13704
Atg16l1	16.1625	15.2655	15.5344	17.233	13.6727	13.4329	15.7337	15.3018	10.8515	10.344
Atg16l2	0.561073	0.647362	2.60653	2.2756	1.15591	1.29932	0.650553	0.824737	1.3282	1.60753
Atg2a	22.0323	22.0456	18.9093	20.0366	19.2406	19.1423	24.6534	23.9664	5.77041	6.47175
Atg2b	12.7844	12.2972	14.4166	13.9762	7.5086	7.03974	10.8489	10.914	14.5249	14.1829
Atg3	9.28179	8.806	6.52837	5.33168	6.65219	6.64371	8.71603	9.54639	6.2292	6.1103
Atg4a	3.72107	3.17671	2.68949	2.50897	4.62993	4.58794	3.57908	3.12951	3.76144	3.28306
Atg4a-ps	1.13959	0.948201	0.618727	0.774385	1.59013	1.5603	0.95132	1.30173	1.13059	1.13321
Atg4b	15.009	13.7695	14.1172	11.3501	9.23747	9.81447	13.4406	16.2809	13.2415	16.0821
Atg4c	4.78398	5.40532	5.02625	5.04872	5.38922	4.99374	4.94966	4.8585	3.40842	4.17025
Atg4d	5.23278	4.90619	4.37628	4.9058	4.40325	4.41434	5.70009	5.86253	4.05639	4.25002
Atg5	26.0673	23.8508	19.5407	20.4228	22.5071	19.8288	23.5941	24.8545	17.2127	16.6624
Atg7	11.0227	12.3657	12.3866	12.2235	15.2005	14.6116	13.2966	12.6951	8.095	10.3938
Atg9a	10.405	10.4506	8.74125	10.1591	9.50206	8.85773	10.6814	10.5797	10.3513	11.743
Atg9b	1.00599	1.07847	1.5454	1.56171	1.18242	1.52707	0.985103	0.995898	1.68762	1.35619
Atic	166.705	173.662	131.55	131.304	159.205	156.865	179.362	184.305	98.0007	78.7811
Atl1	0.414657	0.566294	0.522484	0.536551	0.473592	0.44555	0.499404	0.466225	0.510618	0.620778
Atl2	26.8147	27.7174	24.6267	24.298	31.1795	28.1956	26.2279	26.9	31.0674	33.8469
Atl3	17.6736	17.6309	17.3952	15.5558	12.6115	13.2318	17.9957	18.0879	10.3593	9.89936
Atm	15.581	15.0794	14.2793	12.9759	14.056	13.6077	15.2819	15.8453	9.54589	8.4022
Atmin	31.7124	32.4782	36.4214	35.8871	28.7123	30.1968	31.4919	31.6928	17.6813	17.9947
Atn1	35.8337	36.8186	32.0417	32.5401	39.9358	40.6255	38.431	38.1337	26.6484	26.051
Atoh1	0.0198506	0.0435551	0.169073	0.141323	0.110271	0.108352	0.0727829	0.0715716	0.135193	0.0349749
Atoh7	0	0.0746778	0.0321151	0	0	0.0625135	0.031135	0	0.168866	0.450162
Atoh8	0.0997293	0.163792	0	0.029858	0.152789	0.0908477	0.10847	0.119693	0.425939	0.338467
Atox1	108.639	115.224	111.398	123.907	94.2971	96.176	130.867	110.135	116.064	115.421
Atp10a	0.110923	0.174995	0.0987121	0.0980004	0.136877	0.18639	0.206463	0.245818	1.05206	1.09898
Atp10b	0	0	0	0	0	0	0	0	0.00498579	0
Atp11a	16.4084	16.5275	20.7089	19.5381	24.6026	22.2304	19.1117	18.0159	8.87489	9.81646
Atp11b	31.6074	33.1113	34.9266	32.1099	38.7675	38.9227	34.9601	34.7375	11.9127	11.9292
Atp11c	9.77123	10.0149	7.68037	7.16763	5.93721	6.06316	9.50776	9.74814	8.54056	8.03242
Atp12a	0.0769362	0.116081	0.03675	0.0859086	0.128672	0.150012	0.0345528	0.0610947	0.0187515	0
Atp13a1	40.4564	43.2196	51.524	52.1352	51.2549	48.2109	38.8777	38.993	44.4578	37.3019
Atp13a2	13.9418	13.6798	15.3093	14.8867	15.1857	14.8786	14.6595	13.9093	11.8803	12.7614
Atp13a3	46.1207	47.3788	43.2434	40.4297	52.2089	49.936	46.5934	49.1098	90.2306	75.4832
Atp13a4	0.0380286	0	0.00905343	0.0423039	0.00906137	0.00867526	0.00845832	0.0120092	0	0
Atp13a5	0	0	0	0	0	0	0	0	0	0
Atp1a1	189.857	194.86	151.84	147.741	168.132	174.267	185.645	187.962	118.368	99.7946
Atp1a2	0.0760381	0.0673089	0.0211035	0	0.0524968	0.0860054	0.0302686	0.0702974	2.64004	2.27274
Atp1a3	2.00118	1.8544	2.60636	2.86397	7.18073	7.06209	1.83848	2.15281	8.05054	14.7788
Atp1a4	0.0230155	0.0379355	0	0	0.0109011	0.0316193	0.0412897	0.0416082	0.022504	0.0202015
Atp1b1	94.9354	94.8973	68.0702	66.6286	99.8291	101.112	89.69	87.3685	7.6175	8.0578
Atp1b2	8.13107	8.51837	3.00357	2.98199	6.92979	7.35881	7.48049	7.70314	27.2251	29.5421
Atp1b3	94.8604	98.7979	92.0752	88.8689	96.4181	91.7951	91.2628	91.7851	72.6725	73.8463
Atp1b4	0	0	0	0	0	0	0	0	0	0
Atp23	12.5929	12.984	10.4425	12.7477	13.9572	14.5729	13.0751	13.7548	5.25896	5.35046
Atp2a1	0.0906937	0	0.0879025	0.0591804	0.0307349	0.0843788	0	0.00990197	0.0214652	0.360663
Atp2a2	117.513	122.474	110.818	107.846	130.691	126.026	112.415	112.009	134.934	125.56
Atp2a3	5.33967	6.00963	8.74865	8.12036	9.28768	9.33398	5.90381	5.59878	2.14805	3.27262
Atp2b1	27.4528	28.0676	30.3297	28.5331	30.2817	29.617	28.53	28.9081	32.6092	30.12
Atp2b2	0.0374523	0.0353737	0.0692638	0.0266962	0.0759625	0.0409359	0.0292178	0.0144989	0.129287	0.455844
Atp2b3	0.0187222	0	0.00885379	0.0166387	0.00873693	0.0254883	0.0337144	0.0167573	0.0181915	0.0411738
Atp2b4	4.10927	4.53515	3.06086	3.02144	5.13489	5.18157	3.92057	3.8691	0.911627	1.54259
Atp2c1	16.8703	17.1393	18.2081	16.3886	18.6804	17.1731	18.672	17.3118	14.6509	12.9661
Atp2c2	0.0121853	0.0532044	0.0343717	0.0325354	0.0784441	0.0769554	0.0221143	0.0108602	0	0.0319161
Atp4a	0.0490018	0.0399681	0.0927752	0.098646	0.169701	0.0553653	0.121458	0.0759895	0.453171	0.702637
Atp4b	0	0	0	0	0	0	0	0	0	0
Atp5a1	672.742	681.888	597.846	622.82	603.6	557.967	646.736	650.989	487.317	496.824
Atp5b	1252.18	1265.09	1150.61	1249.56	1150.42	1113.87	1258.24	1229.01	869.482	847.488
Atp5c1	368.458	362.416	286.425	299.329	282.237	292.486	335.592	340.872	183.438	191.797
Atp5d	309.237	302.538	239.472	265.628	232.731	236.088	320.074	300.654	234.787	250.116
Atp5e	198.717	211.935	276.521	321.626	284.702	314.508	221.809	206.524	220.449	243.893
Atp5f1	214.068	203.307	186.797	188.863	204.01	199.877	215.919	217.041	149.557	152.021
Atp5g1	528.516	508.444	354.379	387.004	317.293	309.898	542.529	508.072	232.116	202.243
Atp5g2	316.306	309.456	288.843	293.743	184.986	204.082	306.251	276.048	301.19	336.172
Atp5g3	703.555	712.284	512.313	518.977	560.578	620.783	759.405	710.255	388.46	379.185
Atp5h	342.741	350.536	310.32	338.514	291.846	288.34	332.836	323.9	371.633	336.321
Atp5j	220.824	211.435	192.522	215.862	187.206	204.592	227.409	207.915	159.726	140.638
Atp5j2	345.988	349.21	262.633	272.771	267.127	286.043	367.727	356.108	190.139	172.2
Atp5k	529.335	524.078	398.68	408.613	315.977	371.458	485.684	465.338	285.634	299.752
Atp5l	329.532	335.861	307.277	319.165	266.56	273.657	340.104	313.495	198.31	190.14
Atp5mpl	562.437	565.686	515.302	568.961	263.954	307.87	529.892	452.89	451.897	414.482
Atp5o	370.867	372.125	311.579	333.082	297.793	313.955	373.549	353.003	188.186	170.024
Atp5o	0.230372	0.260186	0.482345	0.354389	3.277e-161	0.187058	0.384875	0.264105	0.187532	1.10338e-66
Atp5s	4.09938	3.38188	4.81167	5.99394	3.88903	5.10044	3.07756	4.04168	8.63678	9.5402
Atp6ap1	42.2723	48.1284	33.7522	34.103	23.9104	23.2928	46.5955	44.129	49.291	41.4024
Atp6ap1l	0.0791373	0.108438	0	0	0	0	0.108437	0	0.119704	0.0346127
Atp6ap2	67.5685	71.0993	55.7206	55.6814	50.6308	49.9776	69.9642	70.3349	45.6716	38.251
Atp6v0a1	12.9429	11.3599	13.7524	12.8019	13.7159	13.8091	13.3271	13.1602	21.0814	20.5835
Atp6v0a2	9.14281	8.08315	9.21715	8.65929	9.59771	9.10227	9.27131	9.15473	13.5712	11.9688
Atp6v0a4	0.130869	0.13897	0.240816	0.167354	0.22838	0.272611	0.0739701	0.114392	0	0
Atp6v0b	98.3327	102.031	75.2011	77.6884	74.1248	74.4395	108.706	109.165	124.652	103.75
Atp6v0c	68.9937	71.456	59.8932	70.0996	63.9998	51.7578	74.0817	73.1061	44.2734	41.4006
Atp6v0d1	64.2715	66.0733	75.4182	78.188	71.6508	69.3701	65.9104	69.2092	68.5492	59.4209
Atp6v0d2	0	0	0	0	0	0	0	0	0	0
Atp6v0e	82.0895	81.09	57.6738	58.6694	70.1942	63.7726	84.3405	80.1136	61.6917	57.0255
Atp6v0e2	9.71574	11.7542	9.23757	8.17471	18.3356	19.4978	11.7036	10.6825	13.9773	16.0101
Atp6v1a	56.0518	53.8396	52.4512	49.0142	38.5502	39.5833	55.5584	57.3472	50.7765	45.0442
Atp6v1b1	0	0.0208584	0	0.01695	0.199813	0.128353	0	0.0748998	0.0184994	0
Atp6v1b2	95.5986	92.8434	111.938	113.573	110.564	110.036	107.012	107.449	100.738	96.6567
Atp6v1c1	43.8841	46.0728	37.4373	34.0612	33.6491	34.4262	45.2504	45.0756	27.8047	23.6872
Atp6v1c2	0.606732	0.895434	1.09428	1.05435	0.687395	0.882593	0.560105	0.804417	0.0575351	0.0593266
Atp6v1d	11.6062	11.1037	12.8988	12.7772	11.0167	10.0709	10.4454	10.5762	12.3995	10.8378
Atp6v1e1	51.796	53.5936	48.8302	51.986	51.7605	55.6269	60.9928	58.3172	40.2328	39.8573
Atp6v1e2	0	0.0749314	0.0648159	0	0.0420581	0	0	0	0	0
Atp6v1f	101.636	102.323	93.7331	99.0772	143.824	148.821	104.495	107.012	118.251	119.619
Atp6v1fnb	0	0.0776316	0	0.0664566	0.135706	0	0	0.0656651	0	0
Atp6v1g1	80.9659	75.6934	77.4616	77.5822	82.1353	90.3562	93.1561	85.8842	110.629	93.0434
Atp6v1g2	0.378092	0.431921	0.334283	0.379607	0.736786	0.295101	0.405657	0.267257	0.197141	0.29601
Atp6v1g3	0	0	0	0	0	0	0	0	0	0
Atp6v1h	20.6925	20.4841	16.0975	16.0462	24.7921	23.6033	22.8164	23.509	20.988	17.911
Atp7a	5.53137	5.82076	5.60123	4.7834	5.46824	5.46364	5.66761	6.15532	5.35553	5.0806
Atp7b	0.285114	0.18978	0.689128	0.864306	0.703048	0.678975	0.211869	0.251758	3.41711	3.08399
Atp8a1	1.55437	1.18258	0.839198	0.774125	0.744988	0.922739	1.27059	1.81793	2.08532	2.12201
Atp8a2	0.0165612	0.0121027	0.00262957	0.0121603	0.0156372	0.0300928	0	0.0150777	0.142207	0.14946
Atp8b1	0.00616492	0.0922349	0.0175773	0.0613033	0.0235811	0.0555304	0.0563061	0.0593692	0.0297987	0.0161945
Atp8b2	27.5379	26.584	30.0834	34.1558	36.311	34.588	25.3692	28.345	9.08452	10.5201
Atp8b3	0.111108	0.138982	0.247999	0.276217	0.125692	0.210069	0.13723	0.0716014	0.24754	0.377135
Atp8b4	0.0139911	0.0638868	0	0.0062026	0	0	0.00887524	0.019017	0	0
Atp8b5	0.146094	0.146923	0.178024	0.271888	0.132923	0.0803546	0.10577	0.197002	0.0483357	0.0509823
Atp9a	5.7136	4.84991	11.7759	12.5769	13.4678	11.8378	5.71159	5.35795	2.2809	1.77208
Atp9b	6.24819	6.14488	6.53659	6.8848	6.15586	5.8635	6.27972	5.97653	5.81016	5.42429
Atpaf1	10.0933	7.21628	7.78814	8.35984	9.09223	12.5956	12.5529	10.6386	10.74	8.80306
Atpaf2	21.1962	20.9441	20.6482	22.5846	23.4635	22.8607	23.6645	20.8583	23.3364	17.9671
Atpif1	357.491	352.56	362.707	408.811	224.289	242.67	337.276	304.574	322.007	345.639
Atr	13.9806	12.6109	13.1657	11.3848	13.3764	13.4538	12.5569	12.7565	12.4227	13.529
Atraid	25.9714	27.4017	25.6478	30.0196	20.0466	20.0018	23.4551	23.5684	22.9794	23.0214
Atrip	8.59377	8.25265	10.0452	9.46697	9.8398	10.1183	8.26222	8.46938	9.76041	9.95572
Atrn	3.96944	3.83035	3.73314	3.68403	3.73228	3.5729	3.88878	3.97341	3.44872	3.17513
Atrnl1	1.70888	1.29734	1.2494	1.01781	1.09815	0.966693	1.34446	1.54415	7.54031	7.42928
Atrx	70.7728	76.4363	102.704	104.998	172.877	164.604	81.1954	81.1229	51.2497	50.4265
Atxn1	0.832646	0.885059	0.370964	0.340744	0.0894187	0.0869723	1.13677	1.08062	0.411249	0.334369
Atxn10	95.4472	94.8271	91.117	85.5618	81.5253	76.4025	98.0842	95.6284	73.0652	71.5744
Atxn1l	2.11553	1.64854	1.10376	1.15665	2.30223	2.61309	1.17349	1.73389	19.8132	23.7656
Atxn2	32.1927	28.9531	28.2784	24.7077	30.624	34.5675	32.7623	34.5996	32.37	36.7301
Atxn2l	88.3632	93.6475	82.5003	82.3323	80.8369	81.7482	91.8752	91.8314	88.2247	87.8556
Atxn3	26.5397	27.9284	30.0924	28.0866	14.5295	13.9659	21.7746	22.7101	9.14168	9.23027
Atxn7	1.01515	1.07224	1.68507	1.58951	1.71449	1.76195	1.04462	0.902255	2.0913	2.13031
Atxn7l1	1.48184	1.40342	3.29013	3.27179	1.34665	1.43067	1.03404	1.08913	3.57227	2.84679
Atxn7l2	8.74853	8.13935	6.8425	6.84319	8.0312	7.78018	8.79579	8.94078	7.24743	7.06305
Atxn7l3	54.2728	54.362	43.9279	43.3981	47.4107	48.5829	57.6884	59.7499	48.6641	50.5308
Atxn7l3b	24.6562	25.9457	33.3128	33.0911	40.8699	41.6753	25.8145	26.5915	56.7936	54.4399
AU015836	0.465826	0.339534	1.68411	1.3871	4.06208	3.98425	0.468701	0.44508	0.137175	0.158885
AU018091	70.1035	71.5281	99.1148	95.5516	97.1741	93.2188	62.709	66.5172	0.0408048	0.0996006
AU021092	0	0	0	0	0	0	0.0254749	0.025262	0.0272334	0
AU022252	5.65345	5.21225	6.17083	5.69259	5.43724	5.06336	5.23066	5.48678	7.54401	7.31355
AU022751	0.858361	0.782212	0.371719	0.33818	0.333438	0.296069	0.684916	0.490738	0	0
AU040320	1.74342	1.6163	2.67692	2.03512	1.9395	3.08482	1.80463	2.27277	6.90991	7.37915
AU041133	1.48783	1.59458	1.45684	2.23209	1.6184	1.66151	1.63963	1.48089	0.41912	0.637571
Auh	5.39356	5.35609	5.29527	4.70531	5.4119	5.06279	5.36372	6.28374	3.63547	5.65634
Aunip	23.9787	25.2836	23.7678	23.847	18.9065	21.1712	22.0446	23.3909	15.9146	14.7686
Aup1	51.8944	52.1158	49.2067	51.8959	57.9586	53.5679	52.4929	49.774	46.293	38.8231
Aurka	75.7022	73.2722	85.4435	82.9083	89.5957	86.7162	70.0926	71.2697	47.6405	49.2175
Aurkaip1	101.701	92.2663	96.7704	116.268	92.6008	93.6646	111.372	101.161	83.8338	80.9168
Aurkb	45.2635	42.6897	40.4352	43.1511	38.3793	37.1126	45.1451	42.6313	55.9593	65.178
Aurkc	0.740744	0.824579	1.21623	1.55649	1.43642	0.818583	0.928903	1.03407	0	0
Auts2	3.01272	2.76172	3.34954	3.14277	2.93416	2.64214	2.78639	2.78012	15.5839	17.9988
AV320801	0.277954	0.306469	0.0242656	0.044873	0.0123568	0	0.35516	0.276481	0	0.0221596
Aven	29.4622	30.1395	21.883	22.6703	30.7556	28.3743	36.4284	32.365	10.3675	5.98831
Avil	0.0546722	0.0820453	0.111187	0.123049	0.100323	0.116845	0.077774	0.0289202	0.0212992	0
Avl9	9.40555	9.79233	7.86761	7.32661	10.2115	10.0934	10.1078	10.5456	10.2729	10.1998
Avp	0	0	0	0	0	0	0	0	0	0
Avpi1	26.8147	26.2042	23.7958	27.5196	18.2781	20.8073	32.0838	30.055	21.3058	19.0899
Avpr1a	0.0174869	0	0	0	0	0	0	0.0158148	0	0
Avpr1b	0	0	0	0	0	0	0	0	0.054696	0
Avpr2	0	0	0	0	0	0	0.0231798	0	0	0
AW011738	0	0	0.0872716	0.0617894	0.0216762	0.126369	0.10525	0	0.112518	0.162633
AW146154	1.82708	1.49257	1.69918	1.66784	1.01569	1.58399	1.56471	1.59314	1.47798	1.78289
AW209491	6.39941	5.78473	9.87453	9.75386	8.32551	8.3138	6.65443	6.52471	10.5559	11.3361
AW549877	29.1272	31.798	29.175	28.8015	22.1325	24.6027	28.922	30.824	27.9979	29.101
AW551984	0.396212	0.311966	0.555792	0.435273	0.994327	0.452318	0.302142	0.352494	0.505226	0.716228
AW554918	1.41163	1.44393	1.56584	1.49529	2.3676	2.06536	1.51102	1.88158	2.75469	3.00621
AW822073	0	0.0187337	0	0	0	0	0	0.0154231	0	0
Awat1	0	0	0	0	0	0	0	0	0	0
Awat2	0.755864	0.554334	0.479042	0.298047	0.676854	0.750425	0.599822	0.560611	0.999063	0.540247
Axdnd1	0.107999	0.0538528	0.0260786	0.0901556	0.0114747	0.0436904	0.0694363	0.124096	0.908428	0.0902712
Axin1	26.949	27.0983	23.7307	22.7459	27.1675	25.9337	29.1088	28.6185	24.6617	25.9467
Axin2	18.0995	17.6419	16.5192	16.6812	23.1972	25.2662	17.384	17.224	14.3762	11.7811
Axl	1.12676	0.958584	1.16232	0.967589	1.08169	1.30389	0.97525	0.910259	2.10561	3.09332
AY074887	0.150809	0.248015	0.213033	0.0663165	0	0	0.273849	0	0.0724962	0.0661858
AY358078	0.14222	0.10384	0.113671	0.27706	0.0922027	0.307736	0.0841716	0.216541	0.0933425	0.0633036
AY761184	0	0	0.130734	0.261523	0	0.132454	0.125312	0	0	0
AY761185	0	0	0	0	0	0	0	0	0	0
Aym1	0.125119	0.137009	0	0.228721	0.116695	0.116293	0	0.112533	0	0.111065
Azgp1	0	0	0	0	0	0	0	0	0	0
Azi2	18.1859	17.9991	15.4005	15.9923	20.7622	19.8491	19.959	19.8619	17.0405	18.6359
Azin1	46.2233	46.2564	40.4779	37.0961	38.8017	39.0494	45.7886	46.0977	50.7235	56.7002
Azin2	0.612727	0.561082	2.88205	3.06421	1.58734	1.31317	0.756454	0.581614	5.01087	7.0575
B020004J07Rik	0	0.0483763	0.0254003	0.0246743	0.0254621	0	0	0	0	0
B020011L13Rik	0	0	0.0117984	0	0	0	0.0106613	0	0	0
B020031M17Rik	0	0	0	0	0	0	0	0	0	0
B130006D01Rik	0.199751	0.125606	0.314862	0.33039	0.125259	0.0916076	0.251367	0.234898	0.136652	0.149974
B230104I21Rik	0	0	0	0	0	0	0	0	0	0
B230118H07Rik	7.76193	7.88857	8.29158	8.09684	7.04797	9.42784	8.2098	8.10166	10.164	12.7146
B230217C12Rik	2.50642	3.32409	3.98884	4.95567	3.32651	2.6113	2.99471	2.4585	4.22375	5.7948
B230219D22Rik	26.8896	30.6806	28.8895	28.4669	22.9006	25.8057	26.2945	28.4687	23.4876	30.4724
B230307C23Rik	9.49808	8.90692	8.04773	8.85337	9.04937	10.3911	9.26481	9.09601	6.85547	9.47516
B2m	8.73099	8.22658	12.7237	13.1865	9.74064	12.0904	8.2855	7.00099	39.3752	43.6572
B3galnt1	4.31866	4.0428	8.19875	7.10121	5.96275	5.86567	4.43601	4.43004	2.75341	3.89627
B3galnt2	10.6224	10.7612	10.6901	8.44199	12.5431	15.3262	11.4482	13.1253	12.5221	15.2122
B3galt1	0.0169484	0.0609391	0.0162604	0.0369739	0.0247399	0.0386192	0.0878411	0.0309813	1.42502	1.22334
B3galt2	0	0	0	0	0	0	0	0	0.0214592	0
B3galt4	4.34086	4.72541	4.29206	4.71609	2.58755	2.96476	4.00634	3.72215	1.68596	1.89513
B3galt5	0.00802326	0.00882154	0.00761857	0.00713219	0.0152095	0	0.0214733	0.0289685	0.0149224	0.0209745
B3galt6	2.53497	2.86989	3.85027	4.3265	2.91161	3.20258	2.87464	2.88368	2.50963	2.20827
B3gat1	0.0278999	0	0	0.00888713	0.00929568	0.00912986	0.00849795	0.0209031	2.01537	1.22137
B3gat2	0.00718571	0.0300018	0.0137058	0.0190181	0	0.0195909	0.012849	0	0.10832	0.0485244
B3gat3	16.6378	17.6629	9.84414	10.4982	11.8265	14.0809	18.8129	18.5896	20.2658	18.7694
B3glct	1.13282	0.95765	1.39925	1.1491	0.425363	0.389575	1.01751	0.904344	3.44745	3.50303
B3gnt2	15.2607	19.2594	8.23974	9.44352	10.6322	11.2476	14.7935	17.8857	2.58464	4.86913
B3gnt3	0.235002	0.257735	0.485057	0.725376	1.35885	1.25652	0.323733	0.297977	0.164587	0.161184
B3gnt4	0.0929943	0.238056	0.20517	0.227636	0.0878958	0.0864541	0.14084	0.0558189	0.524261	0.824377
B3gnt5	5.60968	5.8031	5.69951	5.64137	4.92185	5.1337	4.73315	4.58629	12.4176	12.153
B3gnt6	0	0	0.0389591	0.0184801	0.038352	0.0376794	0	0.0185245	0.0400142	0
B3gnt7	26.6175	30.4858	23.9956	25.9093	25.3843	24.2644	32.1496	30.9605	25.777	14.295
B3gnt8	0.0858577	0.0604553	0.0520879	0.147208	0.151498	0.156121	0.0255057	0.02479	0.161141	0.217336
B3gnt9	0.641251	0.381233	0.713651	0.680189	0.323817	0.39139	0.411699	0.440262	0.709445	0.740662
B3gntl1	3.71895	3.6442	3.5927	3.71269	3.26266	3.02574	3.85144	3.36953	3.06729	3.57262
B430218F22Rik	0.376207	0.331912	0.320894	0.236194	0.546061	0.415015	0.307949	0.439666	0.222063	0.101009
B430305J03Rik	0.0504265	0.0415278	0.130884	0.168779	0.129047	0.160503	0.0461646	0.0565429	0.282355	0.144077
B430306N03Rik	0.0186374	0.0614222	0	0.0082608	0	0	0.0501459	0.0337741	0	0
B4galnt1	1.33264	1.10052	1.29531	1.50349	2.1995	2.31183	1.25613	1.40457	3.09488	4.13729
B4galnt2	0.212194	0.115923	0.181378	0.097166	0.0801855	0.119156	0.133094	0.0768353	0.0423013	0.0558725
B4galnt3	8.5694	8.69344	10.1239	10.1353	10.6958	10.737	8.7825	8.21045	0.114107	0.332716
B4galnt4	9.53192	9.86415	7.70383	8.24426	16.1076	14.6266	8.86315	9.16974	9.47925	10.7709
B4galt1	14.7099	15.5372	16.1151	16.102	15.4679	15.7897	15.3934	15.3003	13.0296	12.3172
B4galt2	3.9989	3.01017	2.4424	2.91102	3.97389	2.7407	2.66192	2.88916	19.4673	18.4723
B4galt3	21.7844	19.1141	17.7099	21.4211	17.6399	20.7417	19.4774	22.2382	17.1532	17.8028
B4galt4	1.41487	1.35507	2.63883	2.22696	5.0057	5.36624	1.45923	1.04888	6.16436	6.75991
B4galt5	17.4911	16.8473	22.9858	22.1112	31.3339	32.3326	17.6703	18.4027	17.1267	16.5324
B4galt6	53.2944	54.0864	57.4849	54.3016	61.8007	60.1831	60.1737	60.0928	10.9073	10.9931
B4galt7	7.7402	7.19863	6.40963	7.4922	4.89838	5.11228	6.57997	6.67449	5.3238	4.75283
B4gat1	9.006	9.6948	8.09488	8.5411	6.10119	6.02109	9.58525	8.88208	11.308	12.3025
B630019K06Rik	0.0212213	0.140526	0.020098	0.018908	0.0394605	0.173807	0.0586232	0	0	0
B830017H08Rik	0.0900507	0.0328893	0.112726	0.0276221	0.0279609	0	0.111424	0.0535428	0	0.0535532
B930094E09Rik	0.0702734	0.115457	0.0668336	0.0624497	0.257378	0.0318476	0.0323468	0.0637467	0.134888	0.123288
B9d1	44.9678	47.3956	32.7807	38.0414	30.8809	34.5567	36.9772	40.7669	39.9561	31.1514
B9d2	5.29009	6.01183	6.0089	6.69536	6.86253	6.28897	6.6099	5.92376	9.93739	8.19574
Baalc	0.0824523	0.0181303	0.015702	0	0.0313193	0.045399	0.0148076	0	0.111801	0.072273
Baat	0.0377765	0.0414803	0.0415311	0.0388143	0.0363371	0.0351959	0.0192801	0.0425681	0.210568	0.0832106
Babam1	66.1503	72.5178	67.3908	71.5615	53.9933	56.208	66.189	67.6849	81.4699	88.6618
Babam2	18.0831	16.8791	21.2104	20.0812	17.3751	18.5562	17.1148	16.9313	15.6609	15.451
Bace1	2.40027	2.90805	2.98422	3.00643	2.64969	2.7097	2.61096	2.58799	4.20224	4.11731
Bace2	0	0	0	0.00904803	0.00979727	0	0	0	0.00979122	0
Bach1	9.80196	10.7063	6.6359	7.23642	9.63684	9.08969	10.8799	10.5084	29.5359	28.3908
Bach2	0.34771	0.454128	3.14494	2.97446	1.75002	1.49475	0.513487	0.323069	1.30886	0.998796
Bad	26.2915	24.2926	15.1684	16.4768	16.0792	15.8251	27.1894	28.0753	10.4713	10.0754
Bag1	54.919	52.7114	47.412	44.9828	51.1807	53.5601	54.3636	53.3571	41.3306	43.162
Bag2	1.52523	1.3101	2.13789	1.76453	1.99876	2.48224	1.79344	1.21815	19.0072	19.2024
Bag3	32.9038	31.4436	23.5795	24.6086	21.6331	21.964	34.3862	33.8038	16.4037	14.4263
Bag4	31.1646	31.568	32.7655	31.3708	31.915	31.865	31.4761	32.7136	32.3247	32.8874
Bag5	12.224	11.7953	11.0851	11.8825	5.17224	5.58592	11.1876	10.9834	14.9073	18.7367
Bag6	155.495	154.423	148.657	149.715	139.548	142.115	155.383	154.187	129.455	121.308
Bahcc1	4.401	3.81235	2.17903	2.05303	3.11391	3.15868	4.22707	4.03077	14.028	10.4073
Bahd1	6.04655	5.59262	5.82991	5.73753	5.93861	6.56068	6.45953	6.79249	5.2262	6.9132
Baiap2	6.38534	6.5349	14.9083	14.7094	9.92715	9.63748	8.18256	8.10409	9.13598	8.33062
Baiap2l1	0.542889	0.392026	0.671062	0.623194	0.570967	0.705253	0.426315	0.524493	3.27272	4.32033
Baiap2l2	0.177406	0.280722	0.260119	0.638158	0.290183	0.144712	0.313291	0.231502	0.19456	0.454739
Baiap3	0.0240536	0.0175224	0.0799277	0.147952	0.0731719	0.101505	0.275824	0	0.0618121	0.249645
Bak1	52.0572	47.8945	32.7438	31.9661	47.2344	47.4157	48.6709	47.5416	17.966	16.3926
Bambi	1.24517	1.32066	1.78331	1.94713	1.57307	1.35117	1.21535	1.21844	3.2534	2.07842
Banf1	345.837	356.315	229.303	262.307	216.883	224.543	351.783	339.651	242.892	226.55
[truncated: 19,854 more rows]

## Sheet: Read_count
tracking_id	J1-AKO-1	J1-AKO-2	J1-DKO-1	J1-DKO-2	J1-GKO-1	J1-GKO-2	PJ1-2	PJ1-1	J1-WT-1	J1-WT-2
ENSMUSG00000000001.4	5990.61	5696.59	5181.18	5059.24	5162.77	5465.22	6006.26	6189.88	5933.8	5896.62
ENSMUSG00000000003.15	0	0	0	0	0	0	0	0	0	0
ENSMUSG00000000028.15	1028.18	1146.06	989.855	950.36	1086.06	964.055	991.117	933.509	1079.83	1076.63
ENSMUSG00000000037.16	161.449	142.967	45.1759	49.5271	40.777	38.4469	57.6988	52.3175	126.758	123.344
ENSMUSG00000000049.11	0	0	0	0	0	0	0	0	0	0
ENSMUSG00000000056.7	811.494	686.938	728.838	656.001	494.297	594.965	1421.07	1410.52	795.812	809.865
ENSMUSG00000000058.6	2.12433	0	0	0.934474	0.994561	4.80586	61.4214	59.4984	0.953068	0
ENSMUSG00000000078.7	1524.21	1397.12	1976.7	1771.76	1954.31	1927.15	3347.46	4433.65	1533.49	1517.42
ENSMUSG00000000085.16	345.203	285.934	218.852	209.322	353.069	297.963	392.724	366.223	264	265.812
ENSMUSG00000000088.7	4347.44	4030.97	3695.39	3593.05	3228.35	3150.72	1722.59	1638.26	4108.68	4022.55
ENSMUSG00000000093.6	3.18649	5.81166	4.01564	8.41027	12.9293	7.68938	17.6819	19.4908	4.76534	6.6931
ENSMUSG00000000094.12	4.24866	5.81166	26.1016	22.4274	22.8749	15.3788	50.2538	40.0075	3.81227	4.78079
ENSMUSG00000000103.12	0	0	1.00391	0	0	0	0	0	0	0
ENSMUSG00000000120.6	1727.08	1755.12	1519.92	1593.28	3421.29	3140.15	196.362	295.44	2022.41	1920.92
ENSMUSG00000000125.5	10.6216	9.29866	14.0547	14.9516	10.9402	12.4952	130.288	381.61	9.53068	7.64926
ENSMUSG00000000126.11	10.6216	9.29866	15.0586	17.755	24.864	20.1846	20.4738	74.8859	10.4838	10.5177
ENSMUSG00000000127.15	467.352	407.979	514.002	467.237	505.237	536.334	452.285	439.057	500.361	513.457
ENSMUSG00000000131.15	5510.51	5717.51	4432.26	4188.31	4772.9	4653.03	3934.69	4161.81	5819.44	5607.86
ENSMUSG00000000134.17	3527.45	3543.95	3025.78	3210.85	2804.66	2744.15	4815.06	4498.28	3246.15	3162.97
ENSMUSG00000000142.15	1988.37	1974.8	2005.81	1920.34	2751.95	2837.38	1287.06	1617.74	1985.24	1945.78
ENSMUSG00000000148.17	1132.27	1105.38	996.882	1048.48	805.595	782.394	549.07	407.256	1164.65	1266.91
ENSMUSG00000000149.10	2319.77	2071.28	1464.7	1508.24	1661.91	1686.86	1373.6	1386.93	2513.24	2574.93
ENSMUSG00000000154.16	4.24866	11.6233	12.0469	14.9516	67.6302	43.2527	79.1033	32.8267	7.62455	5.73695
ENSMUSG00000000157.16	0	0	0	0	0	0	0	0	0	0
ENSMUSG00000000159.16	1.06222	2.32466	0	5.01595e-05	0	0	0	0	2.85921	0
ENSMUSG00000000167.14	37.1758	43.0063	60.2346	55.134	31.826	39.408	38.1557	40.0075	57.1841	37.2901
ENSMUSG00000000168.9	3350.07	3161.54	2733.64	2790.34	2766.87	2958.49	3587.57	3551.44	3374.82	3300.66
ENSMUSG00000000171.5	3281.03	3385.87	2868.17	2919.3	2930.97	2839.3	3106.43	3011.85	3573.05	3297.79
ENSMUSG00000000182.9	4.24866	1.16233	2.00782	11.2137	6.96193	13.4564	0	0	1.90614	6.6931
ENSMUSG00000000183.6	0	0	0	0.934474	0	0.961172	40.0169	22.5683	0	0
ENSMUSG00000000184.12	133.833	119.72	50.1955	62.6098	362.02	328.721	5061.68	6139.61	95.3068	75.5364
ENSMUSG00000000194.13	1393.56	1380.85	1572.12	1562.44	1287.96	1342.76	1350.34	1291.52	1404.82	1455.27
ENSMUSG00000000197.8	0	1.16233	5.01955	1.86895	14.9184	15.3788	36.2944	13.3358	0	2.86847
ENSMUSG00000000202.9	1.06216	0	1.00391	0.934474	1.98912	6.7282	262.437	307.75	0	1.91232
ENSMUSG00000000204.16	1.06216	2.32466	0	0.934474	0.994561	0	0	0	0.953068	2.86847
ENSMUSG00000000214.11	1.06216	3.487	5.01955	8.41027	1.98912	3.84469	8.37564	69.7567	5.71841	5.73695
ENSMUSG00000000215.11	0	0	0	0	0	0	0	0	0	0
ENSMUSG00000000216.8	0	0	0	0	0	0	0	0	0	0
ENSMUSG00000000223.13	50.9839	40.6816	38.1486	42.9858	104.429	113.418	44.6701	56.4209	37.1697	39.2025
ENSMUSG00000000244.17	14.8703	32.5453	27.1055	26.1653	24.864	11.5341	0	0	28.5921	26.7724
ENSMUSG00000000247.11	16.9946	9.29866	13.0508	11.2137	24.864	24.0293	57.6988	87.1959	14.296	17.2108
ENSMUSG00000000248.16	0	0	0	0	0	0	0.930627	0	0	0
ENSMUSG00000000253.13	142.33	154.59	150.586	114.006	227.755	192.234	47.462	26.6717	150.585	143.424
ENSMUSG00000000263.15	0	1.16233	0	0	0	0	70.7276	202.089	0	0
ENSMUSG00000000266.11	10.6216	6.97399	4.01564	2.80342	27.8477	29.7963	51.1845	40.0075	9.53068	7.64926
ENSMUSG00000000275.16	7315.13	7480.77	7593.57	7929.01	6417.91	6636.89	4.65313	3.0775	7287.16	7254.37
ENSMUSG00000000276.11	1992.62	2131.72	1979.71	1807.27	1785.24	1639.76	748.224	893.501	2226.37	1929.53
ENSMUSG00000000278.10	2721.27	2562.94	2473.63	2495.98	2215.88	2213.58	2282.83	2141.94	2625.7	2613.18
ENSMUSG00000000282.12	2054.23	2171.24	1883.33	1860.54	1713.63	1607.08	3832.32	4132.06	2115.81	2047.13
ENSMUSG00000000290.13	1.06216	3.487	9.03518	5.60685	5.96737	4.80586	0	12.31	1.90614	0
ENSMUSG00000000295.13	362.198	360.323	350.364	356.035	464.46	464.246	406.684	392.894	401.242	347.085
ENSMUSG00000000296.8	285.722	234.791	308.2	320.525	239.689	239.332	117.259	110.79	255.422	262.943
ENSMUSG00000000301.16	89.2218	110.422	70.2736	61.6753	88.516	66.3209	127.496	152.849	101.978	115.695
ENSMUSG00000000303.12	13628.6	13788.7	11971.6	12334.1	17609.7	17080	3026.4	2782.06	12727.3	13127.1
ENSMUSG00000000305.12	65.8542	70.9023	447.744	442.941	86.5268	59.5927	95.8545	105.661	116.274	108.046
ENSMUSG00000000308.14	81.7867	92.9866	550.142	626.098	717.079	704.539	62.352	50.2659	83.87	89.8788
ENSMUSG00000000317.11	54.1704	49.9803	103.403	99.0543	157.141	162.438	291.286	227.735	45.7473	51.6325
ENSMUSG00000000318.16	0	2.32466	0	1.86895	0	0	0	0	0.953068	4.78079
ENSMUSG00000000320.10	29.7406	25.5713	48.1876	42.9858	116.364	99.0007	84.687	65.6534	20.0144	21.9916
ENSMUSG00000000325.16	1325.58	1220.45	1503.86	1605.43	1328.73	1388.89	1831.47	1716.22	1406.73	1445.71
ENSMUSG00000000326.13	703.153	755.516	571.224	677.494	590.769	592.082	1037.65	1041.22	735.769	725.724
ENSMUSG00000000339.14	1192.81	1128.62	739.881	749.448	937.871	891.006	1259.14	1219.72	1173.23	1134.96
ENSMUSG00000000340.10	1169.44	1183.25	1171.56	1117.63	736.97	740.102	911.083	984.8	1226.6	1155.04
ENSMUSG00000000346.9	2611.86	2645.47	2172.46	2274.51	2001.06	2079.01	4103.13	3329.86	2524.68	2493.66
ENSMUSG00000000355.13	472.663	513.751	399.556	341.083	251.624	302.769	281.049	291.337	573.747	495.29
ENSMUSG00000000359.3	1.06216	1.16233	4.01564	3.7379	0	0.961172	3.72251	6.155	0.953068	1.91232
ENSMUSG00000000365.9	542.766	577.679	629.451	607.408	715.09	735.297	2.79188	1.02583	606.152	605.248
ENSMUSG00000000374.8	793.437	893.833	930.624	908.309	826.481	840.064	893.402	853.494	834.888	861.498
ENSMUSG00000000378.15	844.421	812.47	406.583	405.562	540.047	546.907	1438.75	1307.94	949.256	909.306
ENSMUSG00000000381.10	0	0	0	0	0	0	0	0	0	0
ENSMUSG00000000384.15	4796.73	4925.96	4494.5	4738.72	4354.19	4175.33	4024.96	4638.82	5085.57	4863.97
ENSMUSG00000000385.8	1.06216	1.16233	1.00391	0.934474	1.98912	0.961172	0	1.02583	0	0.956158
ENSMUSG00000000386.15	0	1.16233	0	0.934474	0	0	0	0	0	0
ENSMUSG00000000392.17	0	0	0	0	0	0	0	0	0	0
ENSMUSG00000000394.15	0	0	0	0	0	0	0	0	0	0
ENSMUSG00000000399.10	2012.8	1996.89	2272.85	1996.97	2069.68	2080.94	1074.87	995.059	1876.59	1943.87
ENSMUSG00000000402.2	255.982	284.771	100.391	109.333	53.7063	48.0586	1.86125	3.0775	235.408	226.609
ENSMUSG00000000409.14	442.923	450.985	618.408	641.984	1037.33	991.929	283.841	231.838	423.162	376.726
ENSMUSG00000000411.7	0	0	3.01173	3.7379	0.994561	0	0	0	0	0
ENSMUSG00000000416.16	363.26	423.089	433.689	415.841	240.684	242.215	64.2132	50.2659	510.845	573.695
ENSMUSG00000000420.15	2276.22	2282.82	2499.73	2391.32	2793.72	2836.42	2581.56	2675.37	2223.51	2287.13
ENSMUSG00000000435.1	0	0	0	0	0	0	0	0	0	0
ENSMUSG00000000439.9	1980.94	1795.8	1689.58	1721.3	1746.45	1721.46	1033.93	883.243	1821.31	1827.22
ENSMUSG00000000440.12	0	0	0	0	0	0	3.72251	6.155	0	0
ENSMUSG00000000441.17	5295.95	5455.99	5142.02	5219.97	5627.23	5416.2	2790.02	2981.07	5545.91	5561.01
ENSMUSG00000000486.13	4368.68	4168.12	1814.06	1850.26	3624.18	3176.67	77.242	109.764	4374.58	4235.78
ENSMUSG00000000489.7	38.2379	41.844	33.129	25.2308	52.7118	52.8645	34.4332	20.5167	43.8411	40.1586
ENSMUSG00000000530.16	18.0568	10.461	30.1173	36.4445	88.516	94.1948	38.1557	36.93	14.296	10.5177
ENSMUSG00000000531.5	366.447	282.447	282.098	294.359	414.732	468.091	224.281	242.097	337.386	435.052
ENSMUSG00000000532.11	1128.02	1033.31	1461.69	1472.73	1417.25	1518.65	929.696	815.538	996.91	1112.01
ENSMUSG00000000538.18	361.136	332.427	417.626	429.858	374.95	376.779	585.364	779.634	343.105	366.208
ENSMUSG00000000544.14	1276.72	1227.42	1786.96	1873.62	1351.61	1212.04	11.1675	21.5425	1306.66	1316.63
ENSMUSG00000000552.10	1133.33	1079.81	1441.61	1499.83	1276.02	1292.78	1179.1	1299.73	955.928	1020.22
ENSMUSG00000000555.8	1843.92	1700.49	1150.48	1185.85	1582.35	1576.32	757.53	671.921	1731.73	1856.86
ENSMUSG00000000560.9	0	0	0	0	0	0	1.86125	0	0	0
ENSMUSG00000000561.14	11433.1	12018.5	9386.55	9330.73	10183.3	9623.25	7060.66	8332.85	12252.6	12189.1
ENSMUSG00000000562.5	0	0	0	0	0.994561	0	0	0	0	0
ENSMUSG00000000563.17	8170.17	7769.03	7112.7	7002.02	7651.16	7511.56	5725.21	5568.23	8134.44	8227.74
ENSMUSG00000000567.5	9.55948	4.64933	9.03518	13.0826	8.95105	3.84469	1149.32	1020.7	3.81227	3.82463
ENSMUSG00000000568.15	11351.4	11588.5	11546	11324	12156.5	11981	8785.11	10099.3	11201.4	10840
ENSMUSG00000000579.14	132.771	196.434	145.567	142.975	144.211	155.71	132.149	100.532	182.036	172.108
ENSMUSG00000000581.8	1217.24	1140.25	1111.33	1146.6	1356.58	1566.71	1751.44	1773.67	1222.79	1212.41
ENSMUSG00000000594.7	428.052	377.758	640.494	629.836	520.156	637.257	1215.4	729.368	458.426	443.657
ENSMUSG00000000600.15	1406.31	1359.93	2083.11	1979.22	2061.73	2060.75	1368.95	1683.39	1388.62	1351.05
ENSMUSG00000000605.9	124.273	125.532	101.395	85.9716	134.266	142.253	1011.59	1169.45	124.852	152.029
ENSMUSG00000000606.18	0	0	0	0	0	0	0	0	0	0
ENSMUSG00000000617.14	0	0	0	0	0	0	1.86125	11.2842	0	0
ENSMUSG00000000627.15	277.225	242.927	441.72	417.71	509.215	569.975	17.6819	23.5942	263.047	262.943
ENSMUSG00000000628.10	13623.3	13071.6	15241.3	14734.8	16225.3	17027.2	5714.05	6462.75	14470.4	14541.2
ENSMUSG00000000631.20	1199.18	1030.99	1527.95	1427.88	1851.87	1823.34	2387.06	1859.84	1157.98	1204.76
ENSMUSG00000000632.13	9.55948	8.13632	33.129	26.1653	17.9021	23.0681	638.41	201.063	4.76534	4.78079
ENSMUSG00000000673.9	1.06216	0	1.00391	1.86895	0.994561	0.961172	2.79188	2.05167	0	0
ENSMUSG00000000682.7	1.06216	0	2.00782	1.86895	0	0	0	0	3.81227	0
ENSMUSG00000000686.11	6.37299	2.32466	4.01564	7.47579	19.8912	15.3788	57.6988	51.2917	0	3.82463
ENSMUSG00000000690.5	0	0	0	0	0	0.961172	0	2.05167	2.85921	0
ENSMUSG00000000693.10	20.1811	10.461	111.434	95.3164	23.8695	24.9905	140.525	111.816	16.2022	6.6931
ENSMUSG00000000701.8	0	0	0	0	0	0	0	0	0	0
ENSMUSG00000000706.16	7.43515	2.32466	11.043	5.60685	4.97281	6.7282	8.37564	12.31	0	5.73695
ENSMUSG00000000708.14	3046.29	2955.81	2108.21	1905.39	2360.09	2465.41	656.092	456.496	3126.06	3239.46
ENSMUSG00000000711.3	2068.03	1798.13	1861.25	1756.81	1739.49	1726.26	1498.31	1211.51	1880.4	2023.23
ENSMUSG00000000724.10	0	0	0	0	1.98912	0.961172	7.44501	2.05167	0	0.956158
ENSMUSG00000000730.13	6474.95	6922.85	7967.02	8143.94	2408.83	2118.42	4.65313	8.20667	8292.65	8505.02
ENSMUSG00000000731.15	108.341	104.61	76.2971	83.1682	15.913	25.9516	0.930627	1.02583	108.65	107.09
ENSMUSG00000000732.9	515.15	521.887	414.615	430.793	119.347	123.03	231.726	185.676	643.321	598.555
ENSMUSG00000000738.18	1151.39	1048.42	1388.41	1373.68	1793.19	1709.92	1606.26	1425.91	1007.39	1045.08
ENSMUSG00000000739.14	19.119	27.896	17.0665	12.1482	2.98368	9.61172	14.89	4.10333	16.2022	21.0355
ENSMUSG00000000740.12	42799.9	42506.5	42908.1	45571.5	42135.6	44974.2	33819	34006.4	41450.9	40844.2
ENSMUSG00000000743.9	3233.23	3194.09	3411.28	3493.06	3766.4	3723.58	2515.48	2870.28	3418.66	3422.09
ENSMUSG00000000751.13	9663.57	9678.74	9809.2	9474.63	8430.9	8277.61	7565.06	7810.7	9831.85	9751.85
ENSMUSG00000000753.15	26.5541	19.7596	3.01173	1.86895	3.97825	3.84469	439.256	362.119	4.76534	1.91232
ENSMUSG00000000759.14	1261.85	1368.06	1479.76	1496.09	1735.51	1723.38	1728.17	1832.14	1371.47	1401.73
ENSMUSG00000000766.18	1.06216	0	0	0	0	0	0.930627	0	0	0
ENSMUSG00000000776.13	812.556	833.392	1060.13	1144.73	1179.55	1170.71	1392.22	1642.36	856.809	775.444
ENSMUSG00000000782.15	1957.57	1865.54	1799.01	1662.43	1826.01	1893.51	3055.25	2755.39	1803.21	1779.41
ENSMUSG00000000787.12	44880.7	46873.4	36833.4	36212.7	33425.2	33341.1	41024.8	50744.9	44676	44178.3
ENSMUSG00000000791.9	26.5541	33.7076	41.1603	31.7721	25.8586	34.6022	60.4907	59.4984	38.1227	27.7286
ENSMUSG00000000792.2	20.1811	23.2466	29.1134	27.0998	39.7825	47.0974	182.403	269.794	29.5451	21.9916
ENSMUSG00000000794.9	1.06216	3.487	18.0704	10.2792	8.95105	9.61172	26.9882	24.62	1.90614	2.86847
ENSMUSG00000000804.14	1765.32	1652.84	1879.32	1753.07	1591.3	1624.38	2012.01	1973.7	1891.84	1966.82
ENSMUSG00000000805.18	0	0	2.00782	1.86895	0	1.92234	696.109	1333.58	0	0
ENSMUSG00000000811.13	356.887	360.323	341.329	308.377	609.666	561.324	295.939	361.093	372.65	391.068
ENSMUSG00000000817.10	0	0	0	1.86895	0.994561	0	0	1.02583	0	0
ENSMUSG00000000823.16	2209.3	2333.96	2537.88	2621.2	2783.78	2696.09	2120.9	2582.02	2207.31	2253.66
ENSMUSG00000000826.16	3321.39	3577.66	4660.15	4838.71	4867.38	5015.4	5263.62	5723.13	3506.34	3558.82
ENSMUSG00000000827.18	2145.57	2111.96	2675.42	2672.6	3034.41	3174.75	1954.32	1904.97	2129.15	2137.01
ENSMUSG00000000838.17	5363.93	5374.62	4488.48	4293.91	4824.62	4997.13	3229.27	3478.6	5607.85	5626.03
ENSMUSG00000000861.15	64.792	73.2269	14.0547	9.34474	6.96193	5.76703	624.45	933.509	59.0902	59.2818
ENSMUSG00000000869.12	0	0	1.00391	0	0	0	0	0	0	0
ENSMUSG00000000876.11	178.444	169.7	204.797	220.536	185.983	201.846	302.454	218.503	165.834	157.766
ENSMUSG00000000881.12	709.526	654.393	454.771	490.599	1110.93	1049.6	1189.34	1085.33	644.274	681.74
ENSMUSG00000000884.17	411.369	416.115	336.31	314.918	346.107	352.75	243.177	267.743	424.115	444.613
ENSMUSG00000000889.8	0	0	0	0	0	0	1.86125	1.02583	0	0
ENSMUSG00000000901.17	506.652	525.374	411.603	404.627	622.595	622.839	869.205	424.695	507.985	518.237
ENSMUSG00000000902.13	2907.14	2870.96	2702.52	2686.61	2679.35	2493.28	3131.56	3148.28	2843.96	2923.93
ENSMUSG00000000903.3	28.6784	17.435	5.01955	8.41027	24.864	29.7963	4.65313	19.4908	27.639	23.9039
ENSMUSG00000000915.15	352.639	340.563	247.966	280.342	678.291	592.082	1381.05	1511.05	367.884	385.331
ENSMUSG00000000916.15	1210.87	1247.18	1002.91	1012.04	935.882	915.997	638.41	717.058	1299.03	1311.85
ENSMUSG00000000934.9	112.589	135.993	161.629	164.467	162.114	181.661	322.927	286.208	133.43	104.221
ENSMUSG00000000938.11	31.8649	27.896	62.2424	69.1511	222.782	205.691	0	1.02583	27.639	23.9039
ENSMUSG00000000942.10	7.43515	9.29866	11.043	1.86895	14.9184	10.5729	26.9882	60.5242	5.71841	14.3424
ENSMUSG00000000957.11	464.166	463.77	360.403	330.804	566.9	615.15	617.936	919.147	392.664	401.586
ENSMUSG00000000958.10	895.405	996.119	992.866	946.622	1088.05	999.619	476.481	1492.59	970.224	895.92
ENSMUSG00000000959.7	1757.88	1795.8	2555.95	2702.5	2571.94	2669.17	2665.31	2592.28	1693.6	1658.93
ENSMUSG00000000976.13	1066.41	1097.24	1048.08	974.657	1047.27	1060.17	1768.19	2047.56	1072.2	1051.77
ENSMUSG00000000982.5	0	1.16233	0	0	0	0	0	0	0	0.956158
ENSMUSG00000000983.13	0	0	0	0	0	0	0	0	0	0
ENSMUSG00000001014.6	20.1811	9.29866	18.0704	19.624	9.94561	7.68938	9.30627	7.18084	12.3899	14.3424
ENSMUSG00000001016.12	6107.44	6273.11	5935.11	5710.57	5364.66	5397.94	4413.96	4989.66	6144.43	6003.71
ENSMUSG00000001017.15	7132.43	7105.34	6737.23	6521.7	6773.96	6722.44	5194.76	5908.8	7401.53	7213.25
ENSMUSG00000001018.15	1079.16	1086.78	974.796	1008.3	641.492	717.034	645.855	658.585	1049.33	977.193
ENSMUSG00000001020.8	1.06216	1.16233	1.00391	0.934474	8.95105	1.92234	0	1.02583	0	0.956158
ENSMUSG00000001021.12	0	0	1.00391	0	0.994561	0.961172	0.930627	2.05167	1.90614	0
ENSMUSG00000001023.10	0	0	0	0	0	0	0	0	0	0
ENSMUSG00000001025.8	53.1082	45.3309	54.2111	70.0856	74.5921	62.4762	73.5195	95.4025	53.3718	62.1502
ENSMUSG00000001027.7	9.55948	8.13632	7.02736	2.80342	15.913	11.5341	2.79188	41.0333	7.62455	3.82463
ENSMUSG00000001029.15	6.37299	5.81166	1.00391	2.80342	0.994561	0	0	0	1.90614	4.78079
ENSMUSG00000001034.17	2011.74	2024.78	2172.46	2315.63	2626.64	2375.06	2193.49	2155.28	2196.82	2230.72
ENSMUSG00000001036.17	2054.23	2118.93	1779.93	1748.4	1815.07	1864.67	2248.39	2281.45	2151.08	2167.61
ENSMUSG00000001039.12	623.49	629.984	454.771	485.927	500.264	454.634	416.921	500.607	513.704	565.089
ENSMUSG00000001052.15	2037.23	2066.63	2095.16	2127.8	2959.81	2961.37	2195.35	2301.97	2172.04	2258.44
ENSMUSG00000001053.15	1148.2	1168.14	1119.36	1354.99	1641.03	1407.16	684.011	653.456	1210.4	1294.64
ENSMUSG00000001054.9	1065.35	1048.42	1151.48	1206.41	1233.26	1205.31	720.305	672.947	1106.51	1128.27
ENSMUSG00000001056.3	6744.74	6607.86	5104.88	5823.64	5211.5	5000.02	5519.55	6241.17	6507.55	6428.25
ENSMUSG00000001062.18	322.898	376.596	390.521	422.382	399.814	389.275	367.598	400.075	324.996	320.313
ENSMUSG00000001065.15	346.266	326.615	463.806	481.254	416.721	403.692	438.325	466.754	317.372	352.822
ENSMUSG00000001076.7	16.9946	16.2726	14.0547	20.5584	25.8586	29.7963	7.44501	13.3358	11.4368	8.60542
ENSMUSG00000001082.12	1931.01	1978.29	2469.62	2770.72	2056.75	1980.98	1224.7	1286.4	1768.9	1832
ENSMUSG00000001089.14	5671.96	5755.87	5000.47	4925.61	4513.32	4483.87	3738.33	3451.93	5801.33	5826.82
ENSMUSG00000001095.5	18.0568	18.5973	7.02736	11.2137	18.8967	15.3788	0	0	22.8736	21.9916
ENSMUSG00000001098.15	1506.15	1483.14	1429.57	1511.98	1670.86	1589.78	1863.11	1966.52	1531.58	1525.07
ENSMUSG00000001100.10	3350.07	3459.1	3180.38	3322.99	3002.58	2965.22	2804.91	2831.3	3327.16	3261.45
ENSMUSG00000001103.7	0	1.16233	3.01173	3.7379	1.98912	2.88352	0	1.02583	2.85921	0.956158
ENSMUSG00000001105.15	570.382	539.322	468.826	454.154	496.286	503.654	552.792	510.865	620.448	592.818
ENSMUSG00000001119.7	4.24866	3.487	3.01173	2.80342	7.95649	5.76703	44.6701	44.1109	0.953068	4.78079
ENSMUSG00000001120.15	204.998	175.512	230.899	223.339	386.884	428.683	970.644	785.789	232.549	213.223
ENSMUSG00000001123.15	13.8081	12.7857	7.02736	4.67237	40.777	31.7187	0	0	4.76534	13.3862
ENSMUSG00000001127.12	2155.13	2400.22	1694.6	1813.81	1329.73	1324.49	1304.74	1654.67	2119.62	2208.72
ENSMUSG00000001128.7	345.203	369.622	153.598	133.63	269.526	249.905	107.953	99.5059	302.123	324.137
ENSMUSG00000001131.11	1381.88	1355.28	1170.56	1054.09	732.992	723.762	258.714	247.226	1272.35	1334.8
ENSMUSG00000001134.9	528.958	480.043	339.321	335.476	342.129	333.527	324.789	285.182	551.827	494.333
ENSMUSG00000001138.13	1455.17	1428.51	1411.5	1456.85	1455.04	1412.92	1163.28	1179.71	1485.83	1475.35
ENSMUSG00000001143.13	415.306	430.063	373.454	319.59	308.314	280.662	850.593	862.726	390.758	433.139
ENSMUSG00000001150.7	5669.83	5939.52	7500.21	7265.54	5600.38	5196.1	3158.55	3496.04	6049.13	6028.57
ENSMUSG00000001151.10	5444.65	5610.58	6231.26	6636.64	6251.81	5714.17	3605.25	3909.45	6011.96	6019.01
ENSMUSG00000001155.13	0	0	1.00391	0	0	0	0	0	0.953068	0
ENSMUSG00000001156.9	188.003	213.869	272.059	270.998	175.043	214.341	294.078	330.318	214.44	230.434
ENSMUSG00000001157.13	1240.61	1171.63	1146.46	969.984	1204.41	1159.17	528.596	465.729	1158.93	1216.23
ENSMUSG00000001158.13	1767.44	1628.43	1440.61	1510.11	1734.52	1815.65	1233.08	1082.25	1595.44	1592
ENSMUSG00000001166.17	31.8649	13.948	47.1837	39.2479	39.7825	36.5245	21.4044	7.18084	26.6859	28.6847
ENSMUSG00000001168.16	0	0	0	0	0	0	0	0	0	0.956158
ENSMUSG00000001173.15	2153.01	2030.59	1510.88	1483.01	1332.71	1321.61	965.99	903.76	2133.92	2155.18
ENSMUSG00000001175.14	7129.25	7202.97	7827.48	8053.3	7625.3	7224.17	7584.61	8502.11	6511.36	6450.24
ENSMUSG00000001211.15	1443.48	1443.62	1064.14	1027.92	2013.99	1963.67	1390.36	2309.15	1548.74	1547.06
ENSMUSG00000001225.12	0	0	0	0	0	0	0	0	0	0
ENSMUSG00000001227.12	53.1082	55.7919	197.77	151.385	139.239	112.457	274.535	140.539	52.4188	55.4571
ENSMUSG00000001228.14	23235.9	23782.5	24256.5	24678.5	20569.5	21002.6	11094.9	10551.7	23598.9	23336
ENSMUSG00000001229.9	1507.21	1491.27	1297.05	1255	1792.2	1732.99	1813.79	2062.95	1499.18	1480.13
ENSMUSG00000001240.13	6.37299	3.487	16.0625	19.624	22.8749	22.107	482.065	323.138	8.57762	5.73695
ENSMUSG00000001247.16	258.106	188.298	310.208	320.525	677.296	715.112	2996.62	3456.03	157.256	147.248
ENSMUSG00000001248.15	701.028	729.945	718.799	763.465	906.045	927.531	1529.02	1234.08	606.152	610.985
ENSMUSG00000001249.14	19.119	18.5973	39.1525	50.4616	35.8042	39.408	54.907	32.8267	13.343	10.5177
ENSMUSG00000001260.10	0	1.16233	2.00782	2.80342	0.994561	2.88352	4.65313	23.5942	0.953068	1.91232
ENSMUSG00000001270.9	6983.73	6711.31	17212	19609.9	5403.45	5580.56	1874.28	3101.1	6859.23	6576.45
ENSMUSG00000001280.13	10680.1	11351.3	10939.6	10457.7	9504.03	9956.78	7949.41	7624	10757.3	10791.2
ENSMUSG00000001281.10	289.971	270.823	254.993	251.374	328.205	328.721	21.4044	20.5167	310.7	308.839
ENSMUSG00000001285.12	1769.74	1726.4	1272.56	1368.71	1172.33	1214.92	1439.18	1458.55	1663.57	1743.67
ENSMUSG00000001288.15	2816.86	2841.9	3450.44	3590.25	4161.25	3943.69	1431.3	1070.97	3210.89	3343.68
ENSMUSG00000001289.12	2200.63	2217.39	1786.35	1811.31	1377.73	1200.5	1919.45	1873.36	2073.41	1994.91
ENSMUSG00000001300.16	130.646	129.019	178.696	166.336	99.4561	104.768	3461	4083.84	83.87	82.2295
ENSMUSG00000001305.5	1998.99	2168.91	1851.21	2047.43	1953.32	1993.47	1560.66	1648.51	2230.18	2175.26
ENSMUSG00000001313.12	498.155	526.536	265.032	296.228	404.787	355.634	2098.56	1757.25	537.531	508.676
ENSMUSG00000001323.17	43.5487	43.0063	57.2228	74.7579	45.7498	46.1363	313.621	225.683	54.3249	48.764
ENSMUSG00000001333.9	30.8028	16.2726	47.1837	66.3477	51.7172	52.8645	2.79188	5.12917	17.1552	19.1232
ENSMUSG00000001334.9	7.43515	3.487	12.0469	10.2792	18.8967	14.4176	134.941	63.6017	4.76534	1.91232
ENSMUSG00000001348.15	43.5487	39.5193	55.215	65.4132	60.6682	53.8256	124.704	118.997	30.4982	40.1586
ENSMUSG00000001349.5	4.24866	2.32466	4.01564	7.47579	2.98368	3.84469	211.252	177.469	1.90614	4.78079
ENSMUSG00000001366.14	305.903	260.362	237.926	239.225	320.249	297.002	242.894	269.794	299.263	322.225
ENSMUSG00000001376.17	2042.54	2193.32	2208.6	2013.79	2426.73	2361.6	889.679	1001.21	2279.74	2288.08
ENSMUSG00000001380.7	2813.67	2787.27	2483.67	2492.24	2239.75	2357.75	2467.09	2701.02	2895.42	2900.03
ENSMUSG00000001383.9	4241.22	4385.48	3892.16	3922.92	2775.82	2780.67	3229.27	3317.55	3975.25	4023.51
ENSMUSG00000001403.13	7268.39	6836.84	5937.12	6427.31	5152.82	5267.22	3826.74	4060.25	6879.25	6682.58
ENSMUSG00000001415.10	9097.44	9548.56	8573.38	8866.29	10419	9384.88	4756.43	5442.05	9361.99	9127.48
ENSMUSG00000001416.13	17018	16951.5	16731.2	16745.8	15663.3	15024.1	14166.9	14400.7	17314.4	17228
ENSMUSG00000001418.13	2035.11	2088.71	2127.28	2158.64	1414.27	1485.01	1057.19	1078.15	2174.9	2113.11
ENSMUSG00000001419.17	1456.23	1383.18	1673.52	1751.2	1688.77	1592.66	2977.07	2424.05	1534.44	1622.6
ENSMUSG00000001420.13	218.806	177.837	313.22	323.328	267.537	237.409	58.6295	58.4725	212.534	221.829
ENSMUSG00000001424.14	7482.95	7341.29	5340.8	5105.97	6612.84	6593.64	6058.38	6282.21	7875.2	7692.29
ENSMUSG00000001435.15	4227.41	4530.77	4730.42	4733.11	3039.38	3035.38	3268.36	3311.39	4208.75	4427.97
ENSMUSG00000001436.15	1117.4	1170.47	1015.96	1114.83	1148.72	1137.07	818.021	1120.21	1084.59	1003.97
ENSMUSG00000001440.5	52757.7	54764.4	45429.9	44994.9	45829.4	43786.2	54653.8	61255.6	54905.3	54868.1
ENSMUSG00000001441.13	7067.64	6718.28	7466.07	6913.24	7070.34	6843.54	7201.19	6712.03	7230.93	7393.01
ENSMUSG00000001444.2	7.43515	3.487	11.043	16.8205	11.9347	11.5341	37.2251	26.6717	14.296	16.2547
ENSMUSG00000001445.10	2622.48	2645.47	2383.28	2477.29	2329.26	2243.38	3244.16	3656.07	2586.63	2617
ENSMUSG00000001467.5	2571.5	2751.24	3130.19	3197.77	4385.02	4780.87	9309.06	12180.7	2468.45	2361.71
ENSMUSG00000001472.17	8415.53	8415.28	8199.93	8542.03	10119.7	9686.69	9635.71	9730.03	8637.66	8602.55
ENSMUSG00000001473.7	1152.45	1014.72	1381.38	1532.54	1640.03	1710.89	2955.67	2949.27	1133.2	1116.79
ENSMUSG00000001482.15	2845.54	2923.27	3509.67	3382.8	3375.54	3346.8	2099.49	2000.38	3072.69	2956.44
ENSMUSG00000001493.9	5.31082	4.64933	7.02736	7.47579	17.9021	12.4952	29.7801	17.4392	1.90614	2.86847
ENSMUSG00000001494.6	2.12433	0	2.00782	0.934474	3.97825	3.84469	5.58376	11.2842	2.85921	0
ENSMUSG00000001496.15	0	0	0	0	0	0	0	0	0	0
ENSMUSG00000001497.18	6.37299	6.97399	5.01955	3.7379	7.95649	10.5729	5.58376	3.0775	6.67148	5.73695
ENSMUSG00000001504.10	351.576	402.167	287.118	265.391	697.188	668.976	316.413	739.626	445.083	524.93
ENSMUSG00000001506.10	52.0461	33.7076	61.2385	58.8719	124.32	118.224	292.217	297.492	45.7473	34.4217
ENSMUSG00000001507.16	501.342	498.64	1299.06	1258.74	2016.97	2041.53	1146.53	1433.09	543.249	607.16
ENSMUSG00000001508.15	0	0	0	0	0.994561	1.92234	11.1675	2.05167	0	0.956158
ENSMUSG00000001510.8	3.18649	1.16233	5.01955	2.80342	22.8749	31.7187	11.1675	23.5942	3.81227	0.956158
ENSMUSG00000001517.14	4506.76	4538.91	3801.8	3761.26	5414.39	5091.33	3639.68	3990.49	4492.76	4618.24
ENSMUSG00000001518.12	997.372	1129.79	1308.09	1312	1493.83	1261.06	877.581	1037.12	1138.92	1113.92
ENSMUSG00000001520.12	0	0	1.00391	2.80342	0.994561	0.961172	0.930627	0	0.953068	0
ENSMUSG00000001521.12	2369.69	2346.75	2422.43	2330.58	2021.94	2040.57	1945.01	1906	2357.89	2388.48
ENSMUSG00000001524.14	1227.86	1155.36	1327.17	1434.42	1257.13	1163.98	1212.61	1176.63	1314.28	1213.36
ENSMUSG00000001525.10	71506	72058.8	66135.5	64586.2	70277.7	70905.7	82028.2	79156.4	71862.3	71410.6
ENSMUSG00000001542.7	1333.02	1278.57	1229.79	1149.4	684.258	712.228	2803.05	4056.15	1344.78	1354.88
ENSMUSG00000001552.14	5819.6	5856.99	6309.57	6826.33	5873.88	5514.24	2929.61	2398.4	6265.47	6302.03
ENSMUSG00000001555.10	125.335	135.993	249.973	306.508	464.46	439.256	1815.65	1933.7	92.4476	98.4842
ENSMUSG00000001558.5	12.746	17.435	13.0508	14.0171	6.96193	8.65055	13.0288	10.2583	11.4368	14.3424
ENSMUSG00000001566.9	4.24866	1.16233	0	0	7.95649	3.84469	54.907	41.0333	4.76534	2.86847
ENSMUSG00000001569.10	2601.24	2718.69	2221.65	2267.97	2666.42	2606.7	1988.75	2290.69	2746.74	2569.2
ENSMUSG00000001576.15	2420.67	2337.45	1439.61	1399.84	2234.78	2106.89	3217.18	3547.33	2529.44	2409.52
ENSMUSG00000001583.13	177.381	148.779	342.333	366.314	281.461	335.449	52.1151	30.775	169.646	121.432
ENSMUSG00000001588.12	408.933	353.349	291.134	279.408	325.222	327.76	4.65313	4.10333	401.242	413.06
ENSMUSG00000001604.14	1168.38	1209.99	1333.19	1381.15	1149.71	1173.59	97.7158	226.709	1345.73	1269.78
ENSMUSG00000001622.15	2.12433	0	0	0	0	0	503.469	450.341	0	0
ENSMUSG00000001627.12	6140.37	6245.21	1896.38	2039.02	3186.57	2967.14	3140.86	3213.94	5810.86	5664.28
ENSMUSG00000001630.13	1251.23	1177.44	553.154	541.995	873.225	955.405	678.427	715.006	1363.84	1378.78
ENSMUSG00000001632.16	3104.71	3371.93	3013.74	3208.05	3302.94	3144.95	2444.76	2473.29	3135.6	3125.68
ENSMUSG00000001642.18	12569.7	12749.6	9658.61	10008.2	11771.6	11327.4	6066.75	5606.18	13060.9	13423.5
ENSMUSG00000001655.6	305.903	305.693	278.083	283.146	208.858	226.837	0	0	272.578	266.768
ENSMUSG00000001656.3	146.579	166.213	30.1173	38.3134	49.7281	54.7868	0	0	149.632	137.687
ENSMUSG00000001657.7	21.2433	26.7336	5.01955	9.34474	12.9293	16.3399	0.930627	1.02583	20.0144	14.3424
ENSMUSG00000001661.5	25.4919	16.2726	19.0743	14.0171	23.8695	17.3011	0.930627	1.02583	25.7328	21.9916
ENSMUSG00000001663.10	6.37299	3.487	11.043	3.7379	3.97825	14.4176	47.462	30.775	1.90614	4.78079
ENSMUSG00000001665.11	31.8649	19.7596	82.9456	110.851	81.4041	68.6636	141.455	90.9923	23.8267	34.4217
ENSMUSG00000001666.8	1126.96	1056.56	1086.19	1096.12	738.949	770.837	856.176	784.745	1121.76	1068.98
ENSMUSG00000001670.13	0	0	0	0	0	0	0	5.12917	0	0
ENSMUSG00000001672.14	9.55948	10.461	14.0547	14.0171	17.9021	20.1846	78.1726	41.0333	6.67148	6.6931
ENSMUSG00000001674.11	7530.75	7906.18	6494.29	6722.61	7140.95	7045.39	4367.43	5198.93	8123	8047.98
ENSMUSG00000001687.15	2086.09	2215.4	1813.06	1896.05	1701.69	1748.37	3174.37	3953.56	2437	2403.78
ENSMUSG00000001700.10	16.9946	22.0843	48.1876	26.1653	26.8532	29.7963	310.829	258.51	20.0144	14.3424
ENSMUSG00000001707.8	3826.98	3825.23	2468.61	2486.64	2177.1	2335.65	1749.58	1876.25	3734.12	3597.06
ENSMUSG00000001729.14	1915.08	1860.89	1023.99	1042.87	1135.79	1143.79	3113.88	3045.7	1901.37	1993.59
ENSMUSG00000001739.14	16.9946	17.435	33.129	13.0826	16.9075	18.2623	34.4332	38.9817	14.296	20.0793
ENSMUSG00000001741.12	0	0	0	0	0	0	0	0	0	0
ENSMUSG00000001750.16	360.074	368.459	431.681	463.499	351.08	349.867	356.43	370.326	385.04	430.271
ENSMUSG00000001751.9	29.7406	29.0583	52.2033	57.0029	60.6682	38.4469	223.35	156.953	20.9675	19.1232
ENSMUSG00000001755.12	689.345	703.211	604.353	689.642	563.916	563.247	1368.95	1046.35	719.567	772.575
ENSMUSG00000001761.7	1567.75	1569.15	676.635	616.753	2813.61	2747.03	3682.49	3933.05	1491.55	1525.07
ENSMUSG00000001763.14	55.2325	51.1426	43.1681	57.0029	65.6411	84.5831	161.929	120.023	62.9025	62.1502
ENSMUSG00000001767.5	2299.59	2234	2875.2	2910.89	2792.73	2696.09	1737.48	1891.64	2284.51	2166.65
ENSMUSG00000001768.16	132.771	103.448	169.661	160.73	174.048	227.798	745.432	850.416	101.978	127.169
ENSMUSG00000001773.14	0	1.16233	2.00782	0.934474	2.98368	0.961172	4.65313	2.05167	1.90614	0
ENSMUSG00000001774.8	3992.68	3953.09	4286.69	4074.31	4303.47	4165.72	3085.96	3358.58	4278.32	4300.8
ENSMUSG00000001783.3	5172.74	5373.46	4339.9	4336.9	4879.32	4817.39	3758.8	4065.38	5222.82	5208.19
ENSMUSG00000001785.13	4333.63	4328.52	4454.35	4547.15	4261.7	4107.09	3004.06	3423.21	4326.93	4320.88
ENSMUSG00000001786.14	484.347	503.29	346.349	312.114	468.438	460.401	360.152	318.008	510.845	461.824
ENSMUSG00000001794.13	5972.55	5608.25	6721.17	6947.82	6788.88	7132.86	3321.41	2915.42	5820.39	5655.67
ENSMUSG00000001802.16	81.7867	63.9283	50.1955	65.4132	218.804	228.759	788.241	708.851	92.4476	107.09
ENSMUSG00000001804.9	0	0	0	0	0.994561	0.961172	3.72251	1.02583	0	0
ENSMUSG00000001815.15	0	0	1.00391	0	0	0	1.86125	2.05167	0	0.956158
ENSMUSG00000001819.4	88.1596	99.9606	77.301	56.0685	37.7933	41.3304	9.30627	16.4133	90.5415	99.4404
ENSMUSG00000001823.5	0	0	0	0	0	0	0	0	0	0
ENSMUSG00000001827.12	805.121	839.204	1415.51	1484.88	715.09	693.966	75.3808	112.842	843.466	837.594
ENSMUSG00000001829.17	2040.42	2080.57	1940.56	2016.6	1619.15	1521.54	2029.7	1965.5	2077.69	1986.9
ENSMUSG00000001833.17	4373.99	4304.12	4058.81	3801.44	4777.87	4823.16	3393.06	3512.45	4404.13	4378.25
ENSMUSG00000001844.10	917.71	998.443	867.378	898.964	805.595	825.647	317.344	386.739	1018.83	941.815
ENSMUSG00000001847.14	6144.62	6124.33	5671.08	5576.94	6043.95	5763.19	6424.12	7006.44	7075.58	6869.04
ENSMUSG00000001855.15	5862.08	6174.31	7174.94	6845.02	6221.98	5964.07	3904.91	4249	5617.39	5996.06
ENSMUSG00000001864.13	177.381	151.103	99.387	114.006	213.831	198.001	821.743	917.095	160.116	164.459
ENSMUSG00000001865.2	0	0	0	0	0	0	0	0	0	0
ENSMUSG00000001870.16	93.4705	88.3372	83.3245	63.5442	121.336	113.418	553.723	474.961	60.0433	87.9665
ENSMUSG00000001891.16	740.329	742.73	891.471	872.799	898.089	1004.42	912.014	931.457	897.79	858.629
ENSMUSG00000001901.15	15.9325	11.6233	23.0899	26.1653	17.9021	20.1846	208.46	199.012	10.4838	14.3424
ENSMUSG00000001909.16	3856.72	3926.36	4494.5	4907.86	4482.49	4356.03	3311.17	4040.76	4123.93	3890.6
ENSMUSG00000001910.4	18218.2	17937.1	15033.5	15845.9	19064.7	18561.2	13190.7	13612.8	17920.5	18243.5
ENSMUSG00000001911.16	197.563	173.187	149.582	148.581	137.249	136.486	6.51439	11.2842	167.74	174.977
ENSMUSG00000001918.17	3671.9	3514.89	2527.84	2423.09	3226.36	3244.92	3146.45	3206.76	3026.95	3088.39
ENSMUSG00000001924.15	36013.7	35014.1	25851.7	26016.7	21469.6	21886.8	15134.8	15438.8	35296.9	35201.9
ENSMUSG00000001930.17	33.9893	33.7076	40.1564	36.4445	96.4725	92.2725	2.79188	5.12917	20.9675	22.9478
ENSMUSG00000001942.8	338.83	317.317	441.72	438.268	369.977	378.702	447.631	333.396	357.401	344.217
ENSMUSG00000001943.8	24.4298	24.409	22.086	19.624	29.8368	33.641	0.930627	0	20.0144	31.5532
ENSMUSG00000001946.14	22.3055	10.461	14.0547	15.8861	69.6193	48.0586	2.79188	17.4392	31.4513	33.4655
ENSMUSG00000001948.10	23.3676	19.7596	19.0743	15.8861	11.9347	12.4952	38.1557	16.4133	11.4368	16.2547
ENSMUSG00000001962.8	1432.86	1590.07	1602.24	1562.44	955.774	1028.45	993.909	1078.15	1634.51	1594.87
ENSMUSG00000001964.14	3862.03	3971.69	3230.58	3187.49	2269.59	2453.87	2297.72	2410.71	3823.71	3764.39
ENSMUSG00000001983.7	351.576	348.7	366.427	385.938	341.135	341.216	444.84	465.729	378.368	367.164
ENSMUSG00000001985.9	1271.41	1431.99	2606.15	2456.73	2301.42	2236.65	755.669	1159.19	1523	1486.82
ENSMUSG00000001986.16	15.9325	12.7857	9.03518	8.41027	8.95105	6.7282	505.33	563.183	10.4838	2.86847
ENSMUSG00000001988.9	0	0	0	1.86895	0.994561	1.92234	56.7682	34.8783	0.953068	0.956158
ENSMUSG00000001995.9	1121.65	920.567	2359.19	2300.68	2695.26	2792.2	1263.79	1015.58	1257.1	1377.82
ENSMUSG00000001998.15	1182.19	1198.36	939.659	832.617	878.198	841.025	859.899	814.512	1083.64	1111.06
ENSMUSG00000001999.15	169.946	170.863	145.567	130.826	158.135	168.205	108.883	101.558	203.957	197.925
ENSMUSG00000002006.12	3549.75	3370.76	1341.22	1362.46	1621.14	1653.22	5810.83	6146.8	3493	3401.05
ENSMUSG00000002007.5	0	0	0	0	0	0	0.930627	1.02583	0	0.956158
ENSMUSG00000002010.17	3655.97	3872.89	2616.19	2807.16	1960.28	2021.34	1919.88	1802.39	3475.84	3422.09
ENSMUSG00000002012.13	26.5541	19.7596	49.1916	44.8548	31.826	44.2139	18.6125	7.18084	25.7328	30.597
ENSMUSG00000002014.12	1517.83	1598.21	1222.76	1292.38	920.964	903.502	930.627	868.881	1529.67	1609.21
ENSMUSG00000002015.5	3906.64	4192.53	3033.81	2712.78	2623.65	2619.19	1622.08	1971.65	3897.1	3932.68
ENSMUSG00000002017.10	2105.21	2177.05	2031.91	1983.89	1809.11	1890.63	2064.13	1880.35	2143.45	2170.48
ENSMUSG00000002020.15	2.12433	6.97399	12.0469	11.2137	7.95649	10.5729	6.51439	5.12917	1.90614	0.956158
ENSMUSG00000002028.13	4137.13	4207.64	4463.38	4082.72	4065.77	3881.21	5774.54	5467.69	3904.72	4296.97
ENSMUSG00000002031.12	1270.35	1180.93	1112.33	1033.53	1127.83	1057.29	1359.65	1220.74	1106.51	1061.33
ENSMUSG00000002032.17	11.6838	4.64933	10.0391	12.1482	11.9347	10.5729	7.44501	14.3617	13.343	5.73695
ENSMUSG00000002033.14	1.06216	0	3.01173	0	0	0	0	0	0.953068	0
ENSMUSG00000002043.17	189.065	155.752	170.665	190.633	165.097	154.749	482.065	331.344	171.552	155.854
ENSMUSG00000002052.6	7259.89	7527.26	8949.85	8789.66	7132.99	6857.96	10395.1	11018.5	7730.34	7751.57
ENSMUSG00000002055.9	3101.52	3091.8	2984.62	3009.94	2549.06	2539.42	3540.1	3126.74	3008.84	2981.3
ENSMUSG00000002057.4	6.37299	5.81166	2.00782	5.60685	2.98368	5.76703	0	0	4.76534	3.82463
ENSMUSG00000002058.13	525.771	569.543	534.08	546.667	623.59	600.732	1347.55	1118.16	584.231	573.695
ENSMUSG00000002059.18	455.668	440.524	318.239	325.197	389.868	422.916	1381.05	1360.26	426.975	383.419
ENSMUSG00000002064.10	441.86	464.933	489.908	479.385	481.368	442.139	1316.84	1186.89	469.863	476.166
ENSMUSG00000002068.16	7524.37	7472.63	5018.54	4773.29	5404.45	5679.56	3177.16	3314.47	7084.16	7368.15
ENSMUSG00000002076.12	1472.16	1391.31	864.366	911.112	759.845	782.394	8.37564	3.0775	1469.63	1491.61
ENSMUSG00000002083.13	420.617	361.485	771.002	873.733	642.487	664.17	1129.78	1029.94	295.451	341.348
ENSMUSG00000002100.15	47.7974	52.3049	15.0586	30.8377	30.8314	23.0681	1.86125	0	55.278	65.9749
ENSMUSG00000002102.15	6640.65	7010.02	7080.57	7393.56	6226.95	5696.87	5996.03	6516.1	6676.24	6660.59
ENSMUSG00000002103.15	634.112	624.172	745.905	744.776	587.786	565.169	1006.01	1165.35	622.354	687.477
ENSMUSG00000002104.11	35.0514	26.7336	29.1134	41.1169	11.9347	15.3788	0.930627	2.05167	35.2635	29.6409
ENSMUSG00000002105.15	202.873	184.811	235.919	235.488	219.798	214.341	242.894	215.425	204.91	188.363
ENSMUSG00000002107.18	48.8596	56.9543	181.708	178.485	117.358	126.875	334.095	625.759	43.8411	50.6763
ENSMUSG00000002108.10	3.18649	11.6233	38.1486	26.1653	39.7825	42.2916	32.5719	51.2917	14.296	11.4739
ENSMUSG00000002109.14	202.873	242.927	226.883	219.601	185.983	222.031	175.888	142.591	212.534	202.705
ENSMUSG00000002111.8	21.2433	20.922	17.0665	26.1653	6.96193	6.7282	1.86125	1.02583	27.639	17.2108
ENSMUSG00000002129.11	9336.42	9326.55	10352.3	10187.6	10906.4	10513.3	9564.98	10981.6	9340.07	9468.83
ENSMUSG00000002147.18	638.361	534.673	1173.57	1120.43	630.552	657.442	950.17	604.216	640.462	614.809
ENSMUSG00000002190.13	521.523	481.205	493.923	501.813	831.453	841.025	39.0863	25.6458	421.256	457.043
ENSMUSG00000002204.9	5.31082	4.64933	2.00782	3.7379	3.97825	7.68938	10.2369	20.5167	6.67148	8.60542
ENSMUSG00000002205.16	469.477	476.556	492.919	492.468	518.167	455.595	419.713	337.499	489.877	521.106
ENSMUSG00000002210.11	1096.15	1044.94	748.916	798.041	838.415	777.588	884.095	809.383	1139.87	1070.9
ENSMUSG00000002221.11	3916.2	3947.28	4053.79	4318.21	5604.35	5778.57	2102.29	2425.07	3792.26	3686.94
ENSMUSG00000002222.14	5576.36	5596.63	6084.69	5807.76	6078.76	6281.26	3293.49	3090.84	5898.54	5803.88
ENSMUSG00000002227.15	4122.26	4033.29	3665.27	3664.07	2972.74	3065.18	560.237	285.182	4350.76	4389.72
ENSMUSG00000002228.7	186.941	159.239	127.496	113.071	179.021	160.516	13.0288	5.12917	190.614	197.925
ENSMUSG00000002233.13	321.836	280.122	304.184	306.508	568.889	616.111	1253.55	870.933	345.964	293.54
ENSMUSG00000002240.12	0	0	0	0	0	0	0	0	0	0
ENSMUSG00000002249.21	100.906	79.0386	74.2893	64.4787	124.32	98.0395	268.02	221.58	86.7292	108.046
ENSMUSG00000002250.16	794.499	704.373	898.499	929.802	816.535	792.006	725.889	628.836	855.855	811.778
ENSMUSG00000002257.8	844.421	839.204	1320.14	1456.85	1218.34	1170.71	323.858	391.868	899.697	866.279
ENSMUSG00000002265.16	2188.06	2278.17	1640.39	1667.1	1207.4	1166.86	8259.31	9884.93	2097.7	2224.98
ENSMUSG00000002266.17	43.5487	33.7076	34.1329	48.5927	10.9402	18.2623	16.7513	26.6717	42.8881	31.5532
ENSMUSG00000002274.13	454.606	357.998	317.235	340.149	377.933	421.954	1237.73	1659.8	375.509	378.638
ENSMUSG00000002279.19	149.765	142.967	164.641	155.123	90.5051	92.2725	397.378	367.248	119.134	140.555
ENSMUSG00000002280.11	637.299	638.12	752.932	848.503	596.737	602.655	432.741	603.19	669.054	602.379
ENSMUSG00000002289.16	1191.75	1254.16	805.135	914.85	619.612	670.898	8.37564	4.10333	1144.64	1154.08
ENSMUSG00000002297.16	4537.57	4817.87	5757.42	5563.86	6046.93	6110.17	2959.39	3186.24	4525.17	4477.69
ENSMUSG00000002307.16	3261.91	3489.32	2961.53	3171.61	2828.53	2679.75	1771.91	2107.06	3545.41	3441.21
ENSMUSG00000002308.16	1258.66	1352.95	1068.16	1015.77	1105.95	926.57	1025.55	1065.84	1338.11	1317.59
ENSMUSG00000002319.16	3932.13	3918.22	4604.93	4794.79	4089.64	4006.16	4013.79	4195.66	4224	4380.16
ENSMUSG00000002320.15	789.188	832.23	1023.99	994.281	1086.06	1169.75	1307.53	1529.52	854.902	811.778
ENSMUSG00000002324.8	134.895	124.37	268.044	318.656	287.428	277.779	21.4044	20.5167	117.227	102.309
ENSMUSG00000002325.15	353.701	359.161	469.83	500.878	496.286	572.858	302.454	250.303	365.025	348.997
ENSMUSG00000002326.6	506.652	510.264	662.58	680.297	579.829	552.674	826.396	815.538	500.361	484.772
ENSMUSG00000002329.7	476.912	483.53	601.342	718.611	467.444	437.333	714.721	588.829	475.581	418.797
ENSMUSG00000002332.16	424.866	463.77	552.15	536.388	580.824	551.713	558.376	494.452	464.144	500.07
ENSMUSG00000002341.8	37.1758	33.7076	39.1525	37.379	56.69	53.8256	1247.04	1086.36	24.7798	19.1232
ENSMUSG00000002342.17	1134.39	1182.09	1244.85	1295.18	1392.39	1243.76	1478.77	1254.59	1081.73	1088.11
ENSMUSG00000002343.11	1152.45	1139.09	1072.18	1168.09	1211.38	1206.27	643.994	891.45	1362.89	1360.61
ENSMUSG00000002345.18	369.633	326.615	339.321	365.379	302.347	312.381	404.823	411.359	343.105	316.488
ENSMUSG00000002346.16	156.138	151.103	326.271	340.149	224.771	280.662	127.496	102.583	182.989	177.845
ENSMUSG00000002365.10	355.825	346.375	393.532	390.61	733.986	698.772	570.474	572.415	466.05	403.498
ENSMUSG00000002372.9	3770.68	3998.42	4116.03	4509.77	4261.7	3962.91	3704.82	3818.15	4038.15	3944.15
ENSMUSG00000002379.7	2428.11	2462.98	2315.01	2409.07	2158.2	2058.83	1300.09	1343.84	2552.32	2460.19
ENSMUSG00000002384.2	41.4244	30.2206	76.2971	57.9374	53.7063	51.9033	0.930627	1.02583	27.639	27.7286
ENSMUSG00000002393.14	657.48	631.146	463.806	364.445	847.366	854.482	1575.55	1180.73	667.148	694.17
ENSMUSG00000002395.14	1468.97	1362.25	1641.39	1768.96	1298.9	1272.59	942.725	869.907	1453.43	1381.65
ENSMUSG00000002396.8	450.358	409.141	303.181	366.314	244.662	229.72	54.907	84.1184	478.44	473.298
ENSMUSG00000002409.18	251.733	271.986	247.966	259.784	276.488	232.604	433.672	361.093	253.516	285.891
ENSMUSG00000002413.15	2548.13	2718.69	2278.87	2303.48	3033.41	2966.18	2480.12	2441.48	2524.68	2451.59
ENSMUSG00000002416.13	710.588	725.295	470.833	550.405	627.568	716.073	423.435	371.352	719.567	699.907
ENSMUSG00000002428.12	1483.84	1437.8	1359.29	1245.65	1736.5	1708.96	2504.32	3075.45	1505.85	1495.43
ENSMUSG00000002455.14	3398.93	3538.14	5398.02	5294.73	6044.94	5720.9	3246.03	3401.66	3569.24	3654.43
ENSMUSG00000002458.13	1013.3	1030.99	1010.94	1035.4	1437.14	1560.94	1055.33	1064.82	1184.66	1143.56
ENSMUSG00000002459.17	2.12433	3.487	4.01564	1.86895	2.98368	4.80586	67.9357	46.1625	0.953068	3.82463
ENSMUSG00000002475.16	14.8703	16.2726	23.0899	17.755	22.8749	30.7575	27.9188	17.4392	23.8267	17.2108
ENSMUSG00000002477.5	3283.15	3585.79	3175.36	3159.46	3678.88	3604.39	3429.36	3194.45	3308.1	2971.74
ENSMUSG00000002486.15	447.171	456.796	432.685	434.531	344.118	377.741	470.897	556.002	433.646	420.709
ENSMUSG00000002489.16	1280.97	1280.89	1187.62	1100.81	1453.05	1380.24	1042.3	1254.59	1392.43	1431.37
ENSMUSG00000002496.10	4388.86	4606.32	4758.53	4851.79	4049.85	3954.26	2945.43	3107.25	4567.1	4466.21
ENSMUSG00000002500.15	11.6838	12.7857	33.129	25.2308	18.8967	24.0293	0	0	9.53068	9.56158
ENSMUSG00000002504.15	539.579	534.673	367.431	378.462	205.874	247.021	296.87	243.123	540.39	497.202
ENSMUSG00000002524.17	5438.28	5259.55	4614.97	5206.89	5018.56	4915.43	4533.08	4323.89	5695.54	5585.87
ENSMUSG00000002546.16	1757.88	1647.02	1692.59	1810.08	1585.33	1514.81	1183.76	1336.66	1677.4	1713.43
ENSMUSG00000002550.16	804.058	793.873	717.795	795.238	842.394	836.22	1104.65	1137.65	846.325	805.085
ENSMUSG00000002565.16	5.31082	3.487	1.00391	3.7379	3.97825	3.84469	0	0	0.953068	0
ENSMUSG00000002578.17	135.957	127.857	142.555	124.285	165.097	160.516	113.536	109.764	109.603	138.643
ENSMUSG00000002580.7	794.499	807.821	637.482	618.622	682.269	640.141	998.562	880.165	873.964	886.358
ENSMUSG00000002588.13	2.12433	1.16233	0	0	0	0	0	1.02583	0.953068	0
ENSMUSG00000002602.16	129.584	120.883	148.579	117.744	140.233	166.283	399.239	272.872	123.899	109.002
ENSMUSG00000002603.15	224.117	198.759	225.88	207.453	253.613	253.749	61.4214	98.48	209.675	216.092
ENSMUSG00000002608.8	1437.11	1530.79	1554.05	1554.03	1477.92	1321.61	1542.05	1736.74	1571.61	1461.96
ENSMUSG00000002617.14	200.749	213.869	209.817	224.274	156.146	148.982	294.078	308.776	214.44	197.925
ENSMUSG00000002625.10	764.758	788.061	809.151	825.141	678.291	607.461	1383.84	1215.61	713.848	755.364
ENSMUSG00000002633.4	2.12433	0	1.00391	2.80342	0.994561	1.92234	13.0288	117.971	0.953068	0.956158
ENSMUSG00000002635.11	698.904	582.328	597.326	668.149	614.639	575.742	602.115	537.537	718.614	691.302
ENSMUSG00000002658.9	2621.42	2683.82	3333.98	3494	2498.34	2675.9	1733.76	1901.9	2537.07	2732.7
ENSMUSG00000002660.8	2642.66	2515.29	2611.17	2948.27	1890.66	1883.9	1571.83	1775.72	2534.21	2471.67
ENSMUSG00000002661.14	382.379	388.219	518.017	456.958	221.787	234.526	325.719	295.44	406.96	387.244
ENSMUSG00000002664.2	0	0	0	0	0	0	0	0	0	0
ENSMUSG00000002668.8	18.0568	24.409	18.0704	19.624	46.7444	53.8256	38.1557	23.5942	16.2022	25.8163
ENSMUSG00000002679.14	663.853	690.425	889.464	884.947	757.856	763.171	677.496	715.006	625.213	594.73
ENSMUSG00000002688.8	7.43515	6.97399	10.0391	8.41027	7.95649	4.80586	222.42	307.75	8.57762	5.73695
ENSMUSG00000002699.13	0	0	0	0	0	0	0	0	0	0
ENSMUSG00000002718.14	13415.1	13464.5	17142.8	16101.9	19896.2	20004.9	9544.51	9554.62	14073	13872.9
ENSMUSG00000002728.14	2011.74	2081.74	1575.13	1604.49	1807.12	2009.81	1516.92	1402.31	1935.68	1835.82
ENSMUSG00000002731.6	128.522	146.454	200.782	186.895	204.88	214.341	908.292	815.538	147.726	132.906
ENSMUSG00000002732.14	22.3055	15.1103	19.0743	32.7066	6.96193	12.4952	31.6413	16.4133	18.1083	17.2108
ENSMUSG00000002733.8	1361.69	1283.21	899.503	920.457	1294.92	1361.02	989.256	1017.63	1418.17	1470.57
ENSMUSG00000002741.9	3044.16	3026.71	2615.18	2448.32	3228.35	3229.54	3145.52	3190.34	3078.41	3235.64
ENSMUSG00000002748.7	8059.7	8177.01	8747.06	8291.59	8216.07	8154.58	8318.87	9348.42	8813.98	9095.93
ENSMUSG00000002763.16	430.177	406.816	404.575	413.972	775.758	769.899	1489.93	1424.88	464.144	464.693
ENSMUSG00000002767.13	2160.44	2095.68	2065.04	2249.28	1359.57	1427.34	1865.91	1759.3	2099.61	2195.34
ENSMUSG00000002768.8	1128.02	1196.04	1071.17	1050.35	885.16	920.803	903.638	975.568	1258.05	1225.79
ENSMUSG00000002769.9	8.49731	17.435	16.0625	10.2792	10.9402	6.7282	5.58376	3.0775	7.62455	7.64926
ENSMUSG00000002771.12	40.3622	34.87	66.258	62.6098	64.6465	70.1656	58.6295	38.9817	21.9206	35.3778
ENSMUSG00000002778.14	2742.51	2727.99	2817.97	2780.06	2886.22	2988.28	2164.64	2188.1	2681.93	2698.28
ENSMUSG00000002781.19	405.747	367.297	509.986	527.043	578.835	516.149	484.856	460.599	413.632	409.235
ENSMUSG00000002797.9	350.514	282.447	268.044	234.553	333.178	339.294	287.564	332.37	362.166	392.025
ENSMUSG00000002799.6	247.484	205.733	200.782	218.667	118.353	123.03	1072.08	990.955	216.347	213.223
ENSMUSG00000002803.14	309.09	291.745	322.255	328.935	61.6628	69.2044	294.078	335.448	250.657	256.25
ENSMUSG00000002804.4	198.625	134.831	213.833	229.881	126.309	154.749	300.592	251.329	159.162	173.065
ENSMUSG00000002808.7	178.444	205.733	144.563	147.647	268.532	269.128	583.503	511.891	190.614	174.021
ENSMUSG00000002812.4	1695.21	1567.99	2289.92	2203.49	1947.35	1970.4	3184.6	3098.02	1829.89	1943.87
ENSMUSG00000002814.15	1224.68	1278.57	1300.06	1391.43	1237.23	1114.96	1239.59	1477.2	1302.84	1352.96
ENSMUSG00000002820.6	875.223	817.119	728.838	813.927	739.954	736.258	717.513	685.257	949.256	980.061
ENSMUSG00000002825.8	1041.98	1099.57	1326.16	1506.37	978.648	886.201	851.523	883.243	1220.88	1154.08
ENSMUSG00000002831.13	1.06216	0	1.00391	1.86895	0	0	6.51439	1.02583	0.953068	1.91232
ENSMUSG00000002833.11	4306.01	4514.5	4692.27	4725.64	4117.48	4023.47	3532.66	3485.78	4406.99	4403.11
ENSMUSG00000002835.9	5743.12	5784.93	4985.41	5078.87	5393.51	4858.72	4309.73	4508.54	5625.96	5693.92
ENSMUSG00000002844.9	6466.46	6387.01	4439.29	4644.34	5013.58	5149.96	2414.05	2570.74	6762.02	6553.5
ENSMUSG00000002845.14	2830.67	2783.79	2809.94	2573.54	2165.16	2216.46	1539.26	1699.81	2766.76	2822.58
ENSMUSG00000002846.9	251.733	235.953	220.86	245.767	212.836	227.798	433.672	412.385	251.61	240.952
ENSMUSG00000002847.7	210.309	185.973	208.813	166.336	215.82	185.506	0.930627	2.05167	228.736	217.048
ENSMUSG00000002870.8	23931.6	24610.1	25105.8	25629.8	25456.8	25494.1	11426.2	11662.7	25199.1	25236.8
ENSMUSG00000002871.14	433.363	367.297	390.521	385.938	489.324	508.46	295.009	252.355	362.166	363.34
ENSMUSG00000002881.14	125.335	95.3112	182.711	170.074	82.5486	86.5055	956.684	584.725	91.4946	114.739
ENSMUSG00000002885.14	1267.16	1192.55	1508.88	1604.49	1868.78	1954.06	224.281	208.244	1496.32	1648.42
ENSMUSG00000002897.5	216.682	267.336	292.138	261.653	326.216	345.061	336.887	281.078	260.188	307.883
ENSMUSG00000002900.16	1561.38	1505.22	802.123	774.679	1253.15	1215.88	3521.49	3734.03	1066.48	1094.8
ENSMUSG00000002908.17	90.284	66.2529	156.61	152.319	156.146	157.632	344.332	262.613	79.1047	68.8433
ENSMUSG00000002910.11	376.006	369.622	368.435	392.479	381.912	402.731	194.501	194.908	365.978	367.164
ENSMUSG00000002930.6	0	0	0	0	0	0	67.0051	76.9375	0	0
ENSMUSG00000002944.15	1.06216	0	0	0.934474	0	2.88352	6.51439	9.2325	0	0
ENSMUSG00000002948.19	2882.71	3058.1	3205.48	3380.93	3683.86	3531.35	2324.71	2469.18	3165.14	3101.78
ENSMUSG00000002949.15	1699.46	1871.35	1629.34	1754.01	1828	1820.46	1109.31	1105.85	1840.38	1840.6
ENSMUSG00000002957.11	6281.64	5936.03	6140.91	6181.55	7188.69	6760.88	4922.08	4605.99	6340.76	6235.1
ENSMUSG00000002963.17	710.588	682.289	781.041	794.303	415.727	444.061	610.491	438.031	686.209	662.617
ENSMUSG00000002968.9	3245.97	2984.87	2942.46	3186.56	3424.28	3344.88	3512.18	3787.38	3314.77	3318.82
ENSMUSG00000002980.14	2993.18	3267.32	2390.31	2399.73	2666.42	2481.75	372.251	469.832	3086.04	3018.59
ENSMUSG00000002981.10	5080.33	5545.49	4078.88	4019.17	3970.29	4002.32	3296.28	4018.19	5169.44	5118.31
ENSMUSG00000002983.17	556.574	490.504	397.548	391.545	634.53	669.937	89.3402	62.5759	499.408	530.667
ENSMUSG00000002984.17	8821.27	9267.27	6494.29	6462.82	6771.97	6578.26	5324.11	5376.39	8938.83	8822.47
ENSMUSG00000002985.16	3760.06	3838.02	4149.16	4752.74	5135.92	4977.91	1940.36	1856.76	4571.87	4492.98
ENSMUSG00000002992.17	0.0140748	0.0353738	0	0	0	1.26394	0	0	0.902233	1.50101
ENSMUSG00000002996.17	1381.88	1286.7	1131.41	1105.48	855.323	939.065	1341.03	1122.26	1326.67	1342.45
ENSMUSG00000002997.15	32.9271	26.7336	23.0899	16.8205	29.8368	21.1458	381.557	333.396	19.0614	27.7286
ENSMUSG00000003031.14	1229.99	1252.99	1393.43	1304.53	709.122	812.19	1866.84	1573.63	1110.32	1105.32
ENSMUSG00000003032.8	9155.86	9104.55	11107.3	11239.9	12040.2	11510	113.536	209.27	9186.63	8947.72
ENSMUSG00000003033.15	2764.81	2814.01	2703.53	2911.82	3168.67	3203.59	3254.4	3933.05	3110.82	3140.02
ENSMUSG00000003037.16	2407.93	2397.89	2375.25	2408.14	2148.25	2172.25	2199.07	2402.5	2229.23	2338.76
ENSMUSG00000003038.15	1569.88	1619.13	1464.7	1506.37	1513.72	1745.49	4342.3	5347.67	1556.36	1587.22
ENSMUSG00000003039.9	2650.1	2565.27	2819.98	3029.57	2795.71	2847.95	2359.14	2727.69	2653.34	2742.26
ENSMUSG00000003051.13	936.829	796.197	1218.75	1181.18	1576.38	1765.67	102.369	80.015	886.354	989.623
ENSMUSG00000003053.17	0	0	3.01173	0.934474	0	0	0	0	0.953068	1.91232
ENSMUSG00000003062.13	695.718	649.744	1034.03	955.033	880.187	935.22	715.652	613.449	664.289	748.671
ENSMUSG00000003068.16	2726.58	2846.55	2198.56	2324.97	1995.09	2085.74	2513.62	2355.31	2721.96	2862.74
ENSMUSG00000003070.6	266.603	230.142	214.837	201.846	321.243	312.381	429.019	408.282	271.625	276.33
ENSMUSG00000003072.15	6092.57	5906.97	4728.41	4859.27	4400.93	4356.99	4635.45	4215.15	6026.25	5926.26
ENSMUSG00000003099.11	3472.22	3556.74	3458.47	3581.84	2893.18	3016.16	3968.19	4541.37	3499.67	3503.36
ENSMUSG00000003119.14	6372.99	6987.94	7021.34	6740.36	8507.48	8092.11	5413.45	6771.53	6998.38	7157.8
ENSMUSG00000003123.15	319.711	337.076	367.431	399.955	403.792	370.051	184.264	190.805	376.462	401.586
ENSMUSG00000003131.7	2556.63	2466.47	2319.03	2218.44	2455.57	2437.53	6049.07	5885.21	2497.99	2569.2
ENSMUSG00000003134.10	351.576	382.407	739.881	795.238	682.269	637.257	116.328	95.4025	384.087	367.164
ENSMUSG00000003135.15	3780.24	3860.1	4096.95	3835.08	4597.86	4503.09	1861.25	2111.17	3783.68	3629.57
ENSMUSG00000003153.10	35751.4	36255.5	52409.1	49372.9	47373.9	50141.5	49892.8	36694.1	36301.4	36719.3
ENSMUSG00000003154.15	162.511	141.805	363.415	356.969	347.102	381.585	560.237	514.969	144.866	148.204
ENSMUSG00000003161.15	237.925	191.785	509.986	475.647	440.591	455.595	526.735	596.009	178.224	178.801
ENSMUSG00000003166.20	3653.85	3618.34	3110.11	3122.08	3519.75	3316.04	4190.61	4176.17	4048.63	4049.33
ENSMUSG00000003184.15	1006.93	1054.24	919.581	884.947	747.91	783.355	635.618	568.312	1031.22	1056.55
ENSMUSG00000003190.12	189.065	197.596	191.747	206.519	131.282	124.952	236.379	179.521	155.35	171.152
ENSMUSG00000003198.10	288.909	261.525	327.274	276.604	274.499	260.478	256.853	248.252	316.419	250.513
ENSMUSG00000003199.16	1688.84	1526.14	1497.83	1538.14	1144.74	1104.39	1521.57	1378.72	1642.14	1640.77
ENSMUSG00000003200.10	2924.14	2823.3	2900.29	3002.47	2299.43	2529.8	2188.83	2297.87	3021.23	3100.82
ENSMUSG00000003206.7	8.49731	6.97399	2.00782	2.80342	6.96193	4.80586	5.58376	3.0775	4.76534	3.82463
ENSMUSG00000003208.9	463.104	450.985	443.728	451.351	407.77	354.672	491.371	493.426	458.426	456.087
ENSMUSG00000003226.7	16838.5	16878.2	19367.4	18014.8	19056.8	18929.3	11463.5	12816.8	17137.1	17381
ENSMUSG00000003227.4	1.06216	0	0	0	0.994561	0.961172	0.930627	0	0	0
ENSMUSG00000003228.9	360.074	354.511	254.993	245.767	248.64	269.128	193.57	233.89	370.744	429.315
ENSMUSG00000003233.12	1225.74	1315.76	1525.94	1409.19	1433.16	1437.91	1393.15	1527.47	1254.24	1296.55
ENSMUSG00000003234.16	1594.31	1595.88	1626.33	1719.43	1337.69	1247.6	1354.99	1483.36	1632.61	1747.86
ENSMUSG00000003235.13	9364.04	9412.56	13477.5	12748.1	7732.72	8119.02	3924.45	4078.71	9881.41	9937.35
ENSMUSG00000003269.17	1526.33	1516.84	1326.16	1368.07	1279.01	1224.53	1893.83	1978.83	1490.6	1610.17
ENSMUSG00000003271.17	21.2433	17.435	36.1407	33.6411	7.95649	8.65055	2.79188	0	27.639	31.5532
ENSMUSG00000003273.14	62.6677	75.5516	105.41	99.9887	63.6519	82.6608	80.9645	52.3175	55.278	54.501
ENSMUSG00000003279.17	111.527	113.909	133.52	113.071	80.5595	112.457	40.9476	49.24	119.134	125.257
ENSMUSG00000003282.9	325.022	313.83	293.141	269.129	127.304	166.283	921.32	637.043	259.235	261.987
ENSMUSG00000003283.14	64.792	68.5776	92.3596	85.9716	112.385	106.69	2.79188	2.05167	73.3863	69.7995
ENSMUSG00000003299.10	2368.63	2332.8	1930.52	2066.12	1733.52	1697.43	1559.73	1606.46	2274.02	2301.47
ENSMUSG00000003308.15	1130.14	1087.94	1097.27	1120.43	1192.48	1142.83	1102.79	1166.37	1131.29	1147.39
ENSMUSG00000003309.14	65.8542	82.5256	260.012	272.866	301.352	335.449	28.8494	6.155	77.1985	63.1064
ENSMUSG00000003316.14	8895.63	8796.53	8177.84	7939.29	9291.19	9132.09	7512.95	7040.3	8792.06	8837.76
ENSMUSG00000003341.9	14.8703	18.5973	33.129	36.4445	16.9075	27.874	50.2538	32.8267	18.1083	9.56158
ENSMUSG00000003344.14	1374.44	1309.95	1299.06	1483.01	1415.26	1564.79	2537.82	2099.88	1228.51	1258.3
ENSMUSG00000003345.16	5376.68	5181.68	3895.17	4243.45	4257.72	4143.61	5051.44	4922.98	5016	5074.33
ENSMUSG00000003346.14	2250.73	2145.66	1566.1	1526.93	1751.42	1689.74	1345.69	1311.02	2284.51	2260.36
ENSMUSG00000003348.10	759.447	733.432	1003.91	1012.04	800.622	734.335	782.657	796.047	788.188	867.235
ENSMUSG00000003352.14	622.428	567.218	651.537	616.753	462.471	476.741	808.715	738.6	642.368	720.943
ENSMUSG00000003354.6	27.6163	33.7076	71.2776	77.5614	32.8205	24.9905	8.37564	17.4392	36.2166	23.9039
ENSMUSG00000003355.7	369.633	360.323	319.243	330.804	196.923	203.768	295.939	290.311	340.245	300.233
ENSMUSG00000003360.15	6787.23	6782.21	6129.87	6292.75	6218	6245.7	4049.16	4492.13	6793.47	6821.23
ENSMUSG00000003363.15	1352.14	1448.27	1336.2	1297.98	1115.9	1144.76	925.973	923.25	1374.32	1350.09
ENSMUSG00000003378.9	109.403	112.746	152.594	153.254	266.542	240.293	1534.6	1486.43	127.711	130.037
ENSMUSG00000003379.7	12.746	10.461	21.0821	23.3619	19.8912	11.5341	3.72251	9.2325	15.2491	13.3862
ENSMUSG00000003380.11	977.191	927.541	1162.53	1270.88	1232.26	1220.69	823.605	609.345	952.115	945.64
ENSMUSG00000003382.18	790.25	907.781	998.89	1012.97	835.432	865.055	1114.89	1097.64	788.188	888.27
ENSMUSG00000003402.14	7018.78	7544.7	5380.95	5884.38	4809.7	4594.4	4751.78	5381.52	6883.06	6767.68
ENSMUSG00000003410.8	35.0514	40.6816	53.2072	40.1824	247.646	225.875	844.078	781.685	44.7942	54.501
ENSMUSG00000003411.10	10.6216	9.29866	35.1368	15.8861	10.9402	18.2623	124.704	82.0667	15.2491	13.3862
ENSMUSG00000003418.11	460.979	546.296	218.852	178.485	290.412	272.973	82.8258	64.6275	399.336	433.139
ENSMUSG00000003420.8	137.019	122.045	125.489	130.826	91.4997	101.884	13.9594	9.2325	135.336	139.599
ENSMUSG00000003421.13	1867.28	1858.57	1676.53	1755.88	1521.68	1426.38	1764.47	1661.85	1842.28	1744.03
ENSMUSG00000003423.15	852.918	894.996	1008.93	1113.89	880.187	922.725	725.889	924.276	900.65	909.306
ENSMUSG00000003429.11	23459	22380.7	20089.2	22178.8	17865.3	21114.1	17062.1	17802.3	22313.2	21731.5
ENSMUSG00000003435.9	7258.83	7318.04	7420.9	7457.1	6816.72	6473.49	5165.91	5131.22	7645.52	7706.63
ENSMUSG00000003436.11	32.9271	44.1686	69.2697	79.4303	64.6465	53.8256	309.899	521.124	34.3105	34.4217
ENSMUSG00000003437.14	2158.32	2263.06	2155.39	2223.11	1768.33	1663.79	2316.33	2520.47	2112	2153.27
ENSMUSG00000003438.17	2880.59	2981.38	2141.34	2251.15	2262.63	2402.93	2583.42	2515.34	3140.36	3092.21
ENSMUSG00000003444.8	767.945	746.217	667.6	749.448	745.921	676.665	680.288	811.434	800.578	772.575
ENSMUSG00000003452.15	758.385	746.217	411.603	352.297	824.491	854.482	2131.13	2277.35	673.819	720.943
ENSMUSG00000003458.12	1404.18	1497.08	1436.59	1562.44	1312.82	1251.45	2866.33	2967.74	1297.13	1363.48
ENSMUSG00000003464.13	2447.23	2358.37	2070.06	2042.76	1999.07	1980.98	2814.21	2744.11	2333.11	2379.88
ENSMUSG00000003469.9	79.6623	82.5256	196.766	207.453	216.814	179.739	323.858	189.779	107.697	93.7034
ENSMUSG00000003476.16	25.4919	36.0323	35.1368	35.51	22.8749	21.1458	59.5601	37.9558	19.0614	21.9916
ENSMUSG00000003477.5	0	0	0	0	0	0	0	0	0	0
ENSMUSG00000003484.4	0	0	0	0	0	0	0.930627	3.0775	0	0.956158
ENSMUSG00000003500.13	2851.91	2788.43	2440.5	2552.05	2075.65	2011.73	1108.38	1145.86	2970.71	3184.96
ENSMUSG00000003505.15	0	0	0	0	0	0	0	0	0	0
ENSMUSG00000003518.13	374.944	363.81	412.607	395.283	296.379	317.187	1312.18	1576.71	380.274	443.657
ENSMUSG00000003526.12	418.493	416.115	337.314	364.445	197.918	156.671	363.875	453.419	391.711	379.595
ENSMUSG00000003527.9	790.25	814.795	911.55	973.722	773.769	800.656	900.847	837.08	833.935	770.663
ENSMUSG00000003528.15	2926.26	2761.7	2429.46	2504.39	2209.92	2259.72	3382.83	3669.41	2753.41	2740.35
ENSMUSG00000003531.15	936.829	928.703	695.709	791.5	806.589	783.355	791.963	686.283	995.003	1017.35
ENSMUSG00000003534.17	490.72	483.53	502.959	475.647	522.145	539.217	3582.91	3750.45	454.614	482.86
ENSMUSG00000003541.6	182.692	170.863	109.426	112.137	70.6139	126.875	83.7564	103.609	147.726	181.67
ENSMUSG00000003545.3	73.2893	70.9023	48.1876	48.5927	13.9239	22.107	98.6464	424.695	25.7328	32.5094
ENSMUSG00000003546.10	423.804	453.309	453.767	478.451	422.689	443.1	384.349	405.204	470.816	452.263
ENSMUSG00000003549.9	597.999	643.932	565.201	535.454	628.563	680.51	392.724	398.023	577.559	583.256
ENSMUSG00000003555.8	0	0	0	0	0	0	0	0	0.953068	0
ENSMUSG00000003559.8	210.309	180.161	169.661	183.157	114.375	125.914	652.369	567.286	203.957	190.275
ENSMUSG00000003573.15	430.177	390.544	651.537	730.759	890.132	864.094	1528.09	1663.9	525.141	468.517
ENSMUSG00000003575.13	541.704	643.932	656.557	657.87	763.823	792.006	733.334	1012.5	665.242	569.87
ENSMUSG00000003581.14	147.641	151.103	179.7	170.074	223.776	201.846	239.171	233.89	138.195	127.169
ENSMUSG00000003585.13	93.4705	98.7982	129.504	141.106	120.342	110.535	188.917	152.849	90.5415	90.835
ENSMUSG00000003604.14	1675.03	1781.86	1202.68	1212.95	1621.14	1581.13	347.124	511.891	1919.48	1899.89
ENSMUSG00000003617.16	0	2.32466	0	0	0	0	4.65313	16.4133	0	0
ENSMUSG00000003623.4	907.088	876.398	1660.47	1601.69	1546.54	1521.54	876.65	826.822	795.812	808.909
ENSMUSG00000003644.17	4188.11	4151.85	4457.36	4289.24	4952.92	4753.96	1602.54	1525.41	4202.08	4270.2
ENSMUSG00000003657.9	449.296	412.628	88.344	82.2337	218.804	222.031	2.79188	17.4392	295.451	277.286
ENSMUSG00000003660.10	17806.1	17431.5	18517.1	18825	17901.1	17153.1	12042.3	12426.9	17790.9	17894.5
ENSMUSG00000003662.10	1317.08	1213.47	1395.43	1471.8	1262.1	1220.69	1058.12	1124.31	1192.29	1230.57
ENSMUSG00000003665.7	0	0	1.00391	3.7379	4.97281	1.92234	0	0	0	0
ENSMUSG00000003680.16	1619.8	1478.49	1033.02	1046.61	723.046	705.5	631.895	736.549	1578.28	1650.33
ENSMUSG00000003721.14	539.579	577.679	560.181	525.175	540.047	524.8	508.122	483.168	551.827	574.651
ENSMUSG00000003731.13	5209.92	5280.47	4885.02	4832.17	5260.24	5321.05	4085.45	4524.95	5354.34	5709.22
ENSMUSG00000003746.16	70.1028	62.7659	55.215	45.7892	49.7281	39.408	1380.12	1268.96	59.0902	56.4133
ENSMUSG00000003752.9	489.658	483.53	603.349	696.183	757.856	765.093	432.741	502.659	553.733	539.273
ENSMUSG00000003762.13	380.255	348.7	327.274	304.639	290.412	270.089	405.753	320.06	335.48	333.699
ENSMUSG00000003778.14	4360.18	4685.36	5298.63	5386.31	5017.56	4495.4	3805.33	3678.64	4591.88	4349.56
ENSMUSG00000003779.16	9500	9705.47	9355.43	9640.97	8466.7	8365.08	5996.03	6833.08	9697.47	9786.27
ENSMUSG00000003808.18	4251.84	4214.62	3966.45	4198.59	3894.7	3742.8	3279.53	3770.96	4312.63	4417.45
ENSMUSG00000003809.14	1459.41	1406.42	1870.28	1834.37	1339.67	1361.02	1078.6	914.018	1445.8	1444.75
ENSMUSG00000003810.12	2525.83	2523.42	1932.53	1917.54	2660.45	2464.44	2140.44	1997.3	2553.27	2621.78
ENSMUSG00000003812.13	519.398	548.621	536.088	570.029	271.515	292.196	489.51	438.031	529.906	537.361
ENSMUSG00000003813.15	3636.85	3512.57	3439.39	3694.91	3742.53	3586.13	3452.62	3013.9	3539.7	3461.29
ENSMUSG00000003814.8	31311.5	32308.2	32823.8	32937.4	26624.4	26154.4	24376.8	27960.1	30541.1	29904.8
ENSMUSG00000003824.12	1112.09	1128.62	981.823	936.343	1292.93	1361.98	187.056	166.185	1273.3	1187.55
ENSMUSG00000003847.16	4224.23	4315.74	4360.98	4199.53	4408.89	4270.49	3657.36	4262.34	4221.14	4396.41
ENSMUSG00000003848.14	3504.08	3748.52	3114.13	3138.9	3633.13	3719.74	2743.49	3337.04	3676.94	3717.54
ENSMUSG00000003849.8	1665.47	1713.28	1540	1512.91	1296.91	1295.66	734.264	922.225	2030.04	1881.72
ENSMUSG00000003863.18	258.106	265.012	434.693	400.889	417.716	419.071	214.044	140.539	247.798	232.346
ENSMUSG00000003865.16	1304.34	1250.67	1256.89	1210.14	1025.39	1053.44	1512.27	1425.91	1176.09	1115.84
ENSMUSG00000003868.14	6039.47	5817.47	6324.63	6602.06	5452.19	5352.77	4877.41	4604.97	5729.85	5796.23
ENSMUSG00000003872.9	3.18649	3.487	9.03518	8.41027	3.97825	0	1.86125	4.10333	4.76534	5.73695
ENSMUSG00000003873.11	4001.17	4234.38	4183.29	4127.57	3748.5	3758.18	2580.63	2479.44	4075.32	4192.74
ENSMUSG00000003882.5	0	0	0	0	0	0	0	0	0	0
ENSMUSG00000003923.14	3347.94	3256.85	2627.23	2627.74	3183.59	2963.29	2134.86	2254.78	3365.28	3267.19
ENSMUSG00000003929.11	530.02	510.264	572.228	589.653	512.199	557.48	1107.45	977.62	602.339	599.511
ENSMUSG00000003934.5	125.335	134.831	148.579	138.302	186.978	198.001	589.087	798.099	124.852	132.906
ENSMUSG00000003948.17	191.055	142.742	323.957	287.62	586.175	620.236	1155.74	931.952	161.834	155.718
ENSMUSG00000003949.16	90.284	98.7982	88.344	80.3648	48.7335	50.9421	39.0863	93.3509	80.0578	71.7118
ENSMUSG00000003955.8	466.29	450.985	371.446	342.018	317.265	352.75	1395.01	1053.53	440.318	468.517
ENSMUSG00000003970.9	51115.6	48487.8	38485.9	41616.8	31123.8	35973.8	33443.9	31175.1	48922	47813.6
ENSMUSG00000003974.6	3.18649	1.16233	1.00391	0	0	0.961172	3.72251	4.10333	1.90614	0.956158
ENSMUSG00000003992.15	50.9839	37.1946	22.086	23.3619	23.8695	23.0681	405.753	286.208	44.7942	40.1586
ENSMUSG00000004018.9	524.709	573.03	447.744	442.941	308.314	328.721	657.022	565.234	567.076	508.676
ENSMUSG00000004031.13	19.119	6.97399	5.01955	1.86895	6.96193	7.68938	95.8545	65.6534	13.343	10.5177
ENSMUSG00000004032.10	47.7974	56.9543	29.1134	39.2479	50.7226	52.8645	1648.14	1817.78	48.6065	44.9394
ENSMUSG00000004035.12	39.3001	38.357	110.43	89.7095	36.7988	26.9128	239.171	170.288	40.0289	43.0271
ENSMUSG00000004038.9	62.6677	74.3893	12.0469	23.3619	49.7281	57.6703	1.86125	3.0775	36.2166	47.8079
ENSMUSG00000004040.16	4726.63	4698.15	4262.6	4403.24	4395.96	4234.92	1007.87	782.711	4881.62	4901.26
ENSMUSG00000004043.14	69.0407	74.3893	99.387	83.1682	75.5867	61.515	98.6464	31.8008	71.4801	65.0187
ENSMUSG00000004044.9	689.345	588.14	810.155	809.255	1369.51	1461.94	1326.14	719.109	670.007	756.321
ENSMUSG00000004054.9	1147.14	1099.57	1131.41	1079.32	1191.48	1132.26	1422.93	1407.44	1264.72	1185.64
ENSMUSG00000004056.15	4772.3	4755.1	4249.55	4301.38	3344.71	3315.08	1878	2087.57	4910.21	4864.93
ENSMUSG00000004069.17	2510.96	2359.53	2575.03	2452.06	2144.27	2247.22	1454.57	1427.96	2463.68	2522.34
ENSMUSG00000004070.15	1295.84	1268.1	996.882	960.64	1075.12	1027.49	1110.24	932.483	1246.61	1202.85
ENSMUSG00000004071.13	1316.02	1320.41	1726.72	1657.76	1781.26	1881.97	2401.02	2622.03	1475.35	1464.83
ENSMUSG00000004085.14	289.971	275.473	494.927	493.402	599.721	591.121	1314.04	1242.28	271.625	304.058
ENSMUSG00000004096.9	2377.12	2400.22	2036.93	2170.78	2332.25	2511.54	1871.49	1880.35	2362.66	2330.16
ENSMUSG00000004098.7	13.8081	13.948	26.1016	14.0171	31.826	24.0293	175.888	72.8342	25.7328	16.2547
ENSMUSG00000004099.16	11637.1	11870.9	12651.3	12851.8	11583.7	11132.3	10231.3	9632.58	11802.8	11704.3
ENSMUSG00000004100.12	5334.19	5431.58	4913.13	5500.32	4595.87	4320.47	2773.27	3435.52	5323.84	5217.75
ENSMUSG00000004105.8	14.8703	11.6233	25.0977	24.2963	28.8423	25.9516	241.032	207.218	6.67148	13.3862
ENSMUSG00000004110.16	2.12433	2.32466	0	0	1.98912	0	10.2369	32.8267	0.953068	0.956158
ENSMUSG00000004113.18	8.49731	10.461	7.02736	5.60685	6.96193	6.7282	475.55	373.403	4.76534	2.86847
ENSMUSG00000004127.12	1201.31	1201.85	1295.04	1347.51	1599.25	1496.54	972.505	1288.45	1398.15	1302.29
ENSMUSG00000004151.17	1352.14	1588.91	2030.91	1900.72	1064.18	1033.26	997.632	1703.91	1349.54	1257.35
ENSMUSG00000004187.11	159.325	144.129	136.532	136.433	112.385	120.146	40.0169	31.8008	118.18	156.81
ENSMUSG00000004207.14	5747.37	5906.97	6406.95	6482.45	6208.05	6073.65	4939.77	4748.58	6666.71	6589.84
ENSMUSG00000004221.16	867.788	861.288	715.787	740.104	586.791	549.79	917.598	841.184	944.491	888.27
ENSMUSG00000004231.15	1.06216	1.16233	4.01564	4.67237	8.95105	4.80586	26.0575	54.3692	2.85921	0.956158
ENSMUSG00000004233.14	280.411	282.447	240.938	216.798	231.733	225.875	325.719	384.688	287.827	281.11
ENSMUSG00000004263.15	5320.38	5485.04	4591.88	4802.26	6043.95	5860.27	3829.53	4067.43	5361.01	5454.88
ENSMUSG00000004264.17	16549.6	16706.2	14832.8	16201	14876.7	15655.6	8397.04	9965.97	16374.7	15779.5
ENSMUSG00000004266.15	638.361	566.056	921.589	883.078	805.595	817.957	386.21	404.178	580.419	570.826
ENSMUSG00000004267.16	84.9731	74.3893	202.79	190.633	158.135	161.477	162.86	181.573	59.0902	61.1941
ENSMUSG00000004268.11	5123.88	5373.46	4903.09	4773.29	4755.99	5226.85	2387.99	2795.4	5485.86	5266.52
ENSMUSG00000004270.13	2803.05	3010.44	1888.35	1910.07	2242.74	2320.27	2087.4	2539.96	2500.85	2435.33
ENSMUSG00000004285.12	1645.29	1656.32	1498.84	1513.85	2274.56	2344.3	1887.31	1816.75	1655.48	1734.47
ENSMUSG00000004296.14	0	0	0	0	0	0.961172	0	0	0	0
ENSMUSG00000004317.14	430.177	433.55	850.311	734.497	819.519	859.288	2870.98	2886.7	450.801	449.394
ENSMUSG00000004319.15	3542.32	3499.78	4149.16	3916.38	3807.18	3879.29	4268.78	4294.14	3312.87	3504.32
ENSMUSG00000004328.15	247.484	211.544	333.298	366.314	332.184	337.371	1082.32	1002.24	258.282	237.127
ENSMUSG00000004341.8	10.6216	12.7857	16.0625	9.34474	3.97825	7.68938	9.30627	6.155	12.3899	13.3862
ENSMUSG00000004344.12	0	0	0	0	0	0	0	0	0	0
ENSMUSG00000004347.16	2.12433	2.32466	3.01173	0.934474	0.994561	0.961172	57.6988	72.8342	1.90614	0.956158
ENSMUSG00000004356.8	9369.35	9439.3	12027.8	11460.4	12114.8	12037.7	5936.47	8347.21	9921.44	9857.03
ENSMUSG00000004359.16	385.566	378.92	328.278	390.61	444.569	455.595	0.930627	2.05167	372.65	331.787
ENSMUSG00000004360.9	26.5541	32.5226	119.769	113.655	24.864	25.6852	44.6573	78.7765	28.5921	24.8601
ENSMUSG00000004364.14	5744.18	5788.41	5055.69	4923.74	5856.97	5580.56	4428.85	5096.34	5859.46	5616.47
ENSMUSG00000004366.4	0	0	0	0.934474	0	0	8.37564	65.6534	0	0.956158
ENSMUSG00000004371.15	4.24866	4.64933	8.03127	5.60685	6.96193	4.80586	5.58376	7.18084	0	0.956158
ENSMUSG00000004383.18	500.279	453.309	446.74	468.172	527.118	509.421	763.114	762.194	459.379	442.701
ENSMUSG00000004393.10	3117.45	3294.05	3028.79	3205.25	2328.27	2413.5	3622	4233.62	3315.73	3353.24
ENSMUSG00000004394.12	708.464	781.087	690.69	725.152	560.933	619.956	1891.96	1639.28	665.242	679.828
ENSMUSG00000004415.15	35.0514	25.5713	13.0508	16.8205	20.8858	29.7963	112.606	92.325	24.7798	27.7286
ENSMUSG00000004446.12	2763.75	2775.65	2291.92	2339.92	2871.3	2847.95	615.144	604.216	2689.56	2801.54
ENSMUSG00000004451.14	1170.51	1029.83	1338.21	1348.45	1349.62	1427.34	1261	1129.44	1253.29	1261.17
ENSMUSG00000004455.16	10881.9	10397.1	8249.12	7794.45	8870.49	9515.6	6018.36	6033.95	9811.84	9996.63
ENSMUSG00000004460.17	2751.01	2767.51	2489.69	2348.33	2345.18	2241.45	2155.33	2794.37	2804.88	2822.58
ENSMUSG00000004462.7	564.009	590.465	684.666	657.87	548.998	519.033	433.672	527.279	626.166	637.757
ENSMUSG00000004473.10	25.4919	31.383	46.1798	48.5927	49.7281	38.4469	40.0169	27.6975	19.0614	21.9916
ENSMUSG00000004500.9	217.744	210.382	341.329	348.559	232.727	267.206	244.755	262.613	215.393	196.968
ENSMUSG00000004508.6	7.43515	4.64933	6.02346	7.47579	21.8804	17.3011	61.4214	63.6017	7.62455	8.60542
ENSMUSG00000004530.12	7060.21	6928.66	6612.75	6615.14	7035.53	6860.85	9368.62	8829.35	7198.53	7197
ENSMUSG00000004535.12	6137.19	6025.53	4984.41	5014.39	7649.17	7512.52	3400.51	3476.55	6041.5	6137.58
ENSMUSG00000004540.7	0	1.16233	0	0.934474	0	0	0	0	0	0
ENSMUSG00000004542.15	0	0	0	0	0	0	0	0	0	0
ENSMUSG00000004552.16	0	0	0	0	0	0	0	0	0	0
ENSMUSG00000004558.15	169.946	116.233	170.665	168.205	334.173	366.207	811.506	327.241	112.462	120.476
ENSMUSG00000004561.14	288.909	301.044	490.912	436.399	417.716	414.265	739.848	795.021	264.953	255.294
ENSMUSG00000004562.16	26.5541	19.7596	68.2658	54.1995	79.5649	101.884	859.899	725.264	19.0614	17.2108
ENSMUSG00000004565.15	4967.74	5025.92	5951.17	6009.6	5981.29	5831.43	1776.57	1567.47	4843.49	4927.08
ENSMUSG00000004567.16	839.11	834.554	719.803	672.821	685.253	632.451	783.588	808.357	826.31	821.339
ENSMUSG00000004568.12	2586.37	2521.1	3175.36	3165.06	2584.87	2591.32	2238.16	2012.69	2660.01	2756.6
ENSMUSG00000004591.16	5380.92	5543.16	5356.86	5136.8	5382.57	5513.28	5618.19	5733.38	5582.12	5403.25
ENSMUSG00000004609.11	1.06216	0	0	0	0	0	0	0	0	0
ENSMUSG00000004610.4	1668.66	1537.77	1868.28	1742.79	1070.15	1155.33	1350.34	1266.9	1581.14	1652.24
ENSMUSG00000004612.9	0	0	0	0.934474	0	0	0	0	0.953068	0
ENSMUSG00000004626.14	629.863	627.659	1431.57	1363.4	684.258	718.957	1156.77	867.855	589.949	575.607
ENSMUSG00000004630.18	0	1.16233	0	0	0	0	0.930627	0	0	0
ENSMUSG00000004631.15	12.746	8.13632	20.0782	15.8861	62.6574	68.2432	528.596	531.382	15.2491	9.56158
ENSMUSG00000004633.17	37.1758	36.0323	27.1055	22.4274	22.8749	25.9516	91.2014	93.3509	30.4982	31.5532
ENSMUSG00000004637.15	283.598	281.284	407.587	411.169	320.249	351.789	96.7852	94.3767	251.61	294.497
ENSMUSG00000004642.13	4884.89	4989.89	4354.96	4406.05	4159.26	4528.08	3071.07	3061.09	4678.61	4762.62
ENSMUSG00000004651.6	0	0	1.00391	0.934474	0	0	0	0	0	0
ENSMUSG00000004654.6	0	0	0	0	0	0	0	0	0	0
ENSMUSG00000004655.5	2.12433	0	2.00782	2.80342	4.97281	2.88352	0	3.0775	1.90614	0
ENSMUSG00000004661.15	1855.6	1866.71	1605.25	1677.38	1538.59	1562.87	1960.83	2840.53	1953.79	2016.54
ENSMUSG00000004665.10	143.392	159.239	646.518	656.935	267.537	272.012	1868.7	1895.74	179.177	168.284
ENSMUSG00000004667.18	5232.22	4874.82	3860.03	4254.66	4066.76	3995.59	3057.11	2877.46	5792.75	5424.28
ENSMUSG00000004668.14	31.8649	30.2206	14.0547	21.4929	2.98368	5.76703	2.79188	4.10333	39.0758	28.6847
ENSMUSG00000004677.17	3347.94	3106.91	3578.94	3687.44	3646.06	3515.97	4840.19	4552.65	3261.4	3408.7
ENSMUSG00000004698.10	7.43515	2.32466	4.01564	7.47579	7.95649	1.92234	355.499	267.743	2.85921	4.78079
ENSMUSG00000004707.14	2.12433	0	1.00391	0	0	0	0.930627	0	2.85921	0.956158
ENSMUSG00000004709.14	54.1704	58.1166	12.0469	8.41027	6.96193	2.88352	750.085	464.703	61.9495	73.6241
ENSMUSG00000004730.15	0	0	0	0	0	0	0	2.05167	0	0
ENSMUSG00000004748.5	362.198	351.024	279.087	294.359	387.879	356.595	408.545	417.514	409.819	379.595
ENSMUSG00000004768.14	1333.02	1316.92	1637.38	1659.63	1463	1510	975.297	869.907	1301.89	1293.68
ENSMUSG00000004771.12	1034.55	982.171	1099.28	1112.02	1093.02	1163.98	1832.4	1612.61	1010.25	986.755
ENSMUSG00000004788.11	2029.8	2015.48	1717.69	1654.02	1517.7	1610.92	1653.72	1725.45	1746.97	1786.1
ENSMUSG00000004789.10	3943.82	3946.12	3356.07	3366.91	4649.57	4387.75	5367.85	5123.01	3347.18	3331.25
ENSMUSG00000004791.7	8.49731	4.64933	20.0782	24.2963	12.9293	12.4952	8.37564	6.155	4.76534	4.78079
ENSMUSG00000004798.14	32.9271	31.383	18.0704	26.1653	90.5051	86.5055	414.129	423.669	25.7328	31.5532
ENSMUSG00000004814.10	0	0	0	0	0	0	0	0	0	0
ENSMUSG00000004815.12	619.242	627.659	679.647	752.252	604.693	594.004	413.198	376.481	611.87	591.862
ENSMUSG00000004821.1	0	0	0	0	0	0	0	0	0	0
ENSMUSG00000004837.2	3.18649	0	1.00391	0	0.994561	0	0	0	0	0.956158
ENSMUSG00000004842.18	0	0	0	0	0.994561	0	0	0	0.953068	0
ENSMUSG00000004843.7	993.124	861.288	923.596	951.295	960.746	1081.32	750.085	732.445	914.946	995.36
ENSMUSG00000004846.10	1960.76	2071.28	1496.83	1502.63	1560.47	1520.57	2617.85	2794.37	2148.22	2199.16
ENSMUSG00000004849.14	2192.31	2073.6	1858.24	1834.37	1982.16	2061.71	969.713	1029.94	2345.5	2321.55
ENSMUSG00000004864.13	62.6677	59.2789	88.344	77.5614	172.059	222.031	182.403	85.1442	58.1372	62.1502
ENSMUSG00000004865.16	7453.21	7536.56	6385.87	6367.51	7223.5	7235.7	5986.72	6367.35	7270.01	7393.97
ENSMUSG00000004872.15	1.06216	3.487	3.01173	0.934474	0.994561	0.961172	145.178	646.275	0	0.956158
ENSMUSG00000004880.11	7028.34	6967.02	5460.26	5152.69	6567.09	7213.6	6389.68	6956.18	6846.84	6889.12
ENSMUSG00000004885.5	38.2379	22.0843	27.1055	25.2308	37.7933	25.9516	3360.49	4254.13	22.8736	20.0793
ENSMUSG00000004891.16	767.945	736.919	810.155	737.3	1345.64	1381.2	8725.55	10767.2	651.899	660.705
ENSMUSG00000004892.13	14.8703	6.97399	18.0704	18.6895	34.8097	32.6798	60.4907	15.3875	11.4368	4.78079
ENSMUSG00000004894.10	0	0	0	0	0	0	0.930627	0	0	0
ENSMUSG00000004895.9	2984.68	2980.22	2963.54	3189.36	3271.11	2897.93	2305.16	2476.36	3067.93	3127.59
ENSMUSG00000004896.16	367.509	360.323	421.642	427.989	272.51	308.536	263.367	243.123	340.245	350.91
ENSMUSG00000004897.16	27697	28140.1	22010.7	22422.7	25836.7	25114.5	20780	20727	26595.4	26644.3
ENSMUSG00000004902.7	5.31082	3.487	4.01564	2.80342	8.95105	0.961172	9.30627	8.20667	3.81227	3.82463
ENSMUSG00000004929.12	5975.74	5600.12	5552.62	6100.25	5287.09	5073.07	4769.46	5333.31	6070.09	6106.98
ENSMUSG00000004931.11	1337.26	1246.02	1122.37	1250.33	1291.94	1265.86	1025.55	1016.6	1302.84	1299.42
ENSMUSG00000004933.17	5.31082	3.487	5.01955	6.54132	5.96737	6.7282	22.335	10.2583	1.90614	0.956158
ENSMUSG00000004934.14	2005.37	1999.21	1949.59	2070.79	1545.55	1707.04	1550.42	1432.06	2109.14	2186.73
ENSMUSG00000004936.8	3118.51	2893.04	3127.18	3058.53	2687.31	2814.31	2622.51	2427.12	3214.7	3023.37
ENSMUSG00000004937.6	4182.8	4251.81	3916.25	4152.8	3620.2	3470.79	3449.83	3895.09	4286.9	4396.41
ENSMUSG00000004939.7	0	0	0	0	0	0	0	0	0.953068	0
ENSMUSG00000004945.15	1030.3	955.437	687.678	765.334	955.774	941.948	946.447	930.431	946.397	874.884
ENSMUSG00000004947.15	1197.06	1008.9	995.878	1030.73	1101.97	1025.57	864.552	806.305	1247.57	1176.07
ENSMUSG00000004948.12	262.355	274.31	291.134	277.539	168.081	148.982	0	0	341.199	346.129
ENSMUSG00000004951.10	11098.6	11346.7	11023.9	11116.5	6166.28	6580.18	558.376	654.482	12232.6	12148
ENSMUSG00000004952.13	617.117	590.465	386.505	413.038	853.334	815.074	41.8782	26.6717	600.433	546.922
ENSMUSG00000004961.7	20.1811	23.2466	21.0821	42.9858	54.7009	54.7868	19.5432	28.7233	31.4513	21.9916
ENSMUSG00000004980.16	32891	34308.6	33661.1	32569.2	42222.1	43379.6	33437.4	33665.8	34530.6	34395.9
ENSMUSG00000004988.9	3.18649	1.16233	11.043	6.54132	5.96737	0.961172	0	0	1.90614	1.91232
ENSMUSG00000004994.12	283.598	306.856	323.259	342.018	279.472	277.779	236.379	234.916	306.888	283.023
ENSMUSG00000004996.9	1164.13	1093.75	1596.22	1542.82	1100.98	1064.02	851.523	666.792	1136.06	1120.62
ENSMUSG00000005034.15	1719.64	1622.62	1583.16	1575.52	1835.96	1855.06	2374.03	2417.89	1725.05	1679.97
ENSMUSG00000005043.13	53.1082	44.1686	122.477	129.892	100.451	92.2725	238.24	299.543	41.935	43.0271
ENSMUSG00000005045.16	100.906	90.6619	250.977	261.653	354.064	323.915	175.888	159.004	111.509	108.046
ENSMUSG00000005054.7	970.818	971.71	1082.21	1188.65	791.671	895.812	676.566	742.704	1237.08	1253.52
ENSMUSG00000005057.13	48.8596	48.8179	57.2228	46.7237	71.6084	76.8938	342.471	247.226	79.1047	60.2379
ENSMUSG00000005069.12	2680.9	2568.75	2457.57	2454.86	3268.13	3107.47	1504.82	1445.4	2824.89	2818.75
ENSMUSG00000005078.16	570.382	548.621	568.213	626.098	621.601	613.228	1003.22	845.287	498.455	526.843
ENSMUSG00000005087.17	41.4244	37.1946	20.0782	28.9687	12.9293	16.3399	263.367	176.443	33.3574	30.597
ENSMUSG00000005089.15	2.12433	0	0	0.934474	0	0	89.3402	258.51	1.90614	0
ENSMUSG00000005102.13	699.966	699.724	809.151	829.813	1083.08	1089.01	1298.22	1134.57	715.754	676.96
ENSMUSG00000005103.12	2198.68	2201.46	3178.38	3224.87	3028.44	2881.59	2209.31	1993.19	2207.31	2246.01
ENSMUSG00000005107.13	0	1.16233	1.00391	3.7379	0	0	0.930627	4.10333	0	0
ENSMUSG00000005124.10	62.6677	60.4413	8.03127	6.54132	25.8586	21.1458	15.8207	22.5683	54.3249	50.6763
ENSMUSG00000005125.13	213.495	234.791	180.704	228.946	410.754	451.751	895.263	479.064	223.018	233.302
ENSMUSG00000005131.4	11.6838	18.5973	18.0704	13.0826	7.95649	10.5729	11.1675	9.2325	28.5921	20.0793
ENSMUSG00000005142.10	1553.95	1672.6	2398.34	2496.92	1495.82	1445.6	2063.2	1712.12	1547.78	1571.92
ENSMUSG00000005148.8	5117.51	5181.68	5037.62	4325.68	4956.89	5068.26	3242.3	2663.06	4881.62	4897.44
ENSMUSG00000005150.16	442.923	446.336	582.267	614.884	535.074	499.809	468.105	473.935	410.773	443.657
ENSMUSG00000005161.15	8059.7	7914.32	7649.79	7989.75	6408.95	6584.99	13398.2	14523.8	7701.75	7518.27
ENSMUSG00000005198.15	26723	29066.4	29775.9	26692.3	23283.7	22170.4	12100.9	16495.4	26300.9	27436.9
ENSMUSG00000005202.2	6.37299	5.81166	1.00391	0.934474	0.994561	0.961172	1337.31	1658.77	0	0.956158
ENSMUSG00000005204.12	10272.2	10237.8	9156.66	9434.45	7757.58	7684.57	6784.27	8173.84	10256	10303.6
ENSMUSG00000005220.10	0	0	0	0	0	0	0.930627	15.3875	0.953068	0
ENSMUSG00000005225.15	2720.2	2705.91	2383.28	2372.63	4283.58	4179.18	1396.87	1424.88	2747.7	2949.75
ENSMUSG00000005232.11	4.24866	2.32466	0	0.934474	0.994561	1.92234	0	1.02583	5.71841	1.91232
ENSMUSG00000005233.16	1672.91	1541.25	1517.91	1584.87	1454.05	1510.96	1022.76	1348.97	1576.38	1558.54
ENSMUSG00000005237.14	43.5487	41.844	86.3362	67.2821	136.255	121.108	52.1151	20.5167	34.3105	43.0271
ENSMUSG00000005251.15	59.4812	54.6296	173.676	171.943	111.391	134.564	276.396	253.381	56.231	43.9832
ENSMUSG00000005262.13	1553.95	1592.39	1294.04	1345.64	1430.18	1447.52	1182.83	1198.17	1542.06	1552.8
ENSMUSG00000005267.13	44.6109	36.0323	61.2385	63.5442	110.396	126.875	149.831	163.108	41.935	38.2463
ENSMUSG00000005268.20	7.43515	3.487	7.02736	3.7379	1.98912	4.80586	766.836	906.837	5.71841	1.91232
ENSMUSG00000005299.6	1847.1	1909.71	1984.73	1887.64	1969.23	1873.32	1740.27	1996.27	1872.78	1898.93
ENSMUSG00000005312.15	4910.39	4451.73	4884.02	5020.93	6822.69	6588.83	8965.66	8992.46	5273.33	5216.8
ENSMUSG00000005320.9	23.3676	24.409	34.1329	30.8377	42.7661	49.0198	27.9188	17.4392	20.9675	28.6847
ENSMUSG00000005338.13	11.6838	2.32466	2.00782	1.86895	10.9402	12.4952	127.319	136.436	8.57762	4.78079
ENSMUSG00000005339.10	0	0	0	0	0	0	0	0	0	0
ENSMUSG00000005354.16	4609.79	4500.55	3373.14	3356.63	3197.52	3201.66	2717.43	2814.89	4703.39	4560.87
ENSMUSG00000005355.9	3.18649	5.81166	26.1016	18.6895	5.96737	2.88352	0	0	5.71841	4.78079
ENSMUSG00000005357.9	7.43515	2.32466	3.01173	5.60685	1.98912	2.88352	33.5026	30.775	2.85921	0.956158
ENSMUSG00000005360.14	55.2325	36.0323	173.676	172.878	46.7444	61.515	1562.52	1194.07	32.4043	43.9832
ENSMUSG00000005362.14	1258.66	1252.99	1643.4	1627.85	1537.59	1510.96	890.61	855.545	1215.16	1280.29
ENSMUSG00000005364.11	0	0	0	0	0	0	0	1.02583	0.953068	0
ENSMUSG00000005370.4	23651.2	23317.5	29767.9	29736.8	28277.4	27998	10759.9	10455.3	22894.6	22684.8
ENSMUSG00000005371.15	1689.9	1736.52	1764.87	1636.26	1865.8	2016.54	1929.19	1982.94	1705.99	1744.03
ENSMUSG00000005373.13	70.1028	52.3049	95.3714	98.1198	126.309	126.875	408.545	228.761	38.1227	43.0271
ENSMUSG00000005374.13	2447.23	2538.53	2113.23	2104.44	1678.82	1936.76	1767.26	1967.55	2594.25	2674.37
ENSMUSG00000005378.17	2359.07	2342.1	2001.8	2161.44	1476.92	1539.8	1409.9	1292.55	2572.33	2462.11
ENSMUSG00000005397.8	3532.76	3490.48	8115.6	7809.4	6622.78	6613.82	520.22	417.514	3777.96	3864.79
ENSMUSG00000005410.6	23184.9	23169.9	24096.8	24675.7	25408.1	23840.9	14642.5	15581.4	23930.6	23671.6
ENSMUSG00000005413.8	2586.37	2698.93	2585.07	2871.64	2116.43	2140.53	3876.99	5663.63	2901.14	2683.93
ENSMUSG00000005417.17	5688.95	5533.86	4433.26	4588.27	5767.46	5634.39	6843.83	6776.66	5826.11	5949.21
ENSMUSG00000005442.13	5946	5912.78	6899.87	7170.22	6875.4	6490.79	4547.04	4253.11	5849.93	6306.82
ENSMUSG00000005447.12	648.982	603.25	633.467	689.642	614.639	636.296	1126.99	950.948	590.902	667.398
ENSMUSG00000005465.9	19.119	17.435	14.0547	20.5584	40.777	44.2139	3.72251	0	15.2491	21.0355
ENSMUSG00000005469.10	3499.83	3420.74	3767.67	3551.94	2878.26	2980.59	4529.36	4724.99	3450.11	3452.68
ENSMUSG00000005470.8	2157.26	2157.29	2271.85	2191.34	2165.16	2288.55	1347.55	1178.68	2336.92	2304.34
ENSMUSG00000005474.9	0	0	0	0	0	0	0	0	0	0
ENSMUSG00000005481.18	11371.5	11159.5	10047.1	10797.9	11730.9	11020.8	7004.83	7692.73	11856.2	11620.2
ENSMUSG00000005483.10	2667.09	2576.89	3149.26	3152.92	2690.29	3086.32	2976.14	2438.41	2742.93	2859.87
ENSMUSG00000005493.15	24.4298	15.1103	9.03518	8.41027	9.94561	2.88352	0	2.05167	19.0614	26.7724
ENSMUSG00000005501.14	447.171	455.634	630.455	601.801	552.976	526.722	710.999	740.652	506.079	500.07
ENSMUSG00000005503.8	116.838	175.512	103.403	128.023	87.5214	65.3597	2.79188	6.155	178.224	166.371
ENSMUSG00000005505.12	710.588	712.51	794.092	808.32	672.324	668.014	778.934	750.91	761.502	781.181
ENSMUSG00000005506.16	13908	13782.9	14014.6	13752.7	15254.6	15913.2	12439.7	13170.7	14294.1	14657.9
ENSMUSG00000005510.9	1355.32	1323.9	1395.43	1421.34	1202.42	1287.01	1124.2	1355.13	1322.86	1282.21
ENSMUSG00000005514.14	2007.49	1966.67	1702.63	1709.15	2083.61	2107.85	2398.22	2597.41	2305.47	2343.54
ENSMUSG00000005533.10	812.556	892.671	975.8	938.212	1006.5	957.327	1961.76	1575.68	764.361	743.891
ENSMUSG00000005534.10	353.701	354.511	458.787	360.707	531.096	605.538	1395.01	1303.83	365.025	409.235
ENSMUSG00000005540.10	0	0	1.00391	0	0	0	0	1.02583	0	0
ENSMUSG00000005547.14	0	1.16233	0	0.934474	0	0	0	0	0	0
ENSMUSG00000005553.14	4.24866	3.487	8.03127	8.41027	14.9184	4.80586	61.4214	38.9817	10.4838	6.6931
ENSMUSG00000005566.14	70079.5	69621.4	71104.9	74643.9	62163.1	55897	27556.8	32665.6	68518	68014.4
ENSMUSG00000005575.16	2417.49	2352.56	1895.38	2072.66	1373.49	1430.22	3653.64	4003.83	2395.06	2472.62
ENSMUSG00000005580.11	47.7974	27.896	40.1564	46.7237	38.7879	46.1363	92.132	58.4725	33.3574	35.3778
ENSMUSG00000005583.16	1.06216	1.16233	2.00782	0.934474	0.994561	0	57.6988	50.2659	0.953068	0.956158
ENSMUSG00000005609.16	3047.35	2965.11	2980.61	3092.18	2842.46	2822.96	3482.4	3857.13	2814.41	2923.93
ENSMUSG00000005610.17	32622.3	32393	45469.1	44724.9	57399.1	57322.4	54238.8	62867.2	31918.3	31122.9
ENSMUSG00000005611.15	8.49731	4.64933	3.01173	0.934474	0.994561	1.92234	2.79188	3.0775	3.81227	12.43
ENSMUSG00000005615.15	1201.31	1130.95	1116.35	1226.96	930.91	888.123	1381.98	1654.67	1184.66	1205.71
ENSMUSG00000005621.11	1528.45	1437.8	1428.56	1482.08	1360.56	1336.99	1785.87	1789.05	1477.26	1468.66
ENSMUSG00000005625.15	5704.88	5770.98	5468.29	5960.08	5608.33	5490.21	4643.83	4737.3	5787.03	5709.22
ENSMUSG00000005628.12	1.06216	5.81166	6.02346	5.60685	0	2.88352	7.44501	4.10333	0.953068	1.91232
ENSMUSG00000005640.11	2.12433	0	1.00391	0	0.994561	0.961172	2.79188	3.0775	0	0
ENSMUSG00000005649.17	0	1.16233	0	0.934474	2.98368	0.961172	1.86125	1.02583	0	0.956158
ENSMUSG00000005656.9	1189.62	1050.75	1144.46	1111.09	1249.17	1266.82	1680.71	1736.74	1056	1050.82
ENSMUSG00000005667.8	5734.63	5445.53	3190.42	3351.02	3967.31	4287.79	4956.52	4579.32	5244.74	5225.4
ENSMUSG00000005672.12	5673.02	5719.84	5847.77	5734.87	5397.48	5370.07	889.679	755.014	4641.44	4619.2
ENSMUSG00000005674.9	995.248	950.788	885.448	902.702	808.578	843.909	682.149	741.678	1003.58	995.36
ENSMUSG00000005677.14	3.18649	2.32466	2.00782	5.60685	6.96193	7.68938	0	0	2.85921	0
ENSMUSG00000005681.12	2.12433	1.16233	3.01173	0	4.97281	0.961172	76.3114	54.3692	1.90614	0
ENSMUSG00000005682.9	2491.84	2561.78	2626.23	2641.76	2400.87	2304.89	1778.43	1773.67	2392.2	2385.61
ENSMUSG00000005683.8	14306.3	14036.3	10685.6	10419.4	9187.76	9333.94	12492.7	12077.1	13884.3	13812.7
ENSMUSG00000005686.17	168.884	180.161	123.481	127.088	473.411	541.14	29.7801	14.3617	133.43	128.125
ENSMUSG00000005687.14	2510.96	2487.39	2489.69	2419.35	2511.27	2328.92	1888.24	1924.46	2721.96	2535.73
ENSMUSG00000005696.11	0	0	0	0	0	0	0	1.02583	0	0
ENSMUSG00000005698.15	8760.73	8981.34	9264.07	9330.73	9761.62	9379.12	7013.2	7767.61	9269.54	9200.15
ENSMUSG00000005699.16	219.868	242.927	263.024	270.998	288.423	239.332	428.088	415.463	267.812	266.768
ENSMUSG00000005705.10	10.6216	8.13632	3.01173	0.934474	11.9347	3.84469	0.930627	0	4.76534	11.4739
ENSMUSG00000005716.16	0	1.16233	0	0	1.98912	0	0	0	0	0
ENSMUSG00000005718.8	1024.99	1127.46	870.389	957.836	820.513	787.2	615.144	768.349	923.523	996.316
ENSMUSG00000005732.14	10903.1	11061.9	9875.46	10228.8	10692.5	10502.7	9211.34	9592.57	10477.1	10529.2
ENSMUSG00000005763.15	1.06216	0	1.00391	0	0.994561	2.88352	3.72251	4.10333	0.953068	2.86847
ENSMUSG00000005774.12	446.109	413.79	484.888	444.81	545.02	563.247	530.457	380.584	453.661	400.63
ENSMUSG00000005779.12	6695.88	6342.85	5253.46	5301.27	4853.46	4948.11	4572.17	4873.74	6734.38	6693.1
ENSMUSG00000005800.3	0	0	0	0	0	0	0	0	0	0
ENSMUSG00000005802.12	97.7191	96.4736	184.719	176.616	229.744	206.652	673.774	688.334	104.838	90.835
ENSMUSG00000005803.14	1.06216	0	0	2.80342	0.994561	0.961172	4.65313	11.2842	0	0.956158
ENSMUSG00000005804.14	479.036	448.66	541.107	542.93	693.209	742.986	979.019	976.594	436.505	466.605
ENSMUSG00000005813.12	2604.43	2802.38	2479.66	2541.77	2512.26	2472.13	1916.16	1962.42	2684.79	2729.83
ENSMUSG00000005823.9	459.917	475.394	548.134	549.471	404.787	398.886	469.036	462.651	376.462	424.534
ENSMUSG00000005824.7	0	0	0	0	0	0	0	0	0	0
ENSMUSG00000005836.10	6.37299	4.64933	7.02736	1.86895	12.9293	7.68938	15.8207	105.661	10.4838	6.6931
ENSMUSG00000005846.12	10997.6	11459.4	9970.83	10346.5	10507.5	10100	8355.17	9543.33	10945	10731.9
ENSMUSG00000005864.7	0	0	0	0	0	0	0	0	0	0
ENSMUSG00000005871.15	5517.94	5780.28	6379.84	6240.42	6012.12	6090.95	6370.14	6060.63	5687.91	5727.38
ENSMUSG00000005873.6	299.53	274.31	271.055	284.08	386.884	392.158	1197.72	1184.84	298.31	299.277
ENSMUSG00000005881.13	2124.33	2125.91	2123.27	1949.31	1985.14	1871.4	1974.79	1951.14	2152.98	2045.22
ENSMUSG00000005882.18	845.483	897.32	784.053	821.403	903.062	882.356	950.17	885.295	971.177	916.955
ENSMUSG00000005883.15	0	0	2.00782	0	0	0.961172	2.79188	0	0.953068	0.956158
ENSMUSG00000005886.14	1438.17	1249.51	1253.88	1268.08	1254.14	1213	2472.67	2616.9	1356.22	1324.28
ENSMUSG00000005891.7	0	0	0	0	0	0	0	0	0	0
ENSMUSG00000005892.4	51623.3	58295.6	30689.5	32477.7	34370.1	34835.8	397.378	1393.08	57188.9	56505.1
ENSMUSG00000005893.14	2505.65	2546.67	3133.2	3110.86	3460.08	3468.87	2301.44	2103.98	2534.21	2573.98
ENSMUSG00000005897.14	146.579	113.909	109.426	104.661	110.396	115.341	668.19	566.26	142.96	144.38
ENSMUSG00000005899.14	4659.71	5037.55	5726.3	5682.54	6481.56	6076.53	3331.64	3609.91	4934.04	5043.73
ENSMUSG00000005907.14	859.291	858.963	1315.12	1312	1082.08	1078.43	415.99	521.124	797.718	839.506
ENSMUSG00000005917.15	6.37299	8.13632	17.0665	16.8205	28.8423	18.2623	8.37564	43.085	7.62455	5.73695
ENSMUSG00000005936.19	3481.77	3311.48	3412.29	3352.89	3027.45	3034.42	3240.44	3098.02	3493.95	3501.45
ENSMUSG00000005947.11	41.4244	25.5713	37.1446	42.9858	26.8532	25.9516	9.30627	18.465	29.5451	33.4655
ENSMUSG00000005949.9	522.585	617.198	649.529	658.804	372.961	378.702	638.41	619.604	570.888	549.791
ENSMUSG00000005950.14	19.119	17.435	52.2033	53.265	25.8586	17.3011	3.72251	7.18084	20.0144	18.167
ENSMUSG00000005951.13	22.3055	29.0583	45.1759	55.134	37.7933	31.7187	39.0863	38.9817	24.7798	33.4655
ENSMUSG00000005952.15	0	0	2.00782	0	0	2.88352	0	1.02583	0	0
ENSMUSG00000005958.15	653.231	617.198	1179.59	1273.69	1237.23	1039.03	695.178	571.389	595.668	612.897
ENSMUSG00000005968.14	47.7974	44.1686	71.2776	72.889	112.385	114.379	70.7276	50.2659	51.4657	34.4217
ENSMUSG00000005973.6	3821.67	3977.5	5210.29	4951.78	4908.16	5516.17	2577.84	2633.32	3392.92	3400.1
ENSMUSG00000005980.15	0	0	0	0	0	0.961172	0	0	0	0
ENSMUSG00000005981.11	4977.3	4829.49	4800.69	4854.59	4163.23	3958.11	3232.07	2955.43	4779.64	4771.23
ENSMUSG00000005982.13	1242.06	1116.68	974.19	975.256	1062.82	964.055	1283.7	1325.38	1157.35	1200.86
ENSMUSG00000005983.15	15.9325	18.5973	13.0508	21.4929	9.94561	14.4176	26.9882	41.0333	25.7328	12.43
ENSMUSG00000005986.16	279.349	275.473	136.532	101.858	109.402	93.2337	169.374	106.687	351.682	328.918
ENSMUSG00000005994.14	0	0	0	0	0	0	0	0	0.953068	0
ENSMUSG00000006005.18	16667.5	17550.1	17575.4	17079.4	19807.7	19107.1	11245.7	12877.3	17337.3	16968
ENSMUSG00000006007.14	0	1.16233	0	0	0	0	0	0	0	0
ENSMUSG00000006010.14	570.382	533.51	554.158	557.881	490.319	526.722	721.236	792.969	532.765	554.571
ENSMUSG00000006014.16	5.31082	4.64933	1.00391	0.934474	0	0	0	1.02583	8.57762	4.78079
ENSMUSG00000006019.15	329.271	311.505	393.532	433.596	425.672	446.945	662.606	677.05	345.964	365.252
ENSMUSG00000006021.5	276.163	277.797	286.114	350.428	265.548	217.225	377.834	367.248	286.874	297.365
ENSMUSG00000006024.13	2868.91	2834.93	2695.5	2972.56	2635.59	2620.15	2339.6	2636.39	2956.42	2884.73
ENSMUSG00000006050.12	915.586	1008.9	904.522	920.457	765.812	799.695	1128.85	1027.89	904.462	921.736
ENSMUSG00000006056.13	1100.4	1014.72	2385.29	2224.05	941.85	1006.35	4.65313	3.0775	1200.87	1165.56
ENSMUSG00000006057.15	6320.94	6074.35	4404.15	4529.4	3794.25	3659.18	2813.28	3045.7	6457.99	6160.52
ENSMUSG00000006058.10	1084.47	1032.15	883.44	831.682	764.818	720.879	932.488	974.542	1076.97	1123.49
ENSMUSG00000006095.12	1414.8	1227.42	1257.9	1307.33	1361.55	1382.17	1229.36	1232.03	1404.82	1430.41
ENSMUSG00000006127.9	351.576	377.758	393.532	471.909	436.612	423.877	407.614	350.835	365.025	345.173
ENSMUSG00000006134.4	4969.87	4799.27	4543.69	4544.35	5014.58	4913.51	4386.97	4411.09	5072.23	5315.28
ENSMUSG00000006143.12	5.31082	4.64933	3.01173	3.7379	0.994561	1.92234	0	0	2.85921	2.86847
ENSMUSG00000006154.13	1.06216	2.32466	13.0508	10.2792	3.97825	3.84469	1.86125	2.05167	0	1.91232
ENSMUSG00000006169.19	3857.78	3800.83	3601.02	3453.82	4024.99	3985.02	7504.57	7728.63	4146.8	4110.52
ENSMUSG00000006179.9	37.1758	26.7336	59.2306	60.7408	53.7063	59.5927	42.8088	38.9817	31.4513	27.7286
ENSMUSG00000006191.17	396.187	407.979	562.189	579.374	543.031	606.499	352.707	416.488	471.769	405.411
ENSMUSG00000006200.3	45.6731	45.3309	14.0547	14.9516	46.7444	36.5245	0	0	23.8267	25.8163
ENSMUSG00000006204.6	0	0	0	0	0	0	0	1.02583	0	0
ENSMUSG00000006205.13	184.817	244.09	432.685	397.152	275.494	234.526	93.0627	51.2917	274.484	267.724
ENSMUSG00000006215.12	1203.43	1135.6	1082.21	1139.12	1082.08	1115.92	975.297	1026.86	1249.47	1208.58
ENSMUSG00000006216.10	18.0568	24.409	21.0821	23.3619	12.9293	22.107	0.930627	0	10.4838	18.167
ENSMUSG00000006218.4	88.1596	74.3893	73.2854	61.6753	135.26	112.457	70.7276	46.1625	79.1047	83.1857
ENSMUSG00000006219.12	4897.64	4727.2	5597.8	5592.83	10226.1	9619.41	1907.78	1127.39	4756.76	4760.71
ENSMUSG00000006221.7	8.49731	3.487	6.02346	1.86895	11.9347	19.2234	0	0	2.85921	4.78079
ENSMUSG00000006235.6	18.0568	15.1103	20.0782	22.4274	26.8532	36.5245	149.831	118.997	11.4368	7.64926
ENSMUSG00000006241.16	23.3676	10.461	19.0743	18.6895	13.9239	9.61172	73.5195	49.24	30.4982	17.2108
ENSMUSG00000006262.15	2232.67	2512.96	1955.62	1940.9	1875.74	1904.08	2460.58	2441.48	2287.36	2241.23
ENSMUSG00000006269.7	0	1.16233	0	0.934474	4.97281	6.7282	0	1.02583	0	0.956158
ENSMUSG00000006270.7	0	0	0	0	0	0	0	0	0	0
ENSMUSG00000006273.14	6676.76	6452.11	7773.27	7851.45	7642.21	7654.77	6794.5	7035.17	7513.04	7529.74
ENSMUSG00000006276.10	2522.64	2673.36	3024.78	3082.83	3092.09	3067.1	2611.34	2893.88	2572.33	2551.03
ENSMUSG00000006281.8	381.317	370.784	623.428	679.363	651.438	621.878	554.653	491.374	372.65	362.384
ENSMUSG00000006288.8	762.634	711.347	912.553	896.161	937.871	903.502	1180.03	1137.65	694.787	687.477
ENSMUSG00000006289.14	419.555	353.349	599.334	566.291	538.058	519.033	945.517	779.634	452.708	407.323
ENSMUSG00000006299.13	5396.86	5611.74	5404.04	5753.56	6163.3	5603.63	3725.3	3624.27	5947.15	5862.2
ENSMUSG00000006301.17	961.259	1042.61	1948.59	1958.66	1538.59	1437.91	444.84	368.274	1026.45	1048.9
ENSMUSG00000006304.14	3309.7	3449.8	3773.69	3678.09	2877.27	3128.61	3164.13	3145.21	3353.85	3396.27
ENSMUSG00000006307.16	6078.77	6216.15	6602.71	6686.16	5972.34	5353.73	3753.22	4118.72	6072.95	6392.87
ENSMUSG00000006310.10	447.171	450.985	292.138	287.818	302.347	275.856	134.01	113.868	516.563	522.062
ENSMUSG00000006311.8	32.9271	19.7596	32.1251	27.0998	20.8858	24.9905	17.6819	21.5425	30.4982	34.4217
ENSMUSG00000006313.5	141.268	153.428	123.481	129.892	112.385	119.185	39.0863	49.24	154.397	166.371
ENSMUSG00000006315.9	1454.1	1431.99	1142.45	1165.29	1154.69	1348.52	1226.57	1195.1	1367.65	1312.8
ENSMUSG00000006333.14	27984.8	27558.9	26270.3	27947.3	22141.9	23617.9	25772.8	26224.4	26493.4	27145.3
ENSMUSG00000006335.16	398.312	397.518	480.873	470.975	430.645	421.954	429.949	420.592	406.007	436.964
ENSMUSG00000006342.15	336.706	346.375	518.017	498.075	419.705	350.828	21.4044	25.6458	338.339	356.647
ENSMUSG00000006344.17	10.6216	5.81166	7.02736	7.47579	6.96193	11.5341	0	0	6.67148	8.60542
ENSMUSG00000006345.10	269.79	266.174	96.3753	71.9545	454.515	442.139	57.6988	64.6275	313.56	315.532
ENSMUSG00000006356.10	505.59	470.744	1172.57	1161.55	633.536	584.393	2721.15	3334.99	560.404	563.177
ENSMUSG00000006360.11	197.563	158.077	217.848	221.47	76.5812	72.0879	228.934	156.953	164.881	169.24
ENSMUSG00000006362.16	2.12433	2.32466	6.02346	10.2792	14.9184	11.5341	37.2251	47.1884	2.85921	2.86847
ENSMUSG00000006369.14	1813.11	1649.35	1351.26	1354.99	1537.59	1536.91	1534.6	1441.3	1576.38	1592.96
ENSMUSG00000006373.10	3883.27	4012.37	2041.95	1977.35	1283.98	1277.4	4900.68	5365.11	3523.49	3520.57
ENSMUSG00000006378.15	2214.39	2006.58	1990.76	2015.79	1502.12	1459.35	1431.33	1673.08	2299.92	2365.22
ENSMUSG00000006386.15	172.071	168.538	61.2385	74.7579	46.7444	50.9421	28.8494	30.775	124.852	157.766
ENSMUSG00000006389.13	4.24866	4.64933	3.01173	3.7379	2.98368	2.88352	0	0	1.90614	1.91232
ENSMUSG00000006390.15	393.001	347.537	422.646	412.103	270.521	285.468	1251.69	1304.86	395.523	453.219
ENSMUSG00000006392.16	1338.33	1343.66	1111.33	1258.74	1187.51	1198.58	1304.74	1419.75	1456.29	1494.47
ENSMUSG00000006398.15	7318.31	7170.43	8300.32	8603.7	7534.8	7345.28	4910.92	5140.45	7027.93	6930.23
ENSMUSG00000006403.13	70.1028	60.4413	95.3714	87.8406	85.5323	128.797	129.357	113.868	54.3249	60.2379
ENSMUSG00000006411.12	29.7406	32.5453	105.41	94.3819	64.6465	65.3597	18.6125	14.3617	20.0144	21.0355
ENSMUSG00000006412.10	1946.95	2089.87	2018.86	2069.86	1972.22	2060.75	2179.53	2329.67	2217.79	2035.66
ENSMUSG00000006418.17	2083.97	2110.79	3064.93	3331.4	3126.9	3085.36	2103.22	1762.38	2200.64	2262.27
ENSMUSG00000006423.15	1590.06	1694.68	1360.3	1439.09	1104.96	1120.73	1042.3	1081.23	1626.89	1719.17
ENSMUSG00000006435.16	1061.1	985.658	716.791	717.676	676.302	693.005	224.281	174.392	1124.62	1211.45
ENSMUSG00000006442.10	8334.8	8510.6	7418.89	7603.82	7162.83	7159.77	5214.3	7874.3	9240.95	9914.4
ENSMUSG00000006445.3	5352.25	5856.99	5186.2	5227.45	3982.22	3774.52	725.889	2449.69	5259.98	5560.06
ENSMUSG00000006456.10	6639.08	7056.98	8445.9	9560.08	7863.06	7553.67	4242.73	4675.75	7074.1	6940.11
ENSMUSG00000006457.4	126.398	123.207	62.2424	68.2166	47.7389	70.1656	577.919	332.37	109.603	106.133
ENSMUSG00000006463.13	243.236	266.174	154.602	177.55	149.184	151.865	201.015	150.798	244.939	235.215
ENSMUSG00000006464.9	276.163	237.116	270.052	294.359	178.026	190.312	482.065	485.219	226.83	256.25
ENSMUSG00000006469.13	7.43515	9.29866	27.1055	23.3619	21.8804	36.5245	0.930627	1.02583	3.81227	4.78079
ENSMUSG00000006471.18	1702.06	1897.62	1588.37	1671.06	1471.99	1450.2	1035.09	1070.38	1733.71	1741.29
ENSMUSG00000006476.19	30.8028	16.2726	42.1642	35.51	88.516	61.515	630.965	523.175	28.5921	24.8601
ENSMUSG00000006488.17	0	0	0	0	0	0	0	0	0	0
ENSMUSG00000006490.3	0	0	0	0	0	0	0.930627	0	0	0
ENSMUSG00000006494.11	3900.27	3779.9	2777.82	2482.9	3736.57	3711.08	1935.7	1614.66	3858.97	3894.43
ENSMUSG00000006498.16	28731.5	28880.5	27601.5	30040.5	32032.8	31288.1	23192.1	25987.4	29472.7	29438.2
ENSMUSG00000006517.5	1676.1	1545.9	1531.97	1699.81	1818.06	1950.22	4439.09	4980.42	1715.52	1641.72
ENSMUSG00000006519.11	65.8542	73.2269	183.715	209.322	188.967	193.196	968.782	888.372	66.7148	77.4488
ENSMUSG00000006522.17	0	0	4.01564	0	1.98912	0.961172	0	0	0.953068	0
ENSMUSG00000006526.13	367.509	342.888	401.564	428.924	575.851	529.606	482.995	486.245	314.513	345.173
ENSMUSG00000006527.16	493.906	442.849	478.865	468.172	788.687	804.501	1205.16	1089.44	499.408	468.517
ENSMUSG00000006529.16	0	0	0	0	0	0	0.930627	0	0	0
ENSMUSG00000006538.12	8.49731	9.29866	16.0625	11.2137	15.913	9.61172	8.37564	14.3617	7.62455	12.43
ENSMUSG00000006542.13	0	1.16233	1.00391	1.86895	1.98912	0	1.86125	3.0775	0.953068	0.956158
ENSMUSG00000006546.3	0	0	0	0	0	0	1.86125	0	0	0
ENSMUSG00000006567.11	54.1704	36.0323	130.508	162.599	134.266	128.797	588.156	648.327	40.0289	47.8079
ENSMUSG00000006570.3	0	0	0	0	0	0	0	0	0	0
ENSMUSG00000006574.15	3.18649	5.81166	9.03518	9.34474	38.7879	27.874	0.930627	1.02583	0.953068	2.86847
ENSMUSG00000006575.14	216.682	227.817	407.587	464.434	573.862	545.946	470.897	286.208	269.718	265.812
ENSMUSG00000006576.16	75.4137	70.9023	74.2893	71.9545	225.765	215.303	1061.84	1136.62	76.2455	89.8788
ENSMUSG00000006585.3	8318.87	8318.81	8289.28	9271.85	8383.16	7743.2	5999.75	5946.76	8241.18	7918.9
ENSMUSG00000006586.15	12.746	17.435	73.2854	48.5927	36.7988	32.6798	76.3114	144.643	14.296	15.2985
ENSMUSG00000006587.6	1.06216	1.16233	7.02736	15.8861	9.94561	15.3788	17.6819	16.4133	3.81227	0.956158
ENSMUSG00000006589.8	4255.03	4284.36	4407.16	4483.61	3839.01	3739.92	3233.93	3459.11	4276.42	4167.89
ENSMUSG00000006599.13	4359.12	4297.14	4795.67	4574.25	4602.83	4469.45	1778.43	2119.37	4645.26	4553.22
ENSMUSG00000006611.15	9.55948	2.32466	3.01173	2.80342	11.9347	15.3788	15.8207	9.2325	8.57762	6.6931
ENSMUSG00000006641.12	1629.36	1746.99	1567.1	1588.61	1249.17	1244.72	518.359	915.044	1760.32	1799.49
ENSMUSG00000006642.3	2.12433	2.32466	2.00782	1.86895	0.994561	2.88352	0	0	4.76534	0.956158
ENSMUSG00000006649.17	543.828	556.757	307.196	312.114	491.313	486.353	1.86125	14.3617	487.971	448.438
ENSMUSG00000006651.8	878.41	848.502	509.986	477.516	1001.52	998.658	416.921	458.548	924.476	858.629
ENSMUSG00000006673.14	5651.78	6041.8	5859.82	6221.73	5613.3	5540.19	4328.34	4912.72	6115.84	5885.15
ENSMUSG00000006675.10	98.7813	122.045	100.391	107.465	103.434	89.389	72.5889	75.9117	110.556	115.695
ENSMUSG00000006676.16	5521.13	5676.83	6334.67	6479.64	6197.11	5706.48	5828.51	6340.68	5728.89	5734.08
ENSMUSG00000006678.6	4171.12	4073.97	3508.66	3354.76	5124.98	4979.83	2154.4	2236.32	4145.85	4172.67
ENSMUSG00000006699.17	9801.65	9572.97	9629.5	9531.64	10015.2	10415.3	8451.02	8196.41	9657.44	9886.67
ENSMUSG00000006705.13	970.818	878.723	976.804	887.751	1000.53	1026.53	590.948	543.692	967.364	970.5
ENSMUSG00000006711.15	3.18649	2.32466	3.01173	8.41027	1.98912	3.84469	6.51439	5.12917	6.67148	7.64926
ENSMUSG00000006715.11	1121.65	1111.19	1452.66	1420.4	1810.1	1757.98	1343.82	1266.9	1241.85	1145.48
ENSMUSG00000006717.7	243.236	215.031	282.098	249.505	211.842	228.759	509.983	520.098	254.469	236.171
ENSMUSG00000006720.16	275.101	278.96	344.341	330.804	365.004	408.498	450.423	450.341	284.967	315.532
ENSMUSG00000006724.12	12.746	9.29866	19.0743	18.6895	11.9347	26.9128	5.58376	10.2583	11.4368	11.4739
ENSMUSG00000006728.12	17177.3	17615.1	14765.5	15082.4	12784.1	12503.9	13100.4	14277.6	17972	17140.1
ENSMUSG00000006731.10	90.284	74.3893	87.3401	99.0543	151.173	153.788	278.257	206.193	82.917	94.6596
ENSMUSG00000006732.14	1702.65	1784.18	1451.65	1491.42	1349.62	1337.95	705.415	788.866	1653.57	1566.19
ENSMUSG00000006736.9	2629.92	2595.49	2123.27	2012.86	1909.56	1934.84	2010.15	2059.87	2313.1	2422.9
ENSMUSG00000006740.14	9490.44	9914.69	12382.2	12429.4	11409.6	11451.4	10598	11108.8	10256.9	9841.73
ENSMUSG00000006763.14	1112.09	1072.83	1184.61	1204.54	1151.7	1157.25	832.911	813.486	1049.33	1044.12
ENSMUSG00000006764.8	5.31082	6.97399	0	1.86895	0.994561	0	3.72251	1.02583	7.62455	6.6931
ENSMUSG00000006777.7	1.06216	0	0	1.86895	18.8967	9.61172	0	0	1.90614	0
ENSMUSG00000006782.16	647.92	590.465	693.701	698.052	555.96	595.927	237.31	267.743	567.076	563.177
ENSMUSG00000006784.14	36.1136	34.87	29.1134	41.1169	56.69	49.9809	53.0457	36.93	29.5451	27.7286
ENSMUSG00000006800.14	4940.13	5142.16	6125.85	6097.44	7764.54	7734.55	5468.36	5470.77	5022.67	5117.36
ENSMUSG00000006818.5	7017.72	7215.76	6294.51	6536.65	4733.12	4863.53	2494.08	2886.7	6991.71	6934.05
ENSMUSG00000006850.8	182.692	131.344	184.719	208.388	156.146	166.283	443.909	341.603	150.585	191.232
ENSMUSG00000006906.10	76.4758	54.6296	179.7	185.96	156.146	146.098	175.888	138.488	79.1047	64.0626
ENSMUSG00000006920.14	667.039	671.828	680.65	693.38	837.421	879.472	485.787	314.931	649.04	650.187
ENSMUSG00000006930.15	2149.82	1986.43	2608.16	2763.24	2574.92	2674.94	2224.2	1194.07	1798.44	1781.32
ENSMUSG00000006931.15	80.7245	82.5256	66.258	60.7408	103.434	129.758	402.031	379.558	68.6209	62.1502
ENSMUSG00000006932.17	18584.7	18138.2	22046.9	22289.1	19231.8	19522.4	26857	26565	18973.7	18706.3
ENSMUSG00000006941.5	560.823	602.088	472.841	455.089	534.079	564.208	1033	1082.25	516.563	550.747
ENSMUSG00000006948.7	0	0	0	0	0	0	0.930627	0	0	0
ENSMUSG00000006958.14	36.1136	20.922	25.0977	31.7721	85.5323	87.4666	166.582	260.562	23.8267	26.7724
ENSMUSG00000006998.16	18170.4	18048.7	15304.6	14860	14207.3	14500.2	11126.6	12571.6	18028.2	18346.8
ENSMUSG00000007021.5	38.2379	44.1686	65.2541	79.4303	89.5105	102.845	252.2	126.178	28.5921	51.6325
ENSMUSG00000007029.16	13164.5	12848.4	12044.9	12419.2	12414.1	11792.6	10721.7	10682	13318.2	13302.1
ENSMUSG00000007030.8	5.31082	5.81166	5.01955	4.67237	20.8858	22.107	7.44501	13.3358	6.67148	4.78079
ENSMUSG00000007033.4	3.18649	1.16233	1.00391	1.86895	1.98912	3.84469	0	2.05167	1.90614	1.91232
ENSMUSG00000007034.15	157.2	151.103	166.649	173.812	160.124	150.904	15.8207	2.05167	164.881	152.029
ENSMUSG00000007035.15	11.6838	12.7857	10.0391	13.0826	16.9075	12.4952	34.4332	31.8008	5.71841	13.3862
ENSMUSG00000007036.15	306.965	297.557	346.349	326.132	280.466	284.507	477.411	418.54	299.263	325.094
ENSMUSG00000007038.5	316.525	342.888	267.04	313.049	235.711	242.215	993.909	898.63	334.527	322.225
ENSMUSG00000007039.12	800.872	740.406	992.866	1075.58	1004.51	993.852	2114.38	1868.04	979.754	918.867
ENSMUSG00000007041.9	776.442	636.958	917.573	888.685	841.399	885.239	2699.75	2319.41	781.516	742.934
ENSMUSG00000007050.17	2860.41	2730.32	2090.14	2106.3	2143.28	2325.07	1821.24	1913.18	2794.4	2849.35
ENSMUSG00000007080.14	5889.7	6410.26	6277.44	6319.85	5993.23	5807.4	4547.97	4584.45	5518.27	5716.87
ENSMUSG00000007097.14	13.8081	12.7857	2.00782	0	9.94561	11.5341	350.846	422.643	3.81227	8.60542
ENSMUSG00000007107.6	2.12433	3.487	0	0	0.994561	2.88352	1.86125	2.05167	3.81227	3.82463
ENSMUSG00000007122.11	4.24866	1.16233	1.00391	3.7379	8.95105	4.80586	14.89	15.3875	2.85921	1.91232
ENSMUSG00000007207.10	165.698	163.889	190.743	190.633	203.885	182.623	220.559	222.606	209.675	212.267
ENSMUSG00000007209.4	4.24866	2.32466	0	0.934474	0	1.92234	0	1.02583	0.953068	1.91232
ENSMUSG00000007216.6	291.033	303.369	200.782	207.453	239.689	203.768	47.462	26.6717	300.217	351.866
ENSMUSG00000007279.14	15.9325	18.5973	31.1212	28.9687	52.7118	59.5927	29.7801	70.7825	27.639	22.9478
ENSMUSG00000007338.10	2966.62	3001.14	2202.58	2129.67	1601.24	1710.89	1651.86	1650.57	2998.35	3113.25
ENSMUSG00000007379.15	1707.96	1680.73	2510.78	2459.54	2125.38	2105.93	249.408	349.809	1670.73	1559.49
ENSMUSG00000007411.16	2242.23	2156.13	2073.07	2000.71	1331.72	1231.26	2647.63	2730.77	1820.36	1955.34
ENSMUSG00000007415.15	2240.1	2103.82	1909.44	1782.98	2295.45	2492.32	2241.88	2410.71	1911.86	1969.68
ENSMUSG00000007440.10	3.49037e-189	4.66029e-125	1.3081	1.66366e-68	8.58894e-37	2.61171e-24	1.85369	4.21168	1.62934e-145	2.23013e-88
ENSMUSG00000007457.3	89.2218	109.259	26.1016	26.1653	42.7661	25.9516	2.79188	8.20667	80.0578	86.0542
ENSMUSG00000007458.14	8991.22	9220.78	8650.69	8485.96	8761.09	8619.79	5213.37	5794.93	9035.09	9031.86
ENSMUSG00000007476.18	724.396	739.243	731.85	716.742	589.775	615.15	1305.67	1160.22	799.624	875.84
ENSMUSG00000007480.4	206.06	248.739	226.883	185.96	195.929	225.875	6.51439	7.18084	230.643	273.461
ENSMUSG00000007564.15	9970.54	10315.7	9527.1	10028.8	10276.8	9753.97	9318.36	9780.3	10440.9	10553.1
ENSMUSG00000007570.16	789.188	706.698	613.389	590.588	629.557	578.625	660.745	633.965	698.599	705.644
ENSMUSG00000007589.9	1134.39	1122.81	1355.28	1364.33	1046.28	1087.09	1668.61	1567.47	1095.08	1089.06
ENSMUSG00000007591.15	3.18649	2.32466	4.01564	5.60685	6.96193	7.68938	4.65313	6.155	2.85921	1.91232
ENSMUSG00000007594.10	18.0568	17.435	21.0821	26.1653	37.7933	32.6798	1093.49	847.339	12.3899	21.0355
ENSMUSG00000007603.9	1587.94	1630.75	1686.57	1920.34	1676.83	1463.86	1314.04	1410.52	1602.11	1617.82
ENSMUSG00000007610.15	1426.49	1516.84	1432.58	1509.18	1189.5	1153.41	1094.42	1267.93	1582.09	1585.31
ENSMUSG00000007613.15	1837.54	1937.61	2177.48	2114.72	1531.62	1498.47	3445.18	3674.54	1848.95	1747.86
ENSMUSG00000007617.18	1455.17	1319.25	1193.65	1046.61	910.024	932.337	2175.8	1893.69	1193.24	1284.12
ENSMUSG00000007646.13	291.033	278.96	295.149	306.508	244.662	250.866	316.413	203.115	294.498	313.62
ENSMUSG00000007653.12	3.18649	1.16233	8.03127	4.67237	6.96193	4.80586	77.242	35.9042	5.71841	5.73695
ENSMUSG00000007655.16	5.31082	1.16233	1.00391	0	0	0.961172	327.581	343.654	0	0
ENSMUSG00000007656.13	3460.53	3493.97	3835.94	3795.83	3538.65	3820.66	3233.93	3433.47	3595.93	3432.61
ENSMUSG00000007659.18	1365.94	1493.6	1618.3	1594.21	1545.55	1427.34	799.408	1080.2	1624.03	1631.2
ENSMUSG00000007670.10	9544.61	9328.88	9193.8	9573.69	8166.34	8158.43	10655.7	11308.8	9563.09	9477.43
ENSMUSG00000007682.6	0	0	0	0.934474	0	0.961172	0	0	1.90614	1.91232
ENSMUSG00000007721.6	3130.2	3155.73	2834.04	3248.23	2961.8	2837.38	2202.79	2350.19	3168.95	3138.11
ENSMUSG00000007739.10	15773.1	15197.5	17758.2	17386.8	17208.9	17403	20678.5	19868.3	15880	15088.2
ENSMUSG00000007777.9	391.939	341.726	437.704	452.286	331.189	357.556	405.753	430.85	345.964	362.384
ENSMUSG00000007783.10	396.187	367.297	947.69	997.084	530.101	510.382	985.534	1020.7	346.917	370.033
ENSMUSG00000007805.4	3.18649	0	0	0	0	0.961172	18.6125	8.20667	0	0
ENSMUSG00000007812.16	2771.19	2832.6	2406.37	2540.84	2403.86	2592.28	1692.81	1739.81	2868.74	2942.1
ENSMUSG00000007815.13	14617.5	14924.3	13587.9	12762.1	15814.5	15906.4	8988.92	8866.28	14724	14748.7
ENSMUSG00000007817.15	880.534	913.593	1892.37	1956.79	1803.14	1772.4	3712.27	5553.86	987.379	983.886
ENSMUSG00000007827.10	1855.6	2015.48	1836.15	1796.99	2902.13	2821.04	1002.28	1080.2	1961.41	1962.99
ENSMUSG00000007833.15	2247.54	2158.45	2231.69	2304.41	1733.52	1768.56	1248.9	1308.96	2253.05	2164.74
ENSMUSG00000007836.6	6901.94	6755.47	8110.58	7911.26	9427.45	10526.8	12051.6	11930.4	7186.14	7516.35
ENSMUSG00000007837.11	173.133	187.135	223.872	199.043	179.021	173.011	92.132	101.558	181.083	171.152
ENSMUSG00000007850.16	13589.3	14554.7	9963.8	9978.32	9564.7	9484.84	17911.8	20685.9	12948.4	13442.6
ENSMUSG00000007867.9	32.9271	41.844	53.2072	45.7892	43.7607	60.5538	214.044	199.012	26.6859	31.5532
ENSMUSG00000007872.3	2051.04	2135.2	1678.54	1854	1842.92	1588.82	1202.37	985.826	2459.87	2102.59
ENSMUSG00000007877.2	5.31082	2.32466	1.00391	2.80342	0	5.76703	98.6464	157.978	0	0
ENSMUSG00000007880.16	10494.2	10900.3	11928.4	11521.1	11111.2	10084.6	11953	13888.8	10683.9	11149.8
ENSMUSG00000007888.15	14.8703	18.5973	21.0821	16.8205	22.8749	19.2234	40.9476	46.1625	24.7798	24.8601
ENSMUSG00000007891.16	6734.45	7178.56	6723.18	6778.18	5584.57	5644.49	6219.38	7909.18	7072.72	6856.17
ENSMUSG00000007892.8	30879.2	29769.6	26981.1	26982.9	20194.6	22278	23599.8	21483	31827.7	29878
ENSMUSG00000007907.4	28.6784	41.844	10.0391	7.47579	8.95105	10.5729	0.930627	1.02583	31.4513	27.7286
ENSMUSG00000007908.14	13.8081	10.461	33.129	31.7721	28.8423	23.0681	0	0	10.4838	5.73695
ENSMUSG00000007944.8	80.7245	89.4996	39.1525	76.6269	71.6084	90.3502	1.86125	10.2583	106.744	116.651
ENSMUSG00000007946.11	8.49731	3.487	10.0391	4.67237	12.9293	21.1458	153.553	112.842	8.57762	7.64926
ENSMUSG00000007950.9	433.363	418.44	311.212	332.673	793.66	844.87	1423.86	1483.36	466.05	504.851
ENSMUSG00000007987.12	426.99	459.121	292.138	267.26	351.08	326.798	426.227	448.289	431.74	507.72
ENSMUSG00000007989.7	194.376	133.668	129.504	119.613	485.346	484.431	4639.17	5078.9	157.256	155.854
ENSMUSG00000008028.15	37.1758	20.922	33.129	47.6582	32.8205	33.641	7.44501	5.12917	24.7798	29.6409
ENSMUSG00000008035.12	305.903	327.778	85.3323	107.465	229.744	234.526	1070.22	1303.83	260.188	267.724
ENSMUSG00000008036.11	2287.9	2216.57	2013.84	2038.09	1931.44	1934.84	1389.43	1509	2478.93	2355.97
ENSMUSG00000008090.14	148.703	144.129	94.3675	99.9887	138.244	128.797	164.721	184.65	161.069	149.161
ENSMUSG00000008129.14	82.8488	86.0126	183.715	162.599	274.499	285.468	32.5719	33.8525	93.4007	125.257
ENSMUSG00000008136.14	2.12433	1.16233	2.00782	1.86895	1.98912	0.961172	11.1675	27.6975	0.953068	0
ENSMUSG00000008140.17	2316.58	2333.96	1641.39	1727.84	2372.03	2208.77	1829.61	1888.56	2398.87	2208.72
ENSMUSG00000008153.11	779.629	785.736	1063.14	1057.82	1330.72	1245.68	964.129	695.515	741.487	769.707
ENSMUSG00000008167.14	947.451	910.106	1886.35	2070.79	1156.67	1080.36	794.755	788.866	844.419	880.621
ENSMUSG00000008193.13	2.12433	8.13632	11.043	6.54132	14.9184	13.4564	2.79188	8.20667	5.71841	3.82463
ENSMUSG00000008200.14	3778.12	4126.28	3532.76	3579.04	3791.27	3317	3919.8	3865.34	3426.28	3329.34
ENSMUSG00000008206.16	584.19	650.906	1211.72	1238.18	671.329	694.927	2106.01	1971.65	646.18	702.776
ENSMUSG00000008226.14	696.78	657.88	835.252	883.078	592.759	615.15	301.523	297.492	725.285	728.592
ENSMUSG00000008301.11	1781.25	1735.36	1671.51	1837.18	1509.74	1633.99	1485.28	1577.73	1776.52	1805.23
ENSMUSG00000008305.18	950.637	967.06	678.643	690.576	687.242	626.684	1071.15	1304.86	939.726	952.333
ENSMUSG00000008307.11	4.24866	1.16233	4.01564	1.86895	4.97281	3.84469	2.79188	6.155	2.85921	1.91232
ENSMUSG00000008318.10	213.495	231.304	187.731	215.864	205.874	220.108	136.802	249.278	194.426	223.741
ENSMUSG00000008333.12	3640.04	3621.83	3307.88	3175.34	3672.92	3435.23	2571.32	2651.78	3521.59	3451.73
ENSMUSG00000008348.9	354.763	283.609	318.239	201.846	190.956	205.691	931.557	651.404	274.484	257.206
ENSMUSG00000008373.16	5201.42	5281.64	4881.01	4995.7	4044.88	4012.89	4017.51	4325.94	5072.23	4961.5
ENSMUSG00000008384.8	245.36	274.31	258.005	302.77	296.379	285.468	389.002	354.938	271.625	296.409
ENSMUSG00000008393.9	933.642	805.496	1153.49	1143.8	1096.01	1153.41	4358.12	3817.13	925.429	961.894
ENSMUSG00000008398.15	178.444	202.246	108.422	91.5785	197.918	209.535	108.883	97.4542	186.801	178.801
ENSMUSG00000008429.8	670.226	655.555	635.475	573.767	862.285	867.938	940.863	1017.63	579.466	619.59
ENSMUSG00000008435.15	909.213	929.866	1020.98	1052.22	1008.49	894.851	679.357	684.231	966.411	900.7
ENSMUSG00000008438.3	5.31082	8.13632	6.02346	6.54132	5.96737	2.88352	3.72251	8.20667	0.953068	0.956158
ENSMUSG00000008450.8	4525.88	4199.51	4484.46	4595.74	3688.83	4556.92	4013.79	4229.51	4101.05	4510.2
ENSMUSG00000008461.6	2.12433	2.32466	0	0	0	0	12.0981	1.02583	1.90614	0.956158
ENSMUSG00000008475.13	2558.75	2450.2	2094.15	2075.47	2694.27	2644.18	2895.18	2697.94	2757.23	2743.22
ENSMUSG00000008482.9	11.6838	13.948	16.0625	10.2792	17.9021	17.3011	12.0981	27.6975	24.7798	15.2985
ENSMUSG00000008489.18	1646.35	1640.05	1307.09	1330.69	1123.85	1139.95	1006.94	1030.96	1649.76	1609.21
ENSMUSG00000008496.19	12.746	6.97399	26.1016	28.9687	57.6846	51.9033	198.223	174.392	8.57762	11.4739
ENSMUSG00000008540.11	1.06216	2.32466	2.00782	0.934474	7.95649	5.76703	10.2369	7.18084	6.67148	8.60542
ENSMUSG00000008575.17	1459.41	1654	1557.06	1427.88	1442.11	1433.11	317.344	391.868	1523	1397.9
ENSMUSG00000008590.4	0	0	0	0	0	0	0	0	0.953068	0
ENSMUSG00000008601.12	24.4298	15.1103	17.0665	28.9687	16.9075	22.107	70.7276	61.55	20.9675	13.3862
ENSMUSG00000008604.11	8595.03	8697.73	8459.94	8562.59	8162.37	7702.83	6099.33	6748.96	8619.55	8771.79
ENSMUSG00000008658.16	4.24866	0	2.00782	0	0	0	6.51439	23.5942	2.85921	2.86847
ENSMUSG00000008668.15	27386.8	26596.5	24039.6	25755	21781.9	24582.9	18325	18268	26713.6	25418.5
ENSMUSG00000008682.13	35790.7	36907.5	26961	27570.7	21342.3	23676.5	27714.1	27541.6	37461.3	37180.2
ENSMUSG00000008683.16	7065.52	6781.05	5851.79	5017.19	4900.2	5329.7	9569.63	9388.43	6425.59	6476.05
ENSMUSG00000008690.15	5979.99	5578.03	4655.13	4938.7	4912.14	4833.73	5218.02	4719.86	5666.95	5697.74
ENSMUSG00000008730.17	3278.9	3274.29	3040.84	2934.25	3001.59	3224.73	3480.54	3712.49	3174.67	3439.3
ENSMUSG00000008734.9	171.008	133.668	259.009	241.094	442.58	448.867	1756.09	1458.74	107.697	117.607
ENSMUSG00000008763.16	1586.87	1604.02	1773.91	1777.37	2513.26	2527.88	2474.54	2937.99	1731.73	1733.51
ENSMUSG00000008789.10	0	0	0	0	0	0.961172	0	0	0	0
ENSMUSG00000008813.13	0	0	0	0	0	0	0	0	0	0
ENSMUSG00000008822.15	87.0975	80.2009	106.414	89.7095	59.6737	73.0491	204.738	111.816	62.9025	75.5364
ENSMUSG00000008843.4	0	0	0	0	0	0.961172	0	0	0.953068	0
ENSMUSG00000008845.9	0	1.16233	0	0	0	0	0.930627	0	0	0
ENSMUSG00000008855.17	906.026	821.769	1102.29	1088.66	1088.05	1051.52	2709.05	2047.56	916.852	961.894
ENSMUSG00000008859.8	998.434	990.307	1210.71	1170.9	1599.25	1594.58	1912.44	2123.48	1027.41	1177.03
ENSMUSG00000008874.3	0	0	0	1.86895	0.994561	0	0	0	0	0
ENSMUSG00000008892.12	4145.63	3899.62	3928.3	4035.06	4591.89	4287.79	4453.05	4713.71	4039.1	3888.69
ENSMUSG00000008932.9	2.12433	0	0	0	0	0	1.86125	0	0	0
ENSMUSG00000008958.14	1713.27	1637.73	1449.64	1614.77	1401.34	1375.44	1453.64	1597.22	1680.26	1653.2
ENSMUSG00000008976.16	6895.57	6670.62	6665.96	6273.13	6567.09	6643.62	3217.18	3463.21	6706.74	6528.64
ENSMUSG00000008999.7	105.154	99.9606	194.758	165.402	402.797	382.546	91.2014	102.583	88.6354	99.4404
ENSMUSG00000009013.5	8075.64	7963.14	6600.7	6717	6438.79	7447.16	7303.56	7088.51	7582.61	7750.61
ENSMUSG00000009030.14	1613.43	1623.78	1563.09	1511.98	1484.88	1578.24	2709.98	2225.03	1764.13	1797.58
ENSMUSG00000009035.15	2549.19	2616.41	1961.64	2050.24	2058.74	1950.22	820.813	730.394	2465.59	2673.42
ENSMUSG00000009047.3	0	0	0	0	0	0	0	0	0	0
ENSMUSG00000009070.14	0	0	0	0	0	0.961172	0	0	0	0.956158
ENSMUSG00000009073.16	4995.36	4942.24	4257.58	4287.37	4886.28	4953.88	4968.62	5044.02	4958.82	4944.29
ENSMUSG00000009075.2	31.8649	32.5453	44.172	62.6098	51.7172	52.8645	187.056	378.533	40.9819	34.4217
ENSMUSG00000009076.10	340.955	346.375	259.009	234.553	233.722	237.409	353.638	301.595	346.917	310.751
ENSMUSG00000009079.16	11153.8	11836	10199.7	10696	11234.6	10704.6	13904.5	14562.7	11502.6	11103.9
ENSMUSG00000009090.17	3511.52	3375.41	3650.21	3641.65	3777.34	3715.89	4427.92	4886.05	3767.48	3738.58
ENSMUSG00000009092.5	41.4244	46.4933	57.2228	50.4616	28.8423	33.641	13.0288	14.3617	52.4188	46.8517
ENSMUSG00000009093.7	1.06216	2.32466	0	0	0	0	0	0	3.81227	2.86847
ENSMUSG00000009097.10	1.06216	0	6.02346	0.934474	2.98368	3.84469	4.65313	11.2842	0	0.956158
ENSMUSG00000009108.15	38.2379	38.357	20.0782	29.9032	44.7553	48.0586	91.2014	99.5059	43.8411	58.3256
ENSMUSG00000009112.4	3418.04	3194.09	2955.51	2937.99	3917.58	3926.39	4043.57	3571.95	3503.48	3504.32
ENSMUSG00000009114.17	0	0	5.01955	0	0.994561	0.961172	0.930627	0	0.953068	1.91232
ENSMUSG00000009115.5	0	0	0	0	0	0	1.86125	1.02583	0	0
ENSMUSG00000009145.6	65.8542	66.2529	156.61	128.957	105.424	89.389	26.9882	15.3875	64.8087	68.8433
ENSMUSG00000009185.2	0	1.16233	0	0	0	0	0	0	0	0
ENSMUSG00000009207.15	1091.9	1071.67	820.194	722.349	855.323	945.793	1402.45	1243.31	967.364	1030.74
ENSMUSG00000009210.10	0	0	0	0	0.994561	0	0	0	0	0
ENSMUSG00000009214.9	0	1.16233	1.00391	0	0	0	0	0	0.953068	0
ENSMUSG00000009216.7	3.18649	1.16233	3.01173	1.86895	6.96193	3.84469	258.714	132.333	1.90614	2.86847
ENSMUSG00000009246.14	0	0	1.00391	0	0.994561	0.961172	5.58376	0	0	0
ENSMUSG00000009248.6	19.119	22.0843	36.1407	39.2479	37.7933	26.9128	57.6988	90.2734	26.6859	27.7286
ENSMUSG00000009281.6	0	0	2.00782	0.934474	0	1.92234	0	0	0	0.956158
ENSMUSG00000009291.13	1439.23	1452.92	1647.42	1588.61	1629.09	1559.98	1368.95	1227.92	1412.45	1423.72
ENSMUSG00000009292.18	1.06216	0	1.00391	0	0	0	1.86125	1.02583	0.953068	0
ENSMUSG00000009293.17	946.388	938.002	872.397	901.768	1018.43	973.667	1520.64	1553.11	957.834	1013.53
ENSMUSG00000009350.13	1.06216	0	0	0	0.994561	0.961172	0	0	0	0.956158
ENSMUSG00000009356.12	2.12433	1.16233	3.01173	7.47579	7.95649	1.92234	7.44501	16.4133	3.81227	4.78079
ENSMUSG00000009376.15	69.0407	69.7399	61.2385	36.4445	92.4942	96.1172	129.357	104.635	53.3718	66.931
ENSMUSG00000009378.4	5.31082	4.64933	3.01173	4.67237	5.96737	3.84469	5.58376	9.2325	3.81227	0
ENSMUSG00000009394.13	1.06216	0	0	0	1.98912	0.961172	5.58376	6.155	0.953068	0
ENSMUSG00000009406.13	1627.24	1550.55	1032.02	1003.63	793.66	886.201	880.373	999.162	1677.4	1737.34
ENSMUSG00000009418.15	2158.32	2263.06	2361.19	2297.87	2953.85	2870.06	2080.88	2091.67	2290.22	2287.13
ENSMUSG00000009470.17	23777.6	23510.5	21473.6	20060.4	21307.5	21227.5	22800.4	24618	23289.2	23209.8
ENSMUSG00000009471.4	3.18649	0	1.00391	1.86895	3.97825	4.80586	6.51439	3.0775	1.90614	0.956158
ENSMUSG00000009487.10	1.06216	3.487	7.02736	6.54132	1.98912	2.88352	13.0288	10.2583	0	3.82463
ENSMUSG00000009535.13	3249.16	3374.25	2890.25	2801.55	3181.6	3072.87	2669.04	2949.27	3172.76	3082.65
ENSMUSG00000009545.14	0	0	1.00391	0	0.994561	2.88352	3.72251	0	0	0
ENSMUSG00000009549.14	1506.15	1507.54	1266.93	1339.1	1417.25	1447.52	1137.23	1122.26	1605.92	1614.95
ENSMUSG00000009551.2	0	0	0	0	0	0	0	1.02583	0	0
ENSMUSG00000009555.16	3591.18	3602.07	3291.82	3437	2987.66	2851.8	2159.98	2161.43	3582.58	3540.65
ENSMUSG00000009563.16	737.142	702.049	778.03	789.631	951.795	990.968	1012.52	1048.4	750.065	800.304
ENSMUSG00000009566.12	3187.56	2999.98	2670.4	3036.11	2197.98	2068.44	1162.35	1252.54	3081.27	3120.9
ENSMUSG00000009569.14	1087.66	1037.96	878.421	830.748	1072.14	1002.5	1069.29	1114.06	1073.16	1068.03
ENSMUSG00000009575.14	22235.3	24418.3	21520.8	20297.7	18533.7	19570.4	19813	21538.4	22085.5	22944.9
ENSMUSG00000009580.15	0	0	0	0	0	0	0.930627	0	0	0
ENSMUSG00000009585.18	2583.18	2442.06	2049.98	2107.24	1840.93	1901.2	122.843	75.9117	2213.02	2200.12
ENSMUSG00000009588.9	0	0	0	0	0	0	0	0	0.953068	0
ENSMUSG00000009596.9	62.6677	96.4736	15.0586	19.624	69.6193	60.5538	0.930627	0	63.8556	60.2379
ENSMUSG00000009614.16	3.18649	3.487	1.00391	0	0	0	0	3.0775	0	1.91232
ENSMUSG00000009621.18	433.363	390.544	414.615	406.496	673.318	631.49	1229.36	1177.66	489.877	459.912
ENSMUSG00000009628.14	928.332	967.06	2239.72	2198.82	789.682	803.54	321.997	353.913	985.473	1008.75
ENSMUSG00000009630.10	3125.95	3116.21	2998.68	3054.8	3536.66	3454.45	4033.34	4260.29	3162.28	3330.3
ENSMUSG00000009633.3	20.1811	18.5973	14.0547	13.0826	20.8858	21.1458	32.5719	15.3875	19.0614	24.8601
ENSMUSG00000009640.11	834.861	789.223	821.198	904.571	810.568	819.88	817.09	804.254	791.047	811.778
ENSMUSG00000009646.13	2.12433	2.32466	0	0	5.96737	4.80586	0	0	1.90614	0.956158
ENSMUSG00000009647.13	437.612	398.68	519.021	432.662	529.107	538.256	448.562	406.23	425.069	445.569
ENSMUSG00000009654.4	0	0	0	0	0	0	0	0	0	0
ENSMUSG00000009670.11	108.341	94.1489	56.2189	51.3961	311.298	290.274	0	2.05167	74.3393	94.6596
ENSMUSG00000009681.10	1370.19	1296	1140.44	1069.04	1064.18	1051.52	1312.18	1258.7	1523.96	1560.45
ENSMUSG00000009687.14	19.119	27.896	21.0821	13.0826	38.7879	32.6798	0.930627	2.05167	25.7328	27.7286
ENSMUSG00000009731.4	213.495	187.135	295.149	311.18	364.009	394.08	281.98	218.503	223.971	253.382
ENSMUSG00000009733.9	196.5	163.889	345.345	336.411	226.76	248.944	484.856	418.54	162.975	179.758
ENSMUSG00000009734.18	0	0	1.00391	1.86895	0	0.961172	61.4214	224.658	1.90614	0.956158
ENSMUSG00000009739.17	229.427	205.733	163.637	157.926	176.037	169.166	362.014	320.06	189.661	194.1
ENSMUSG00000009741.15	4603.42	4793.46	3688.36	3596.79	4156.27	3899.47	3705.76	3662.23	4590.93	4575.21
ENSMUSG00000009772.15	168.884	155.752	136.532	139.237	318.26	360.439	469.966	513.943	172.505	176.889
ENSMUSG00000009828.15	507.715	491.666	393.532	398.086	775.758	720.879	1131.64	1150.99	511.798	487.64
ENSMUSG00000009863.14	1268.22	1111.19	982.827	955.967	1244.2	1229.34	1274.96	1064.82	1123.67	1123.49
ENSMUSG00000009876.13	11.6838	9.29866	11.043	19.624	24.864	21.1458	36.2944	23.5942	9.53068	18.167
ENSMUSG00000009894.15	878.41	790.386	966.765	998.953	682.269	667.053	1916.16	1996.27	966.411	886.358
ENSMUSG00000009900.7	35.0514	32.5453	40.1564	46.7237	66.6356	62.4762	8.37564	51.2917	54.3249	56.4133
ENSMUSG00000009905.5	646.858	690.425	695.709	669.084	696.193	718.957	619.797	573.441	650.946	596.642
ENSMUSG00000009907.17	2789.24	2850.04	3039.84	2991.25	3112.98	3184.36	2097.63	2007.56	3179.44	3009.98
ENSMUSG00000009927.9	19582.1	20674.4	18116.5	19006.3	15863.3	18360.3	14161.3	14566.8	20592	19423.4
ENSMUSG00000009941.10	5.31082	5.81166	1.00391	4.67237	5.96737	5.76703	0.930627	0	3.81227	4.78079
ENSMUSG00000009995.17	532.144	540.484	443.728	462.565	311.298	359.478	449.493	363.145	475.581	556.484
ENSMUSG00000010021.13	4.24866	5.81166	12.0469	8.41027	19.8912	29.7963	53.9763	30.775	3.81227	0
ENSMUSG00000010025.19	571.444	528.861	603.349	618.622	653.427	681.471	836.633	746.807	561.357	536.404
ENSMUSG00000010044.12	2.12433	2.32466	19.0743	13.0826	7.95649	4.80586	10.2369	7.18084	5.71841	8.60542
ENSMUSG00000010045.2	992.061	1113.51	973.792	1068.1	1026.39	1011.15	834.772	931.457	1024.55	1096.71
ENSMUSG00000010047.12	1695.21	1616.8	1548.03	1768.03	1357.58	1501.35	1523.44	1645.44	1670.73	1691.44
ENSMUSG00000010048.10	4187.05	4258.78	3834.93	4122.9	3316.86	3122.85	1627.67	1574.65	4253.54	4166.93
ENSMUSG00000010051.15	473.036	517.852	936.343	1054.91	716.502	743.68	318.295	235.397	408.266	417.102
ENSMUSG00000010054.4	882.659	867.1	926.608	886.816	616.628	634.373	736.126	790.918	834.888	877.753
ENSMUSG00000010057.8	359.012	349.862	448.747	484.058	366.993	345.061	381.557	283.13	372.65	367.164
ENSMUSG00000010064.15	32.9271	22.0843	73.2854	88.7751	83.5432	93.2337	472.758	388.791	38.1227	21.0355
ENSMUSG00000010066.15	42.4866	46.4933	49.1916	49.5271	183.994	183.584	203.807	204.141	41.935	51.6325
ENSMUSG00000010067.13	234.738	301.044	249.973	280.342	207.863	236.448	509.053	461.625	271.625	293.54
ENSMUSG00000010080.15	0	0	4.01564	1.86895	0.994561	1.92234	32.5719	23.5942	0	0.956158
ENSMUSG00000010086.17	3.18649	2.32466	8.03127	8.41027	27.8477	18.2623	17.6819	9.2325	1.90614	1.91232
ENSMUSG00000010095.13	9422.46	9555.53	6659.93	6787.09	7020.61	6743.58	11224.3	9199.68	8843.52	8759.36
ENSMUSG00000010097.15	5563.62	6217.31	5922.06	5781.59	5302.01	5049.04	4615.91	4815.26	5266.66	5564.84
ENSMUSG00000010110.17	1153.51	1187.9	1052.1	1036.33	731.997	686.277	1100.93	1150.99	1174.18	1169.38
ENSMUSG00000010122.14	133.833	149.941	59.2306	64.4787	113.38	113.418	16.7513	10.2583	118.18	108.046
ENSMUSG00000010136.14	9.55948	4.64933	8.03127	11.2137	6.96193	10.5729	193.57	236.968	14.296	14.3424
ENSMUSG00000010142.12	7.43515	8.13632	10.0391	10.2792	5.96737	14.4176	3.72251	3.0775	12.3899	1.91232
ENSMUSG00000010154.7	135.957	145.292	356.388	321.459	353.069	309.497	531.388	303.647	164.881	173.065
ENSMUSG00000010175.13	6.37299	1.16233	7.02736	3.7379	8.95105	5.76703	287.564	382.636	6.67148	3.82463
ENSMUSG00000010205.11	9667.82	10190.2	9097.43	9640.04	9092.28	8687.07	6389.68	7242.39	10276	9973.68
ENSMUSG00000010277.7	23421.8	23235	18341.4	18020.4	20378.6	20466.2	13139.5	14488.9	23120.5	23451.7
ENSMUSG00000010290.7	1159.88	1037.96	1330.18	1227.9	1027.38	1068.82	786.379	822.719	1162.74	1100.54
ENSMUSG00000010307.7	16.9946	26.7336	67.2619	62.6098	44.7553	45.1751	57.6988	62.5759	24.7798	36.334
ENSMUSG00000010311.15	0	1.16233	1.00391	0.934474	0.994561	2.88352	1.86125	15.3875	1.90614	0
ENSMUSG00000010342.16	418.493	497.478	490.912	455.089	378.928	368.129	6.51439	2.05167	430.787	415.929
ENSMUSG00000010358.13	110.465	126.694	78.3049	107.465	68.6247	42.2916	8.37564	10.2583	139.148	101.353
ENSMUSG00000010362.9	1100.4	1027.5	1198.67	1191.45	553.971	582.47	699.831	529.33	1092.22	1099.58
ENSMUSG00000010376.15	2136.01	2164.26	2549.93	2724.93	2869.31	2942.15	2893.32	2917.47	2173	2020.36
ENSMUSG00000010392.8	1105.71	1127.46	1144.46	1154.08	1279.01	1274.51	1636.04	1579.78	1229.46	1242.05
ENSMUSG00000010406.12	936.829	922.892	962.749	931.671	954.779	911.191	697.039	637.043	790.094	823.252
ENSMUSG00000010435.7	0	0	0	0	0	0	0	0	0	0
ENSMUSG00000010453.12	1870.47	1978.29	1530.96	1612.9	2063.72	1784.9	2029.7	1769.56	1858.48	1857.81
ENSMUSG00000010461.15	4.24866	0	5.01955	0.934474	0.994561	2.88352	38.1557	62.5759	0.953068	2.86847
ENSMUSG00000010476.14	3.18649	3.487	2.00782	1.86895	1.98912	2.88352	68.8664	264.665	0	0.956158
ENSMUSG00000010505.16	2.12433	0	0	0	0	0	34.4332	142.591	0	0
ENSMUSG00000010517.7	2735.07	2684.99	2684.45	2570.74	2518.23	2327.96	1637.9	1683.39	2762.95	2722.18
ENSMUSG00000010529.6	1.06216	0	0	1.86895	0	0	42.8088	29.7492	0	0.956158
ENSMUSG00000010538.14	66.9164	77.8762	49.1916	31.7721	31.826	29.7963	38.1557	38.9817	67.6679	59.2818
ENSMUSG00000010554.14	3484.96	3547.44	3946.37	3639.78	4236.83	4041.73	3175.3	3401.66	3651.21	3631.49
ENSMUSG00000010592.9	469.477	489.342	193.754	196.24	176.037	203.768	0	0	426.975	419.753
ENSMUSG00000010601.14	3.18649	1.16233	0	2.80342	1.98912	0	0	1.02583	0.953068	0.956158
ENSMUSG00000010607.8	342.017	312.667	550.142	566.291	275.494	349.867	377.834	326.215	345.964	344.217
ENSMUSG00000010608.15	11606.3	12557.8	12565.9	12494.9	13374.9	12382.8	7798.65	9262.25	10065.4	10074.1
ENSMUSG00000010609.15	252.795	219.681	283.102	270.998	572.867	553.635	228.004	196.96	221.112	254.338
ENSMUSG00000010651.4	3.18649	4.64933	18.0704	14.9516	22.8749	11.5341	29.7801	22.5683	2.85921	12.43
ENSMUSG00000010660.3	86.0353	80.2009	443.728	442.941	395.835	362.362	120.051	95.4025	93.4007	115.695
ENSMUSG00000010663.5	3534.88	3216.17	2412.39	2427.76	3072.2	3162.26	8953.56	9357.66	3211.84	3310.22
ENSMUSG00000010721.15	163.573	178.999	164.641	142.04	134.266	129.758	135.871	126.178	159.162	181.67
ENSMUSG00000010751.15	926.207	936.84	692.697	781.22	620.606	658.403	386.21	363.145	783.422	806.997
ENSMUSG00000010755.17	3437.16	3488.16	3748.6	3780.88	2918.04	3013.27	3427.5	2869.26	3314.77	3391.49
ENSMUSG00000010760.5	43.5487	30.2206	114.446	118.678	182.999	186.467	1902.2	1054.56	37.1697	48.764
ENSMUSG00000010796.11	31.8649	10.461	2.00782	0.934474	0	0	0	0	21.9206	17.2108
ENSMUSG00000010797.6	0	0	0	0	0.994561	0	2.79188	8.20667	0	0
ENSMUSG00000010803.13	5.31082	8.13632	5.01955	1.86895	1.98912	3.84469	22.335	23.5942	5.71841	1.91232
ENSMUSG00000010825.17	12.746	30.2206	14.0547	33.6411	31.826	34.6022	3.72251	9.2325	31.4513	24.8601
ENSMUSG00000010830.8	94.5326	75.5516	195.762	200.912	212.836	219.147	52.1151	43.085	93.4007	94.6596
ENSMUSG00000010841.13	0	0	0	0	0	0	0	0	0	0
ENSMUSG00000010911.12	291.033	289.421	293.141	279.408	248.64	250.866	224.281	250.303	271.625	289.716
ENSMUSG00000010914.10	890.094	1040.29	1021.98	933.54	912.013	900.618	676.566	683.205	958.787	923.648
ENSMUSG00000010936.11	3920.45	3877.54	3558.86	3378.12	3798.23	3516.93	3235.79	3569.9	4187.78	4116.26
ENSMUSG00000011008.13	0	0	0	0.934474	0	0	1.86125	3.0775	0	0
ENSMUSG00000011034.6	49.9217	69.7399	250.977	231.75	70.6139	64.3985	5.58376	4.10333	40.9819	41.1148
ENSMUSG00000011096.17	2577.87	2708.23	2364.21	2637.09	2909.09	2636.49	1939.43	2447.64	2927.83	2743.22
ENSMUSG00000011114.18	3448.85	3294.05	3346.03	3486.52	3841.99	3768.76	2129.27	2029.1	3650.25	3546.39
ENSMUSG00000011118.4	0	2.32466	0	0	0	0	0	0	0.953068	0
ENSMUSG00000011148.14	24.4298	11.6233	46.1798	53.265	28.8423	38.4469	204.738	76.9375	14.296	22.9478
ENSMUSG00000011154.17	0	1.16233	0	0	0.994561	0.961172	0	0	0	0
ENSMUSG00000011158.8	531.082	604.413	493.923	459.761	306.325	250.866	578.85	614.474	529.906	485.728
ENSMUSG00000011171.11	1.06216	0	1.00391	0	0	0	17.6819	10.2583	0	0
ENSMUSG00000011179.8	41423.3	42451.9	20965.6	20860.3	21678.5	21603.3	15722.9	18776.9	37771.1	37866.7
ENSMUSG00000011254.16	1169.44	1166.98	911.55	923.261	959.752	935.22	1400.59	1577.73	1141.78	1138.78
ENSMUSG00000011256.16	1118.46	1030.99	1770.9	1697.01	1886.68	1882.94	956.684	1165.35	973.083	977.193
ENSMUSG00000011257.19	16633.5	16578.3	14293.7	14672.2	12829.8	12254.9	12760.8	13436.4	15933.4	15343.5
ENSMUSG00000011263.16	128.522	148.779	79.3088	76.6269	254.608	259.516	42.8088	75.9117	171.552	170.196
ENSMUSG00000011267.8	1871.53	1966.67	2733.64	3345.42	2151.24	2542.3	376.904	283.13	1786.05	2049.05
ENSMUSG00000011305.11	20.1811	16.2726	40.1564	41.1169	13.9239	10.5729	50.2538	33.8525	11.4368	11.4739
ENSMUSG00000011306.7	1902.34	1988.75	1951.6	1968.94	2058.74	2017.5	1703.98	1882.4	1889.93	1922.83
ENSMUSG00000011349.5	12.746	12.7857	10.0391	10.2792	11.9347	22.107	0.930627	0	4.76534	13.3862
ENSMUSG00000011382.8	331.593	357.998	688.682	675.342	288.423	310.459	657.022	645.249	284.967	267.114
ENSMUSG00000011427.16	299.53	302.206	393.532	387.807	207.863	260.478	352.707	274.923	267.812	276.33
ENSMUSG00000011463.5	0	0	0	0	0	0	6.51439	14.3617	0	0
ENSMUSG00000011486.14	3.18649	3.487	2.00782	4.67237	1.98912	4.80586	0.930627	1.02583	2.85921	1.91232
ENSMUSG00000011589.9	417.431	420.764	506.974	574.702	427.661	445.984	715.652	522.149	395.523	413.06
ENSMUSG00000011632.7	0	4.64933	10.0391	11.2137	3.97825	2.88352	0.930627	1.02583	3.81227	1.91232
ENSMUSG00000011658.16	172.071	204.57	166.649	204.65	79.5649	111.496	219.628	188.753	174.412	133.862
ENSMUSG00000011751.16	395.125	416.115	399.556	416.776	447.553	442.139	580.711	532.408	423.162	427.402
ENSMUSG00000011752.7	16693	15171.9	12043.9	12116.4	9201.68	9677.08	9185.28	8834.48	15528.3	15606.4
ENSMUSG00000011831.16	2425.98	2302.58	2145.35	2056.78	2551.05	2470.21	1904.06	1796.23	2362.66	2320.59
ENSMUSG00000011832.15	227.303	218.518	311.212	308.377	286.434	241.254	244.755	246.2	211.581	218.004
ENSMUSG00000011837.4	972.943	891.509	1059.12	1153.14	1039.32	1064.02	770.559	760.143	949.256	972.412
ENSMUSG00000011877.13	3972.49	3996.1	3354.06	3638.84	4141.35	3971.56	4597.3	4581.37	4161.1	4224.3
ENSMUSG00000011884.13	1155.63	1186.74	1460.69	1402.65	1530.63	1501.35	1052.54	1055.58	1131.29	1158.86
ENSMUSG00000011958.17	1590.06	1485.46	1374.35	1240.05	1496.81	1511.92	2454.99	2175.79	1553.5	1678.06
ENSMUSG00000011960.12	5089.89	5393.22	4309.78	4217.28	3140.83	3376.6	3367.94	3138.03	4875.9	5189.07
ENSMUSG00000012017.4	8.49731	6.97399	7.02736	8.41027	12.9293	16.3399	95.8545	121.048	9.53068	6.6931
ENSMUSG00000012042.8	0	0	0	0	0	0	0	0	0	0
ENSMUSG00000012076.8	657.48	642.77	737.873	736.366	711.111	752.598	570.474	479.064	598.527	628.195
ENSMUSG00000012114.17	1599.62	1570.31	1442.62	1439.09	1579.36	1446.56	957.615	908.889	1617.36	1608.26
ENSMUSG00000012117.13	610.744	562.569	494.927	555.078	531.096	584.393	943.655	984.8	541.343	593.774
ENSMUSG00000012123.17	126.398	133.668	143.559	131.761	255.602	229.72	69.797	53.3434	132.477	147.248
ENSMUSG00000012126.16	197.563	190.622	143.559	162.599	188.967	148.982	22.335	19.4908	163.928	154.898
ENSMUSG00000012187.13	0	0	0	0.934474	0	0.961172	2.79188	3.0775	0	0
ENSMUSG00000012211.13	1.06216	0	0	0	0	0	0	0	0.953068	0
ENSMUSG00000012282.2	20.1811	5.81166	33.129	29.9032	9.94561	11.5341	1532.74	2164.51	11.4368	3.82463
ENSMUSG00000012296.16	1781.25	1813.24	1767.88	1963.33	1762.36	1645.53	1686.3	1566.45	1771.75	1709.61
ENSMUSG00000012350.15	23.3676	44.1686	20.0782	21.4929	49.7281	43.2527	2.79188	19.4908	28.5921	33.4655
ENSMUSG00000012396.12	26370.4	25455.1	29835.2	28488.4	25798.9	28220	6550.68	6023.7	25269.7	24451.8
ENSMUSG00000012405.16	14926.6	14607	19512	20733.2	21575	22340.5	20598.5	21712.8	14829.7	14866.3
ENSMUSG00000012422.14	2912.45	2902.34	2128.29	1982.02	2000.06	2109.77	3126.91	3441.67	2649.53	2587.36
ENSMUSG00000012428.9	0	2.32466	1.00391	0	0.994561	0	0	0	1.90614	0
ENSMUSG00000012429.9	376.006	434.712	552.15	531.716	567.895	596.888	1098.14	850.416	423.162	392.981
ENSMUSG00000012443.4	8091.57	8023.58	7266.3	6945.01	6147.38	6086.14	5109.14	5215.34	8068.68	8214.35
ENSMUSG00000012483.4	680.847	638.12	681.654	684.97	974.67	1030.38	912.014	875.036	680.491	682.696
ENSMUSG00000012519.14	4.24866	2.32466	4.01564	3.7379	3.97825	2.88352	9.30627	9.2325	5.71841	2.86847
ENSMUSG00000012520.10	2.12433	2.32466	1.00391	3.7379	5.96737	2.88352	43.7394	92.325	0	0.956158
ENSMUSG00000012535.14	7640.15	7629.55	6528.42	6130.15	8968.96	8479.46	5084.94	5144.56	7967.65	8184.71
ENSMUSG00000012609.19	505.59	502.127	510.99	527.978	575.851	543.062	514.637	565.234	452.708	457.043
ENSMUSG00000012640.16	1139.7	1279.73	980.819	1060.63	914.002	1027.49	679.357	656.534	1143.68	1232.49
ENSMUSG00000012705.16	0	0	0	0	0	0	0	0	0	0
ENSMUSG00000012777.14	0	0	0	0	0	0	0	0	0	0
ENSMUSG00000012819.15	6.37299	5.81166	8.03127	8.41027	10.9402	23.0681	23.2657	3.0775	3.81227	7.64926
ENSMUSG00000012848.15	31788.5	30718.1	26570.5	28343.5	26459.3	25010.7	20790.2	20932.1	31737.2	31148.7
ENSMUSG00000012889.8	0	1.16233	5.01955	8.41027	8.95105	7.68938	0.930627	1.02583	1.90614	2.86847
ENSMUSG00000013033.16	6750.05	6722.93	3917.25	3574.36	6288.61	6423.51	6613.03	5483.08	5874.71	6279.09
ENSMUSG00000013076.17	251.733	225.492	766.987	738.235	1015.45	965.017	2514.55	1982.94	189.661	233.302
ENSMUSG00000013083.8	0	0	0	0	0	0	0	1.02583	0	0
ENSMUSG00000013089.15	13072.1	13519.1	14443.2	14349.8	12874.6	12427	2776.06	4707.55	13733.7	12938.7
ENSMUSG00000013091.5	0	0	0	0	0	0	0	0	0	0
ENSMUSG00000013150.15	397.249	359.161	441.72	424.251	446.558	445.023	558.376	579.596	428.881	460.868
ENSMUSG00000013155.10	513.025	528.861	501.955	556.012	547.009	549.79	798.478	755.014	507.985	523.974
ENSMUSG00000013158.6	15.9325	10.461	6.02346	14.0171	13.9239	10.5729	5.58376	10.2583	6.67148	5.73695
ENSMUSG00000013160.7	2405.8	2458.33	2808.94	2814.64	2618.68	2538.46	2186.97	2485.6	2447.48	2596.92
ENSMUSG00000013236.17	1194.93	1222.77	1373.35	1289.57	1887.68	1759.91	6778.68	6320.16	1094.12	1221.01
ENSMUSG00000013275.9	1528.45	1620.29	1477.75	1542.82	1604.23	1773.36	828.258	587.803	1620.22	1545.15
ENSMUSG00000013338.16	5.31082	2.32466	12.0469	6.54132	5.96737	7.68938	5.58376	1.02583	3.81227	3.82463
ENSMUSG00000013353.10	1.06216	0	0	0	0	0	0	0	0	0
ENSMUSG00000013367.5	10.6216	3.487	8.03127	3.7379	29.8368	35.5634	436.464	306.724	6.67148	2.86847
ENSMUSG00000013415.9	22432.9	22750.3	24635.9	23716	21237.9	22157.9	27024.5	28804.4	22820.3	23362.8
ENSMUSG00000013418.8	10.6216	5.81166	9.03518	4.67237	3.97825	5.76703	2.79188	2.05167	6.67148	3.82463
ENSMUSG00000013419.7	65.8542	54.6296	35.1368	32.7066	129.293	125.914	259.645	375.455	74.3393	89.8788
ENSMUSG00000013465.19	1842.86	1765.58	1905.42	1933.43	1870.77	1833.92	1732.83	1673.13	1926.15	1952.47
ENSMUSG00000013483.14	3.18649	3.487	2.00782	1.86895	2.98368	6.7282	0.930627	2.05167	1.90614	0
ENSMUSG00000013495.15	320.774	327.778	314.224	336.411	230.738	211.458	358.291	325.189	309.747	322.225
ENSMUSG00000013523.13	126.398	99.9606	77.301	59.8064	110.396	129.758	11.1675	18.465	91.4946	117.607
ENSMUSG00000013539.14	189.065	183.648	188.735	170.074	187.972	168.205	152.623	138.488	243.032	226.609
ENSMUSG00000013584.5	18.0568	11.6233	18.0704	15.8861	16.9075	19.2234	14.89	19.4908	13.343	12.43
ENSMUSG00000013593.12	5480.77	5378.11	4923.17	5060.18	5205.53	5083.64	3824.88	4091.02	5452.5	5511.29
ENSMUSG00000013611.14	6.37299	10.461	8.03127	0.934474	3.97825	2.88352	6.51439	9.2325	7.62455	3.82463
ENSMUSG00000013622.15	541.704	554.432	532.072	582.177	399.814	397.925	471.828	452.393	479.393	486.684
ENSMUSG00000013629.16	22084.5	21803	19978.8	20479	19386	18700.6	17969.5	19796.5	22126.4	22332
ENSMUSG00000013643.13	0	0	0	0	0	0	0	0	0	0
ENSMUSG00000013646.17	1020.74	994.956	991.862	928.867	956.768	936.181	1676.99	1559.27	1056.95	1093.84
ENSMUSG00000013653.2	0	0	0	0	0	0	0	0	0	0
ENSMUSG00000013662.6	3192.87	3235.93	2463.59	2267.97	2642.55	2554.79	4791.8	4642.92	3004.07	3006.16
ENSMUSG00000013663.7	4522.7	4641.19	3959.42	3879	3167.68	3422.73	15042.6	11645.3	4386.97	4411.71
ENSMUSG00000013668.9	0	0	0	0	0	0	0	0	0	0
ENSMUSG00000013698.12	121.087	94.1489	185.723	180.354	261.57	301.808	2839.34	4198.74	121.993	109.958
ENSMUSG00000013701.13	1289.47	1225.1	1211.72	1263.41	1676.83	1508.08	1256.35	1185.86	1277.11	1265
ENSMUSG00000013707.3	7.43515	13.948	19.0743	19.624	3.97825	7.68938	0	1.02583	14.296	14.3424
ENSMUSG00000013736.16	4297.52	4400.59	3300.85	3206.18	4606.81	4485.79	2130.2	2389.17	4595.7	4284.54
ENSMUSG00000013766.11	175.257	142.967	308.2	311.18	224.771	216.264	2.79188	1.02583	226.83	218.96
ENSMUSG00000013787.15	5259.84	5063.12	5899.97	6153.51	6149.37	5862.19	4877.41	4629.59	5280.95	5393.68
ENSMUSG00000013822.7	1340.45	1354.12	1083.22	1071.84	1261.1	1232.22	1398.73	1446.43	1343.83	1365.39
ENSMUSG00000013833.15	975.067	1028.66	843.284	916.719	992.572	905.424	1358.71	1376.67	980.707	940.859
ENSMUSG00000013846.10	67.9785	80.2009	53.2072	44.8548	49.7281	35.5634	79.1033	93.3509	74.3393	68.8433
ENSMUSG00000013858.14	2825.36	3118.54	2293.93	2524.95	2330.26	2159.75	2511.76	2498.93	2753.41	2778.59
ENSMUSG00000013878.18	442.923	425.414	458.787	449.482	545.02	577.664	617.936	532.408	436.505	422.622
ENSMUSG00000013921.15	394.063	395.193	489.908	477.516	852.339	876.589	1976.65	1918.31	400.289	362.384
ENSMUSG00000013928.13	0	3.487	1.00391	0	0	0	0.930627	0	0.953068	0.956158
ENSMUSG00000013936.12	1.06216	0	2.00782	1.86895	6.96193	3.84469	0.930627	0	1.90614	0
ENSMUSG00000013973.12	930.456	900.807	872.397	873.733	924.942	923.686	910.153	845.287	943.538	1008.75
ENSMUSG00000013974.3	0	0	0	0	0	0	0	1.02583	0	0
ENSMUSG00000013997.10	601.185	556.757	632.463	607.408	361.026	396.003	818.951	785.789	558.498	557.44
ENSMUSG00000014030.15	10.6216	3.487	18.0704	7.47579	11.9347	11.5341	62.352	55.395	6.67148	6.6931
ENSMUSG00000014039.18	544.89	555.595	544.119	498.075	559.938	548.829	636.549	563.183	634.744	611.941
ENSMUSG00000014074.17	1710.08	1627.26	1953.61	1711.96	2015.98	1910.81	1636.97	1570.55	1589.72	1615.91
ENSMUSG00000014075.15	191.19	177.837	152.594	142.04	135.26	134.564	211.252	149.772	151.538	172.108
ENSMUSG00000014077.13	1848.17	1713.28	1585.17	1604.49	1820.05	1812.77	1808.21	1743.92	1919.48	1947.69
ENSMUSG00000014104.12	0	0	0	0	0	0	0	0	0	0
ENSMUSG00000014158.12	12.746	10.461	50.1955	55.134	78.5704	90.3502	12.0981	7.18084	16.2022	12.43
ENSMUSG00000014164.15	37.1758	44.1686	62.2424	46.7237	53.7063	65.3597	79.1033	98.48	35.2635	24.8601
ENSMUSG00000014177.10	705.277	657.88	635.475	560.685	665.362	665.131	721.236	696.541	708.13	698.951
ENSMUSG00000014195.15	4712.82	5065.44	5073.76	4985.42	4310.43	4237.81	3913.28	5030.69	5186.6	5081.98
ENSMUSG00000014198.15	8.49731	5.81166	15.0586	9.34474	29.8368	21.1458	13.9594	5.12917	2.85921	11.4739
ENSMUSG00000014226.10	8039.52	7916.64	6980.18	7466.45	9756.65	10213.4	6746.11	7379.85	8100.13	7956.19
ENSMUSG00000014232.14	343.734	346.62	308.592	273.317	292.025	288.352	191.185	250.303	319.629	349.629
ENSMUSG00000014243.5	192.252	212.707	179.7	189.698	179.021	155.71	117.259	138.488	213.487	189.319
ENSMUSG00000014245.8	1397.81	1499.41	1754.83	1866.15	1353.6	1400.43	674.704	602.164	1445.8	1486.82
ENSMUSG00000014294.4	985.688	943.814	822.202	752.252	750.894	681.471	852.454	828.874	1015.97	991.535
ENSMUSG00000014301.13	631.988	635.796	463.806	467.237	453.52	465.207	506.261	453.419	626.166	578.475
ENSMUSG00000014303.13	1509.34	1470.35	1046.07	1036.33	1638.04	1677.25	1156.77	1422.83	1537.3	1680.92
ENSMUSG00000014313.15	4204.05	4338.99	2914.35	3077.22	2691.28	2954.64	1806.35	1656.72	3973.34	3829.41
ENSMUSG00000014329.14	39.3001	44.1686	49.1916	51.3961	102.44	111.496	93.9933	164.133	27.639	36.334
ENSMUSG00000014349.7	4773.37	4834.14	4722.39	4745.26	4901.2	4667.45	5010.49	4800.9	4986.45	4943.33
ENSMUSG00000014351.12	1.06216	1.16233	2.00782	0	1.98912	0.961172	0	0	0	0.956158
ENSMUSG00000014353.14	575.693	607.9	571.224	500.878	567.895	593.043	748.224	594.984	516.563	520.15
ENSMUSG00000014355.10	6813.78	6593.91	6787.43	6305.83	7236.43	7357.77	8393.32	8178.97	6772.5	6865.21
ENSMUSG00000014361.5	33.9893	31.383	39.1525	61.6753	20.8858	19.2234	180.542	127.203	31.4513	45.8956
ENSMUSG00000014402.15	855.042	824.093	873.401	841.027	1088.05	999.619	1746.79	1664.93	837.747	917.911
ENSMUSG00000014418.16	589.501	643.932	727.834	712.069	621.601	610.344	615.144	621.655	732.91	700.863
ENSMUSG00000014426.9	1325.58	1255.32	1338.21	1343.77	1489.85	1289.89	2486.63	2318.38	1251.38	1274.56
ENSMUSG00000014444.17	3602.86	3621.83	6086.7	6252.57	5025.52	4682.83	4832.74	4576.24	3656.92	3864.79
ENSMUSG00000014453.4	0	0	0	0	0	0	0	0	0	0
ENSMUSG00000014470.4	263.417	241.765	360.403	381.265	591.764	572.858	673.774	570.364	289.733	293.54
ENSMUSG00000014496.8	2294.27	2222.38	3335.99	3258.51	3652.03	3541.92	2385.2	2599.46	2385.53	2337.81
ENSMUSG00000014498.9	2498.21	2548.99	2228.68	2282.92	2875.28	2892.17	2126.48	2127.58	2297.85	2529.99
ENSMUSG00000014503.15	1.06216	0	0	1.86895	0	0.961172	1.86125	1.02583	0	0.956158
ENSMUSG00000014504.16	2063.79	2010.83	1420.53	1468.99	1627.1	1633.03	1348.48	1436.17	1920.43	1828.17
ENSMUSG00000014529.9	0	0	0	0	0	0	0	0	0	0
ENSMUSG00000014542.3	2.12433	1.16233	0	0	0	0	0	0	3.81227	1.91232
ENSMUSG00000014543.14	0	0	0	0	0	0	0	0	0	0
ENSMUSG00000014547.10	635.174	611.387	961.745	865.323	780.731	800.656	1140.95	1192.02	659.523	641.582
ENSMUSG00000014550.14	2478.03	2350.24	2623.21	2618.4	2626.64	2584.59	1443.4	1638.26	2490.37	2339.72
ENSMUSG00000014551.8	1511.46	1606.34	1303.07	1427.88	1352.6	1357.17	866.413	925.302	1578.28	1595.83
ENSMUSG00000014554.13	294.22	274.31	297.157	303.704	368.982	369.09	275.465	213.373	326.902	323.181
ENSMUSG00000014592.20	443.985	425.414	623.428	632.639	1159.66	1066.9	920.39	832.977	423.162	405.411
ENSMUSG00000014599.10	46.7352	43.0063	14.0547	12.1482	18.8967	21.1458	65.1439	97.4542	34.3105	41.1148
ENSMUSG00000014601.13	1656.98	1613.32	1789.97	1780.17	1530.63	1619.57	1966.41	1924.46	1679.31	1613.04
ENSMUSG00000014602.15	58.419	49.9803	31.1212	37.379	39.7825	54.7868	4025.89	3358.58	41.935	41.1148
ENSMUSG00000014603.3	2.12433	0	1.00391	0.934474	5.96737	7.68938	10.2369	2.05167	0.953068	0.956158
ENSMUSG00000014606.14	2320.83	2292.12	1637.38	1693.27	1138.77	1210.12	2497.8	2542.02	2200.64	2203.94
ENSMUSG00000014609.16	1.06216	1.16233	1.00391	0	0	0.961172	0	0	1.90614	0
ENSMUSG00000014633.15	506.652	450.985	450.755	451.351	461.477	427.722	415.99	407.256	450.801	478.079
ENSMUSG00000014668.15	2188.06	2137.53	1904.42	1825.03	1719.6	1773.36	1823.1	1882.4	2159.65	2109.28
ENSMUSG00000014686.8	3.18649	5.81166	11.043	11.2137	14.9184	15.3788	0.930627	0	5.71841	5.73695
ENSMUSG00000014704.10	1.06216	0	2.00782	0.934474	7.95649	3.84469	130.288	258.51	0.953068	0.956158
ENSMUSG00000014725.16	0	0	0	0	0	0.961172	8.37564	8.20667	0	0
ENSMUSG00000014747.6	0	1.16233	1.00391	0	0.994561	0	0	0	0	0
ENSMUSG00000014748.13	3342.63	3469.56	2973.58	2970.69	3695.79	3587.09	1578.34	1968.57	3332.88	3395.32
ENSMUSG00000014763.8	216.682	168.538	253.989	219.601	414.732	425.799	644.924	614.474	199.191	197.925
ENSMUSG00000014767.17	1876.84	1855.08	1720.7	1676.45	1643.02	1639.76	1296.36	1489.51	1692.65	1742.12
ENSMUSG00000014769.10	3877.96	3706.68	3211.51	3083.77	3419.3	3367.95	2943.57	2840.53	3705.53	3770.13
ENSMUSG00000014771.13	873.099	855.476	792.084	759.728	757.856	677.626	583.503	671.921	749.112	829.945
ENSMUSG00000014773.13	20.1811	3.487	4.01564	5.60685	3.97825	4.80586	3420.98	2955.43	0.953068	8.60542
ENSMUSG00000014776.7	36.1136	51.1426	72.2815	88.7751	84.5377	74.9714	268.951	234.916	49.5596	66.931
ENSMUSG00000014778.10	440.798	488.179	748.916	845.699	831.453	748.753	655.161	652.43	538.484	501.027
ENSMUSG00000014782.16	4.24866	11.6233	26.1016	21.4929	65.6411	47.0974	115.398	101.558	9.53068	13.3862
ENSMUSG00000014786.8	40.3622	48.8179	80.3127	74.7579	135.26	140.331	609.56	395.972	40.0289	52.5887
ENSMUSG00000014791.10	67.9785	76.7139	137.536	146.712	89.5105	89.389	134.941	77.9634	80.0578	73.6241
ENSMUSG00000014813.9	3.18649	0	1.00391	0	1.98912	2.88352	179.611	163.108	0	0
ENSMUSG00000014837.15	258.106	235.953	498.943	470.975	418.71	457.518	633.757	819.641	269.718	239.039
ENSMUSG00000014846.12	161.449	158.077	201.786	232.684	268.532	237.409	754.738	875.036	177.271	152.029
ENSMUSG00000014850.15	2017.05	1909.71	1296.05	1342.84	1204.41	1141.87	990.187	1114.06	1919.48	1893.19
ENSMUSG00000014852.16	0	2.32466	0	0.934474	0	0.961172	0	0	0	0.956158
ENSMUSG00000014856.12	770.069	827.58	747.912	645.722	691.22	728.568	537.902	770.401	855.855	776.4
ENSMUSG00000014859.9	8764.98	8818.61	7758.21	8216.83	9316.06	9033.09	6729.36	7275.21	8980.76	8835.85
ENSMUSG00000014867.9	5472.27	5440.88	4611.96	4735.92	4879.32	4804.9	6318.02	7021.83	5618.34	5508.42
ENSMUSG00000014873.15	843.358	928.703	589.295	662.542	516.177	598.81	784.518	938.638	940.679	882.533
ENSMUSG00000014905.4	1402.06	1459.89	724.822	780.286	646.465	768.938	475.55	541.64	1271.39	1235.36
ENSMUSG00000014907.10	3287.4	3161.54	3151.27	2791.27	3196.52	3280.48	3248.82	3439.62	3080.32	3078.83
ENSMUSG00000014932.15	7343.8	7580.73	6449.11	6114.27	5878.85	6131.32	1634.18	1531.57	6912.61	6946.48
ENSMUSG00000014956.15	9145.23	9309.12	9276.12	8825.17	10306.6	10436.4	7981.05	8115.37	9091.32	8966.85
ENSMUSG00000014959.12	4170.06	4086.76	3505.65	3609.87	4389.99	4213.78	3440.53	3759.68	4178.25	4012.04
ENSMUSG00000014980.14	609.682	621.848	530.064	492.468	512.199	532.489	589.087	621.655	621.401	632.02
ENSMUSG00000015001.17	10.6216	9.29866	2.00782	2.80342	2.98368	0.961172	4.65313	4.10333	5.71841	6.6931
ENSMUSG00000015002.18	4610.86	4391.29	4135.1	4061.23	4544.15	4378.14	2562.01	2401.48	4340.27	4349.56
ENSMUSG00000015013.9	474.787	504.452	490.912	485.927	410.754	452.712	427.158	420.592	516.563	570.826
ENSMUSG00000015016.8	452.482	405.654	549.138	610.212	521.15	464.246	442.048	425.721	455.567	467.561
ENSMUSG00000015023.7	3971.43	3922.87	4354.96	4576.12	4355.18	4335.85	3238.58	3467.32	4117.26	4056.98
ENSMUSG00000015027.11	131.708	116.233	138.539	128.957	109.402	115.341	362.014	302.621	112.462	119.52
ENSMUSG00000015053.14	55.2325	30.2206	307.196	315.852	326.216	336.41	28.8494	19.4908	47.6534	42.0709
ENSMUSG00000015083.11	38.2379	24.409	32.1251	30.8377	34.8097	31.7187	24.1963	14.3617	35.2635	38.2463
ENSMUSG00000015085.8	7.43515	1.16233	20.0782	13.0826	11.9347	20.1846	16.7513	3.0775	9.53068	4.78079
ENSMUSG00000015087.14	2079.72	2130.55	1611.27	1650.28	2498.34	2630.73	3091.54	2655.88	2030.99	1962.99
ENSMUSG00000015090.13	2.12433	0	6.02346	4.67237	5.96737	5.76703	0.930627	2.05167	0.953068	3.82463
ENSMUSG00000015092.9	2455.72	2356.05	2083.11	2333.38	2207.93	2379.86	1921.74	2126.55	2639.05	2588.32
ENSMUSG00000015093.15	3.18649	1.16233	5.01955	8.41027	0	5.76703	0	0	1.90614	0
ENSMUSG00000015094.16	81.7867	73.2269	246.962	235.488	234.717	238.371	829.188	611.397	88.6354	99.4404
ENSMUSG00000015095.12	897.529	905.457	765.983	784.024	827.475	836.22	1002.28	921.199	813.92	828.032
ENSMUSG00000015112.15	5832.34	5896.51	3598.01	3604.27	5566.56	5552.69	2381.47	2474.31	6492.3	6274.31
ENSMUSG00000015120.15	7588.1	7957.33	6153.96	6465.63	6432.82	6875.26	8042.47	7922.51	7363.41	7024.89
ENSMUSG00000015126.9	718.023	761.327	697.717	708.331	739.954	706.461	723.097	707.825	794.859	755.364
ENSMUSG00000015127.14	315.463	319.641	219.856	234.553	199.907	198.001	224.281	280.053	356.448	344.217
ENSMUSG00000015133.17	11.6838	6.97399	15.0586	14.9516	38.7879	25.9516	129.357	165.159	13.343	18.167
ENSMUSG00000015134.15	9.55948	10.461	11.043	12.1482	7.95649	2.88352	1.86125	3.0775	9.53068	7.64926
ENSMUSG00000015143.15	5878.02	5707.05	6847.66	6677.75	5213.49	5334.5	4517.26	4066.4	4763.44	4844.85
ENSMUSG00000015149.14	475.85	602.088	561.185	569.095	520.156	526.722	589.087	643.198	537.531	639.669
ENSMUSG00000015165.16	9874.94	10130.9	15613.8	16063.6	18103	17463.5	15673.6	16298.4	9860.45	10000.5
ENSMUSG00000015176.11	17858.2	18426.4	14375	14846.9	12159.5	12013.7	10563.5	12607.5	18371.3	17666.9
ENSMUSG00000015189.12	269.79	237.116	224.876	248.57	390.863	353.711	694.247	789.892	268.765	242.864
ENSMUSG00000015202.13	301.655	311.505	340.325	343.887	406.776	368.129	1699.32	1993.19	320.231	347.085
ENSMUSG00000015214.14	552.325	519.562	488.904	515.83	408.765	402.731	439.256	433.928	577.559	608.116
ENSMUSG00000015217.11	630.926	752.029	444.732	508.354	777.747	695.888	2084.6	2345.06	680.491	612.897
ENSMUSG00000015222.17	40.3622	40.6816	76.2971	80.3648	59.6737	55.748	748.224	963.258	36.2166	38.2463
ENSMUSG00000015224.10	1.06216	1.16233	1.00391	4.67237	0	0.961172	26.0575	26.6717	2.85921	3.82463
ENSMUSG00000015242.14	0	0	0	0	0	0	0	0	0	0
ENSMUSG00000015243.4	535.331	564.893	1165.54	1032.59	1985.14	2104.97	19.5432	35.9042	693.834	665.486
ENSMUSG00000015247.10	767.945	739.243	982.827	1043.81	1011.47	1074.59	673.774	603.19	844.419	948.508
ENSMUSG00000015289.4	1563.51	1514.52	1157.51	1152.21	795.649	742.025	875.72	919.147	1514.43	1491.61
ENSMUSG00000015290.15	1723.97	1835.68	1200.23	1267.09	1002.14	1056.33	1153.05	1116.65	1785.75	1668.46
ENSMUSG00000015291.10	2105.21	2111.96	1591.2	1579.26	1435.15	1460.98	2818.87	2795.4	2092.94	2092.07
ENSMUSG00000015305.6	1390.37	1430.83	1807.04	1682.99	1441.12	1354.29	1983.17	2074.24	1299.03	1264.04
ENSMUSG00000015312.9	297.406	333.589	292.138	381.265	229.744	276.818	48.3926	62.5759	355.495	400.63
ENSMUSG00000015314.10	7.43515	4.64933	6.02346	6.54132	0.994561	0.961172	0	1.02583	10.4838	7.64926
ENSMUSG00000015316.11	0	0	0	0	0	0	0	0	0	0
ENSMUSG00000015335.16	1245.92	1125.14	899.503	911.112	704.15	709.345	887.818	769.375	1190.38	1212.41
ENSMUSG00000015337.5	386.628	316.154	308.2	342.952	190.956	197.04	150.762	172.34	364.072	355.691
ENSMUSG00000015340.10	12.746	16.2726	15.0586	18.6895	6.96193	5.76703	0	0	20.0144	20.0793
ENSMUSG00000015341.17	4029.85	4015.86	4328.86	4391.09	5361.68	4963.49	4161.76	4093.08	3902.82	4012.04
ENSMUSG00000015342.6	135.957	131.344	85.3323	78.4958	104.429	73.0491	476.481	351.861	124.852	118.564
ENSMUSG00000015354.8	3569.93	3711.33	2050.99	1938.1	2300.42	2190.51	82.8258	90.2734	3628.33	3596.11
ENSMUSG00000015355.13	0	0	0	0	0	0	0	0	0	0
ENSMUSG00000015357.10	1274.6	1189.07	1251.87	1151.27	1353.6	1341.8	1142.81	1105.85	1299.99	1276.47
ENSMUSG00000015363.13	562.947	539.322	482.88	528.912	687.242	666.092	1056.26	1067.89	531.812	595.686
ENSMUSG00000015365.15	250.671	234.791	76.2971	68.2166	161.119	134.564	0	1.02583	223.971	214.179
ENSMUSG00000015377.10	329.271	411.466	226.883	204.65	226.76	177.817	387.141	353.913	306.888	287.803
ENSMUSG00000015396.4	0	0	3.01173	2.80342	3.97825	5.76703	13.9594	14.3617	0.953068	0.956158
ENSMUSG00000015401.12	0	0	0	0	0	0	0	4.10333	0	0
ENSMUSG00000015405.15	0	0	0	0	0	0	0	0	0	0
ENSMUSG00000015437.5	0	0	0	0	0	0	0	0	0	0
ENSMUSG00000015441.4	0	0	0	0	0	0	0	0	0	0
ENSMUSG00000015443.9	0	0	0	0	0	0	0	0	0	0
ENSMUSG00000015452.14	3.18649	6.97399	9.03518	5.60685	24.864	19.2234	32.5719	29.7492	1.90614	4.78079
ENSMUSG00000015461.15	2362.25	2488.55	2280.88	2307.22	1807.12	1674.36	2173.01	2573.82	2419.84	2487.92
ENSMUSG00000015467.14	2.12433	1.16233	2.00782	5.60685	5.96737	3.84469	9.30627	4.10333	3.81227	0.956158
ENSMUSG00000015468.14	953.824	956.599	788.069	798.041	1460.02	1234.14	95.8545	152.849	1018.83	1087.15
ENSMUSG00000015474.16	230.49	225.492	316.231	300.901	376.939	350.828	1062.78	949.922	224.924	252.426
ENSMUSG00000015476.6	1.06216	0	1.00391	4.67237	4.97281	2.88352	26.0575	13.3358	1.90614	2.86847
ENSMUSG00000015478.13	1118.46	1048.42	992.866	973.722	881.181	864.094	1276.82	1078.15	1107.47	1125.4
ENSMUSG00000015484.3	0	0	0	0	1.98912	0.961172	4.65313	15.3875	0.953068	1.91232
ENSMUSG00000015488.14	298.468	327.778	317.235	286.884	499.27	458.479	1059.05	1017.63	365.025	336.567
ENSMUSG00000015501.10	27.6163	31.383	38.1486	28.0342	20.8858	20.1846	131.218	116.945	27.639	30.597
ENSMUSG00000015519.12	0	0	0	0	0	0	0	2.05167	0	0
ENSMUSG00000015522.18	3034.6	2833.77	2807.93	2740.81	2658.46	2748.95	2168.36	1963.45	3196.59	3259.54
ENSMUSG00000015533.9	1.06216	1.16233	2.00782	0	0.994561	0.961172	1.86125	8.20667	0	0
ENSMUSG00000015536.14	541.704	532.348	512.998	499.009	703.155	643.985	527.665	517.02	589.949	590.905
ENSMUSG00000015542.17	194.376	204.57	226.883	233.619	162.114	153.788	242.894	220.554	173.458	219.916
ENSMUSG00000015568.16	326.084	319.641	1140.44	1065.3	335.167	344.1	2468.95	1607.48	286.874	290.672
ENSMUSG00000015575.15	1208.74	1191.39	842.28	849.437	1012.46	909.269	814.298	871.959	1229.46	1186.59
ENSMUSG00000015579.5	7.43515	4.64933	12.0469	23.3619	24.864	20.1846	2.79188	2.05167	2.85921	4.78079
ENSMUSG00000015597.17	1556.07	1507.54	1795.99	1666.17	1954.31	1993.47	1289.85	1288.45	1516.33	1570.01
ENSMUSG00000015599.9	11.6838	10.461	33.129	20.5584	72.603	75.9326	91.2014	154.901	14.296	10.5177
ENSMUSG00000015605.6	1500.84	1475	1366.32	1349.38	1296.91	1361.02	1925.47	1735.71	1546.83	1418.94
ENSMUSG00000015619.10	54.1704	54.6296	51.1994	41.1169	3.97825	6.7282	1.86125	14.3617	74.3393	51.6325
ENSMUSG00000015627.5	0	0	0	0	0	0	0	1.02583	0	0
ENSMUSG00000015647.9	7950.3	8229.31	11496.8	11418.3	9522.93	8833.17	6939.68	9142.23	7432.98	7831.89
ENSMUSG00000015652.9	254.919	252.226	135.528	121.482	171.065	159.555	130.288	137.462	284.014	270.593
ENSMUSG00000015653.13	659.604	684.614	295.149	266.325	699.177	695.888	547.208	607.294	806.296	766.838
ENSMUSG00000015656.17	96423.3	93592.1	89458.4	89196.5	94659.4	90957.6	59540.6	65805.2	96135.1	96418.9
ENSMUSG00000015659.12	404.685	374.271	440.716	417.71	431.64	434.45	265.229	235.942	366.931	391.068
ENSMUSG00000015665.8	0	0	0	0	0	0	0	0	0	0
ENSMUSG00000015668.13	1339.39	1309.95	950.702	928.867	1421.23	1435.99	789.171	924.276	1251.38	1255.43
ENSMUSG00000015671.11	3014.42	3113.89	3490.59	3322.06	3867.85	3940.8	3002.2	3000.56	3310.96	3154.36
ENSMUSG00000015672.4	474.787	531.186	570.22	626.098	709.122	742.025	692.386	614.474	535.624	561.264
ENSMUSG00000015697.14	7523.31	7905.02	8287.27	8164.5	7505.96	7350.08	3830.46	4176.17	7634.08	7601.45
ENSMUSG00000015702.13	22.3055	12.7857	6.02346	16.8205	7.95649	10.5729	1801.69	1848.55	9.53068	2.86847
ENSMUSG00000015709.9	144.454	122.045	98.3831	91.5785	105.424	112.457	1260.07	1180.73	139.148	118.564
ENSMUSG00000015711.8	2588.49	2447.87	2594.1	2602.51	1879.72	1816.61	732.403	756.039	2500.85	2560.59
ENSMUSG00000015714.11	2659.66	2748.92	2610.16	2529.62	2449.6	2571.13	2876.57	3242.66	2665.73	2645.69
ENSMUSG00000015721.18	1.06216	1.16233	1.00391	1.86895	6.96193	4.80586	0	1.02583	1.90614	1.91232
ENSMUSG00000015733.13	4577.93	4344.8	3423.33	3307.1	5449.2	5569.99	3161.34	3104.17	4934.04	4672.74
ENSMUSG00000015745.9	45.6731	47.6556	25.0977	30.8377	56.69	40.3692	901.777	821.693	49.5596	48.764
ENSMUSG00000015747.5	237.925	249.901	266.036	277.539	257.591	242.215	460.66	403.153	231.596	263.899
ENSMUSG00000015748.13	2394.12	2524.59	2896.28	2818.37	2682.33	2727.81	1852.88	1992.17	2456.06	2433.42
ENSMUSG00000015749.12	7683.7	8052.64	6292.5	6190.89	6268.72	6191.87	9743.66	10108.6	8106.8	7978.18
ENSMUSG00000015750.15	1600.68	1514.52	1375.36	1359.66	1374.48	1403.31	1532.74	1597.22	1534.44	1562.36
ENSMUSG00000015755.16	3890.71	4018.18	3292.82	3257.58	3495.88	3439.07	3850	4093.08	3916.16	3845.67
ENSMUSG00000015757.10	2295.34	2361.86	2618.2	2611.86	2064.71	2200.12	1658.38	1804.44	2264.49	2237.41
ENSMUSG00000015759.11	1733.45	1670.27	1705.64	1782.04	2379.99	2371.21	3406.09	3293.95	1745.07	1622.6
ENSMUSG00000015766.14	1268.22	1306.46	2179.49	2280.12	1440.12	1347.56	301.523	251.329	1570.66	1557.58
ENSMUSG00000015776.12	1849.23	1909.71	1969.67	2144.62	1714.62	1856.98	2195.35	2273.25	2000.49	2132.23
ENSMUSG00000015787.15	4.24866	2.32466	4.01564	5.60685	1.98912	1.92234	0	0	2.85921	5.73695
ENSMUSG00000015790.16	441.86	471.907	235.919	258.849	249.635	230.681	415.059	453.419	464.144	457.999
ENSMUSG00000015804.14	1240.61	1233.23	1164.53	1132.58	966.714	1064.02	1157.7	1200.23	1385.76	1433.28
ENSMUSG00000015806.12	2759.5	2622.22	2240.73	2262.36	2106.48	2077.09	1606.26	1495.67	2970.71	3013.81
ENSMUSG00000015812.8	0	0	1.00391	0	1.98912	0.961172	3.72251	4.10333	0	0
ENSMUSG00000015829.13	0	0	0	0	0.994561	0	1.86125	12.31	0	0
ENSMUSG00000015837.15	6360.24	6192.91	3758.64	4021.98	4363.14	4059.99	7540.87	7357.28	6578.08	6615.65
ENSMUSG00000015839.6	1867.28	1899.25	1833.14	1853.06	1553.5	1623.42	2022.25	1971.65	1916.62	1875.02
ENSMUSG00000015843.10	0	2.32466	1.00391	2.80342	3.97825	0.961172	165.652	205.167	0.953068	0
ENSMUSG00000015846.14	1138.64	1100.73	966.765	925.13	1794.19	1753.18	1364.3	1621.84	1314.28	1294.64
ENSMUSG00000015850.11	39.3001	32.5453	50.1955	46.7237	76.5812	61.515	10.2369	7.18084	40.0289	49.7202
ENSMUSG00000015852.13	0	0	0	0	0	0	0	0	0	0
ENSMUSG00000015854.7	0	0	1.00391	0	0	0	0	0	0	0
ENSMUSG00000015869.16	4406.92	4381.99	2903.31	2645.5	3094.08	3334.31	3019.88	3408.85	4539.47	4418.4
ENSMUSG00000015879.8	33.9893	23.2466	61.2385	30.8377	33.8151	47.0974	23.2657	35.9042	42.8881	28.6847
ENSMUSG00000015880.13	5050.59	4741.15	3805.82	3753.78	4508.35	4630.93	3762.52	3469.37	5123.7	5216.8
ENSMUSG00000015882.17	215.619	206.895	151.59	167.271	152.168	161.477	681.219	630.888	229.689	206.53
ENSMUSG00000015889.8	1716.46	1766.74	1543.01	1381.15	1496.81	1544.6	2910.07	2446.61	1627.84	1712.48
ENSMUSG00000015890.2	2.12433	4.64933	1.00391	0.934474	0	0.961172	11.1675	9.2325	3.81227	1.91232
ENSMUSG00000015932.8	6830.78	6778.72	8198.93	8331.77	5877.86	5928.51	4429.78	4784.49	6065.33	5963.55
ENSMUSG00000015937.15	3907.7	3795.01	2397.34	2309.09	3734.58	4117.66	2879.36	2736.92	3576.87	3610.45
ENSMUSG00000015942.9	63.7299	59.2789	75.2932	74.7579	134.266	147.059	164.721	255.433	56.231	69.7995
ENSMUSG00000015943.11	577.817	568.38	634.471	744.776	510.21	502.693	670.982	591.906	564.217	524.93
ENSMUSG00000015944.9	249.609	263.849	186.727	213.995	299.363	294.119	2222.34	1384.88	249.704	272.505
ENSMUSG00000015947.10	0	0	0	0	0.994561	0	0	1.02583	0	0
ENSMUSG00000015950.13	3.18649	2.32466	6.02346	2.80342	1.98912	9.61172	2.79188	5.12917	3.81227	1.91232
ENSMUSG00000015957.12	29.7406	29.0583	25.0977	42.9858	52.7118	61.515	3.72251	44.1109	25.7328	29.6409
ENSMUSG00000015961.8	6495.13	6720.6	5585.75	5619.93	6804.79	6546.54	3735.54	4267.47	6422.73	6525.78
ENSMUSG00000015962.5	0	0	0	0	0	0	0	0	0	0
ENSMUSG00000015966.17	3.18649	1.16233	3.01173	0.934474	1.98912	0	0	0	0.953068	0.956158
ENSMUSG00000015968.17	2.12433	1.16233	0	0	0.994561	2.88352	6.51439	6.155	0	0.956158
ENSMUSG00000015970.19	0	0	0	0.934474	2.98368	2.88352	0.930627	0	0	1.91232
ENSMUSG00000015971.5	875.223	833.392	1043.06	1019.51	1269.06	1184.16	1207.95	1184.84	850.137	828.989
ENSMUSG00000015980.14	69.0407	80.2009	68.2658	58.8719	49.7281	56.7091	133.08	103.609	81.9639	70.7557
ENSMUSG00000015981.12	3.18649	5.81166	4.01564	4.67237	5.96737	3.84469	67.9357	47.1884	3.81227	5.73695
ENSMUSG00000015994.10	3106.83	3076.69	2934.43	2869.77	3123.92	3215.12	2078.09	2537.91	3279.51	3138.11
ENSMUSG00000016018.4	3268.28	3427.72	3649.21	3372.52	3406.37	3348.72	3201.36	3155.46	3373.86	3359.94
ENSMUSG00000016024.9	3.18649	5.81166	2.00782	3.7379	2.98368	6.7282	1.86125	4.10333	1.90614	1.91232
ENSMUSG00000016028.10	432.301	416.115	628.447	623.294	482.362	489.237	1636.97	1755.2	335.48	316.488
ENSMUSG00000016087.13	0	0	0	0.934474	0.994561	0	18.6125	29.7492	0.953068	0
ENSMUSG00000016128.14	6.37299	10.461	11.043	8.41027	9.94561	6.7282	183.333	180.547	15.2491	10.5177
ENSMUSG00000016150.15	167.822	166.213	53.2072	59.8064	3.97825	10.5729	9.30627	35.9042	137.242	163.503
ENSMUSG00000016179.11	1.06216	0	3.01173	0	1.98912	1.92234	42.8088	40.0075	1.90614	1.91232
ENSMUSG00000016181.9	1508.27	1468.03	1333.19	1300.79	1546.54	1465.79	1168.87	1298.71	1571.61	1584.35
ENSMUSG00000016194.14	1.06216	0	0	0	0	0.961172	0	0	0	0
ENSMUSG00000016200.14	448.233	456.796	729.842	757.859	721.057	747.792	1221.91	1267.93	466.05	475.21
ENSMUSG00000016206.6	6.37299	3.487	6.02346	8.41027	4.97281	6.7282	13.9594	9.2325	1.90614	3.82463
ENSMUSG00000016239.11	90.284	96.4736	38.1486	50.4616	57.6846	58.6315	128.426	100.532	98.1661	87.0103
ENSMUSG00000016252.7	1071.72	1129.79	1462.7	1491.42	1425.21	1520.57	1226.57	1017.63	1133.2	1094.8
ENSMUSG00000016253.12	2245.42	2272.36	3600.02	3697.71	3380.51	3341.03	2151.61	1882.4	2187.29	2195.34
ENSMUSG00000016255.5	0	0	2.00782	1.86895	0	0	0	0	0	0
ENSMUSG00000016256.10	933.642	857.801	1452.66	1588.61	1451.07	1396.58	2412.18	2359.42	875.87	829.945
ENSMUSG00000016257.15	2844.48	2890.72	2944.47	2980.04	3923.54	3837.96	2747.21	2766.67	2853.49	2762.34
ENSMUSG00000016262.14	21.2433	13.948	11.043	9.34474	18.8967	17.3011	584.433	366.223	10.4838	6.6931
ENSMUSG00000016283.13	0	0	3.01173	0	1.98912	1.92234	0	0	0	0
ENSMUSG00000016308.12	1468.97	1499.41	1110.32	1162.49	1062.19	1215.88	804.992	730.394	1530.63	1595.83
ENSMUSG00000016319.3	23965.6	23397.7	14823.7	15623.5	15565.9	16402.4	14424.7	14471.4	23598	23190.6
ENSMUSG00000016327.9	0	0	0	0	0	0	0	0	0	0
ENSMUSG00000016344.14	608.62	575.354	850.311	963.443	717.079	732.413	592.809	594.984	626.166	558.396
ENSMUSG00000016346.17	25.4919	13.948	34.1329	35.51	76.5812	58.6315	119.12	92.325	20.0144	30.597
ENSMUSG00000016349.10	6.37299	5.81166	14.0547	9.34474	28.8423	18.2623	31.6413	15.3875	5.71841	8.60542
ENSMUSG00000016356.18	2.12433	3.487	18.0704	26.1653	13.9239	10.5729	6.51439	3.0775	9.53068	9.56158
ENSMUSG00000016382.15	625.615	571.867	555.162	511.157	341.135	341.216	4190.61	3609.91	529.906	534.492
ENSMUSG00000016386.15	168.884	180.161	190.743	192.502	149.184	157.632	336.887	255.433	192.52	195.056
ENSMUSG00000016409.4	1567.75	1626.1	1214.73	1288.64	1202.42	1229.34	1415.48	1306.91	1659.29	1572.88
ENSMUSG00000016427.7	555.512	478.881	391.525	350.428	272.51	282.585	361.083	302.621	547.061	483.816
ENSMUSG00000016458.14	9.55948	10.461	3.01173	1.86895	5.96737	5.76703	11.1675	17.4392	3.81227	4.78079
ENSMUSG00000016477.18	1713.27	1812.08	1969.67	2090.42	2842.46	2918.12	3896.53	4151.55	1805.11	1807.14
ENSMUSG00000016481.15	605.434	650.906	253.989	213.06	210.847	210.497	722.166	889.398	607.105	560.308
ENSMUSG00000016487.15	1586.87	1445.94	764.979	655.066	1307.85	1274.51	2467.09	2121.42	1575.42	1614.95
ENSMUSG00000016493.13	5.31082	8.13632	1.00391	2.80342	1.98912	0.961172	23.2657	43.085	2.85921	2.86847
ENSMUSG00000016494.9	106.216	127.857	58.2267	68.2166	91.4997	79.7773	4.65313	4.10333	73.3863	75.5364
ENSMUSG00000016495.12	212.433	235.953	224.876	213.06	212.836	211.458	287.564	266.717	220.159	229.478
ENSMUSG00000016496.7	18.0568	18.5973	16.0625	19.624	5.96737	21.1458	12.0981	13.3358	23.8267	24.8601
ENSMUSG00000016498.10	0	0	0	0	0	0	0	0	0	0
ENSMUSG00000016503.17	2653.29	2646.63	1643.4	1590.48	1904.59	2055.95	1859.39	1568.5	3258.54	3072.13
ENSMUSG00000016510.11	453.544	490.504	360.403	395.283	377.933	390.236	306.176	261.588	492.736	515.369
ENSMUSG00000016520.7	743.515	768.301	718.799	745.71	549.992	550.752	402.961	410.333	816.78	879.665
ENSMUSG00000016524.12	0	0	0	0	0	1.92234	0	2.05167	0	0
ENSMUSG00000016526.8	2223.11	2444.38	2718.59	2788.47	2216.88	2161.68	835.703	1067.89	2297.85	2151.35
ENSMUSG00000016528.10	1037.73	1076.32	775.018	798.975	1304.86	1308.15	1139.09	1354.1	1045.52	1087.15
ENSMUSG00000016529.5	1.06216	0	1.00391	0.934474	0.994561	0.961172	0.930627	0	0.953068	0
ENSMUSG00000016534.15	3412.73	3327.76	2166.44	2114.72	1814.08	1890.63	2802.12	2507.14	3153.7	3125.68
ENSMUSG00000016541.10	4556.68	4516.82	4329.86	3992.07	3795.25	3574.6	3374.45	3416.03	4665.27	4551.31
ENSMUSG00000016552.13	1082.35	1169.31	657.561	698.052	932.899	808.346	798.478	847.339	1085.54	1121.57
ENSMUSG00000016554.9	11721	12161.5	9899.55	10243.7	9422.48	9233.02	7242.14	8006.63	11729.4	11585.8
ENSMUSG00000016559.14	25617.3	26175.7	20886.3	20917.3	23058.9	23405.5	22296	24273.3	24165.1	23692.6
ENSMUSG00000016619.10	7247.15	7030.95	6244.32	6194.63	6971.88	7012.71	5723.35	6226.81	7122.28	7352.85
ENSMUSG00000016624.15	163.573	165.051	104.407	133.63	138.244	129.758	474.62	457.522	148.679	136.731
ENSMUSG00000016626.10	52.0461	47.6556	14.0547	11.2137	5.96737	3.84469	0	0	64.8087	44.9394
ENSMUSG00000016637.7	293.157	313.83	310.208	313.983	240.684	255.672	639.34	628.836	336.433	277.286
ENSMUSG00000016664.16	3761.12	3510.24	3425.34	3302.43	3125.91	3246.84	1584.86	1673.13	3729.36	3938.41
ENSMUSG00000016756.17	0	0	0	0	0	0	13.0288	24.62	0	0
ENSMUSG00000016757.11	3309.7	3198.74	2627.23	2730.53	3041.37	2951.76	2391.71	2423.02	3456.78	3533.96
ENSMUSG00000016758.4	5.31082	5.81166	11.043	9.34474	3.97825	1.92234	23.2657	21.5425	1.90614	5.73695
ENSMUSG00000016763.15	4.24866	3.487	17.0665	8.41027	22.8749	33.641	125.635	171.314	6.67148	9.56158
ENSMUSG00000016831.12	2326.14	2311.88	3324.95	3273.46	3129.88	3182.44	3292.56	3288.82	2333.11	2425.77
ENSMUSG00000016833.14	781.753	778.762	711.772	626.098	569.884	622.839	457.868	480.09	743.393	736.241
ENSMUSG00000016918.15	916.648	1015.88	540.103	497.14	908.035	888.123	2309.82	3113.41	995.003	939.903
ENSMUSG00000016921.14	15834.7	16495.8	14213.3	14462.9	15168.1	15044.3	15625.2	18926.6	15940.1	15740.3
ENSMUSG00000016933.17	2901.83	2956.97	2516.8	2584.76	3654.02	3487.13	4840.19	3994.6	3254.73	3244.24
ENSMUSG00000016940.18	294.22	235.953	273.063	295.294	340.14	344.1	550	474.961	283.061	251.469
ENSMUSG00000016942.6	4.24866	0	6.02346	5.60685	2.98368	6.7282	0	1.02583	0	1.91232
ENSMUSG00000016946.6	1880.03	1848.11	1631.35	1654.95	1765.35	1903.12	1741.2	1694.68	1946.17	2003.15
ENSMUSG00000016982.6	7.43515	11.6233	9.03518	13.0826	7.95649	4.80586	0	0	5.71841	6.6931
ENSMUSG00000016984.7	2398.37	2517.61	2805.93	2620.27	2618.68	2546.14	2408.46	2282.48	2474.17	2336.85
ENSMUSG00000016995.17	1.06216	0	3.01173	2.80342	7.95649	2.88352	7.44501	3.0775	0.953068	0.956158
ENSMUSG00000016998.2	0	0	0	0	0	0	0	0	0	0
ENSMUSG00000017000.2	0	0	0	0	0	0	0	0	0	0
ENSMUSG00000017002.14	0	0	0	0	0	0	0	1.02583	0	0
ENSMUSG00000017003.7	0	0	0	0	0	0	0	0	0	0
ENSMUSG00000017004.7	0	0	0	0	0	0	0	0	0	0.956158
ENSMUSG00000017007.9	0	0	0	0	0	0	0	0	0	0
ENSMUSG00000017009.3	2013.86	2320.01	3590.98	3446.34	3016.5	3001.74	657.953	558.054	2379.81	2416.21
ENSMUSG00000017049.4	0	0	0	0	0	0	0	0	0	0
ENSMUSG00000017057.9	79.6623	88.3372	71.2776	58.8719	77.5758	53.8256	29.7801	25.6458	81.9639	65.9749
ENSMUSG00000017064.4	0	0	0	0	0	0	0	0	0	0
ENSMUSG00000017119.19	3764.31	3638.1	4471.41	4295.78	3715.68	3826.43	5086.8	4568.04	3939.99	3955.62
ENSMUSG00000017132.17	142.33	116.233	132.516	142.04	193.939	179.739	190.778	132.333	154.397	166.371
ENSMUSG00000017144.8	565.071	554.432	1567.1	1532.54	741.943	723.762	1226.57	1277.16	609.011	620.546
ENSMUSG00000017146.12	3708.02	3722.95	4081.89	3962.17	4149.31	3956.18	3309.31	3408.85	3696.95	3765.35
ENSMUSG00000017165.1	0	1.16233	1.00391	2.80342	0.994561	2.88352	0	0	0.953068	0
ENSMUSG00000017167.6	5.31082	1.16233	2.00782	1.86895	29.8368	36.5245	119.12	103.609	4.76534	0.956158
ENSMUSG00000017176.17	697.842	697.399	655.553	670.018	541.041	596.888	959.476	971.465	679.538	749.628
ENSMUSG00000017188.3	885.845	845.015	767.991	822.337	604.693	727.607	1470.39	1592.09	903.509	920.78
ENSMUSG00000017195.15	1.06216	1.16233	2.00782	2.80342	0.994561	1.92234	4.65313	5.12917	0.953068	0.956158
ENSMUSG00000017204.4	12.746	3.487	26.1016	29.9032	28.8423	24.0293	3.72251	1.02583	14.296	5.73695
ENSMUSG00000017210.14	2284.72	2247.95	2608.16	2596.9	2349.15	2203.01	4213.88	3822.26	2289.27	2323.46
ENSMUSG00000017211.14	0	0	0	0	0	0	0	0	0	0
ENSMUSG00000017221.14	11077.3	11160.7	8643.66	9055.99	10055	9568.47	8998.23	9714.65	11456.8	11563.8
ENSMUSG00000017264.16	3258.72	3345.19	3673.3	3877.13	4614.77	4308.93	2704.4	3025.18	3820.85	3708.94
ENSMUSG00000017286.15	955.95	854.465	1400.45	1324.82	911.991	993.788	1830.55	1560.29	832.349	842.406
ENSMUSG00000017288.15	377.068	305.693	518.017	435.465	366.993	353.711	918.528	1068.92	338.339	346.129
ENSMUSG00000017291.13	6350.68	6682.25	6657.93	6104.92	6546.2	6787.8	8931.22	9051.96	6289.3	6343.15
ENSMUSG00000017299.13	403.622	413.79	369.439	317.721	315.276	334.488	398.308	389.817	359.307	473.298
ENSMUSG00000017300.9	3.18649	3.487	1.00391	3.7379	2.98368	0.961172	8.37564	4.10333	4.76534	1.91232
ENSMUSG00000017307.16	330.333	271.986	344.341	344.821	259.581	289.313	179.611	173.366	281.155	291.628
ENSMUSG00000017309.11	0	1.16233	0	0	0.994561	0.961172	3.72251	5.12917	0	0
ENSMUSG00000017310.7	0	0	0	0	0	0	0	0	1.90614	0
ENSMUSG00000017311.15	0	0	1.00391	0	0.994561	0.961172	6.51439	9.2325	0	0
ENSMUSG00000017314.12	52.0461	38.357	178.696	171.009	140.233	194.157	990.187	686.283	54.3249	50.6763
ENSMUSG00000017316.13	0	0	0	0.934474	0	0	0	0	0	0
ENSMUSG00000017344.4	0	2.32466	0	1.86895	0.994561	0.961172	12.0981	70.7825	2.85921	0.956158
ENSMUSG00000017376.15	1203.43	1080.97	1049.09	898.964	1030.37	1212.04	2259.56	2258.89	1241.85	1352.01
ENSMUSG00000017386.10	1569.88	1468.03	1497.83	1509.18	1654.95	1702.24	4912.78	5183.54	1403.87	1462.92
ENSMUSG00000017390.15	139.144	141.805	254.993	285.015	101.445	137.448	1346.62	1033.01	162.975	171.152
ENSMUSG00000017400.10	243.236	231.304	278.083	240.16	441.585	476.741	228.004	105.661	253.516	252.426
ENSMUSG00000017404.12	33291.4	32699.9	30315	32530.9	27439	30547	42624.6	42301.3	32086	30875.3
ENSMUSG00000017405.14	276.163	314.992	255.997	261.653	256.597	256.633	282.91	280.053	262.094	304.058
ENSMUSG00000017412.15	2.12433	1.16233	1.00391	2.80342	0	1.92234	6.51439	17.4392	0.953068	0
ENSMUSG00000017417.14	272.976	265.012	89.3479	84.1027	219.798	221.07	8.37564	0	263.047	225.653
ENSMUSG00000017418.13	2604.43	2404.86	2525.84	2418.42	2207.93	2339.49	4994.67	5018.38	2402.69	2369.36
ENSMUSG00000017421.18	11467.1	11416.4	9666.64	10037.2	10731.3	10830.5	9657.11	9656.17	11403.5	11466.2
ENSMUSG00000017428.16	8212.65	7867.83	6463.17	6175.94	6024.06	6091.91	7190.02	7326.5	8107.75	8214.35
ENSMUSG00000017446.14	0	1.16233	3.01173	2.80342	4.97281	0	11.1675	14.3617	0	0
ENSMUSG00000017453.4	840.172	755.516	921.589	905.506	744.927	733.374	884.095	691.412	809.155	828.032
ENSMUSG00000017466.9	25.4919	13.948	42.1642	39.2479	65.6411	87.4666	311.76	273.898	6.67148	12.43
ENSMUSG00000017478.15	7374.61	7646.98	8278.24	8387.84	9164.88	8720.71	7054.15	7769.66	7550.21	7835.71
ENSMUSG00000017485.11	1204.49	1156.52	1558.07	1499.83	2781.79	2754.72	6754.49	6484.3	1178.95	1143.56
ENSMUSG00000017491.9	2.12433	3.487	4.01564	4.67237	4.97281	2.88352	218.697	175.418	5.71841	2.86847
ENSMUSG00000017493.12	101.968	83.6879	97.3792	99.0543	192.945	195.118	1330.8	1579.78	69.574	61.1941
ENSMUSG00000017499.15	2811.55	2808.19	2683.45	2700.63	2262.63	2237.61	3418.19	3324.73	2748.65	2839.79
ENSMUSG00000017548.15	9672.07	9593.89	11898.3	11331.4	9760.63	9756.86	7795.86	6462.75	9966.24	9590.26
ENSMUSG00000017550.14	2818.98	2908.15	2196.55	2125.93	2139.3	2176.09	2967.77	2998.51	2718.15	2665.77
ENSMUSG00000017561.16	2424.92	2228.19	1946.58	2120.32	1966.25	2110.73	1579.27	1496.69	2433.18	2344.5
ENSMUSG00000017588.2	0	0	1.00391	0	0.994561	0	0	0	0	1.91232
ENSMUSG00000017607.9	6.37299	4.64933	9.03518	10.2792	43.7607	37.4857	3.72251	10.2583	5.71841	8.60542
ENSMUSG00000017615.12	2059.54	2085.22	1989.75	1967.07	1922.49	1881.01	3801.61	3685.82	2044.33	2050.96
ENSMUSG00000017631.18	2072.28	1958.53	2554.95	2628.68	2927.99	2767.21	1249.83	1443.35	2279.74	2224.02
ENSMUSG00000017639.13	2005.37	1819.05	1549.03	1409.19	2012	2092.47	2613.2	2259.91	2230.18	2086.34
ENSMUSG00000017652.16	5.31082	4.64933	18.0704	18.6895	18.8967	16.3399	67.0051	188.753	2.85921	4.78079
ENSMUSG00000017664.16	1317.08	1336.68	1291.03	1312	1597.27	1582.09	1032.06	1166.37	1370.51	1455.27
ENSMUSG00000017667.9	458.855	411.466	678.643	721.414	1168.61	1286.05	2229.78	1977.81	521.328	526.843
ENSMUSG00000017670.16	848.669	840.366	1437.6	1483.01	2003.05	1829.11	1065.57	940.69	876.823	964.763
ENSMUSG00000017677.11	3805.73	4008.88	3763.66	3803.31	4239.82	4129.19	3496.36	3725.83	3949.52	3684.07
ENSMUSG00000017679.16	481.16	469.582	444.732	467.237	528.112	523.839	550	720.135	562.31	552.659
ENSMUSG00000017686.17	2287.9	2185.18	2014.85	1982.02	2143.28	2216.46	2509.9	2532.78	2286.41	2216.37
ENSMUSG00000017688.14	0	0	0	0	0	0	0	0	0	0
ENSMUSG00000017692.8	14.8703	13.948	10.0391	7.47579	13.9239	18.2623	907.361	257.484	9.53068	14.3424
ENSMUSG00000017697.3	374.944	383.57	430.677	439.203	385.89	411.382	80.9645	70.7825	364.072	404.455
ENSMUSG00000017707.9	2260.29	2180.53	2080.1	1960.53	2265.61	2256.83	2052.96	1898.82	2136.78	2148.49
ENSMUSG00000017713.9	11.6838	12.7857	12.0469	10.2792	13.9239	8.65055	14.89	12.31	6.67148	1.91232
ENSMUSG00000017715.11	1557.13	1509.87	1574.13	1476.47	1668.87	1655.14	1617.43	1639.28	1676.45	1629.29
ENSMUSG00000017716.15	4197.67	4451.73	3984.52	3899.56	3533.68	3594.78	3536.38	3615.04	4066.74	4073.23
ENSMUSG00000017718.15	63.9431	55.8237	107.417	110.347	48.7612	43.4094	125.634	85.9109	38.0747	69.7972
ENSMUSG00000017720.2	0	0	0	0	0	0	0	0	0	0
ENSMUSG00000017721.15	3674.03	3682.27	3651.22	3701.45	3224.37	3162.26	2486.63	2163.48	3229	3311.17
ENSMUSG00000017723.11	99.8434	68.5776	83.3245	103.727	376.939	392.158	455.076	191.831	75.2924	68.8433
ENSMUSG00000017724.14	4860.46	5142.16	3856.02	3943.48	5863.93	5261.46	846.87	1684.42	5382.93	5076.24
ENSMUSG00000017733.4	0	0	0	0	0	0	0	1.02583	0	0
ENSMUSG00000017734.15	38.2379	54.6296	44.172	32.7066	56.69	46.1363	102.369	77.9634	41.935	47.8079
ENSMUSG00000017737.2	18.0568	16.2726	13.0508	14.9516	23.8695	20.1846	12.0981	18.465	9.53068	6.6931
ENSMUSG00000017740.17	29.7406	44.1686	29.1134	36.4445	53.7063	35.5634	134.01	91.2992	36.2166	42.0709
ENSMUSG00000017747.13	291.033	330.102	362.411	356.035	368.982	337.371	469.036	423.669	345.964	337.524
ENSMUSG00000017754.13	848.669	818.282	932.632	1004.56	889.138	965.017	589.087	435.979	961.646	933.21
ENSMUSG00000017756.9	3237.48	3314.97	3615.08	3668.75	3817.13	3823.54	2036.21	1755.2	3283.32	3400.1
ENSMUSG00000017760.16	2675.59	2832.6	2317.02	2541.77	1319.78	1321.61	1684.43	1796.23	2659.06	2515.65
ENSMUSG00000017764.2	1654.85	1623.78	1728.73	1801.67	1563.45	1547.49	710.068	687.309	1739.35	1722.04
ENSMUSG00000017765.17	571.444	533.51	1000.9	1095.2	753.878	752.598	770.559	801.176	570.888	594.73
ENSMUSG00000017767.3	1.06216	1.16233	0	0.934474	0	0	0.930627	0	0	0
ENSMUSG00000017774.19	2098.84	1916.69	2888.25	2848.28	2585.86	2470.21	1672.34	1493.61	2223.51	2294.78
ENSMUSG00000017776.15	3944.88	3779.9	4162.21	3915.45	4047.87	4360.84	7727.92	8014.84	3910.44	4084.7
ENSMUSG00000017778.14	7984.29	7928.27	5506.44	5769.44	5716.74	5706.48	6501.36	5563.1	7214.73	5318.15
ENSMUSG00000017781.17	2073.34	2072.44	1718.69	1739.99	1815.07	1764.71	2310.75	2727.69	2017.65	2147.53
ENSMUSG00000017801.15	1481.72	1507.54	1305.08	1276.49	1090.04	1117.84	1733.76	1740.84	1488.69	1533.68
ENSMUSG00000017802.14	1667.6	1674.92	1653.44	1561.51	1506.76	1487.89	2299.58	2008.58	1775.57	1664.67
ENSMUSG00000017817.11	3.18649	5.81166	3.01173	6.54132	12.9293	8.65055	42.8088	32.8267	4.76534	4.78079
ENSMUSG00000017830.15	19.119	18.5973	38.1486	31.7721	60.6682	64.3985	58.6295	29.7492	20.9675	19.1232
ENSMUSG00000017831.8	1995.81	2048.03	2362.2	2229.66	2175.11	2172.25	1633.25	1657.75	2085.31	1864.51
ENSMUSG00000017832.2	1.06216	0	1.00391	2.80342	0.994561	1.92234	0.930627	0	0.953068	0
ENSMUSG00000017837.12	1067.48	1055.4	908.538	998.953	1126.84	1064.98	1925.47	1993.19	1058.86	1073.76
ENSMUSG00000017843.14	2692.59	2500.18	2915.35	2774.45	1565.44	1693.58	3305.59	2960.56	2344.55	2235.5
ENSMUSG00000017858.12	983.564	1051.91	940.663	871.864	947.817	898.696	845.94	763.22	971.177	1036.47
ENSMUSG00000017861.11	16404.1	16470.2	17490.1	17899.9	17652.5	16522.5	1958.97	1930.62	17112.3	17332.3
ENSMUSG00000017868.16	49.9217	47.6556	56.2189	71.9545	40.777	38.4469	1.86125	0	36.2166	51.6325
ENSMUSG00000017897.18	1.06216	2.32466	5.01955	5.60685	6.96193	12.4952	23.2657	73.86	0	0
ENSMUSG00000017922.14	0	0	0	0	0	0	0	0	0	0
ENSMUSG00000017929.13	1977.75	1901.58	2581.05	2442.72	3519.75	3589.98	1847.29	1884.46	1946.17	2060.52
ENSMUSG00000017943.15	4.24866	3.487	6.02346	12.1482	12.9293	13.4564	153.553	118.997	1.90614	3.82463
ENSMUSG00000017950.16	176.319	185.973	493.923	512.092	506.232	527.683	0	9.2325	304.029	257.206
ENSMUSG00000017969.13	104.092	82.5256	314.224	331.738	335.167	347.944	527.665	507.788	87.6823	106.133
ENSMUSG00000017978.18	6.37299	8.13632	13.0508	14.9516	8.95105	7.68938	208.46	201.063	5.71841	5.73695
ENSMUSG00000017999.16	6103.2	6205.69	7316.49	7740.25	8743.19	8886.03	3167.85	3839.7	6566.64	6463.62
ENSMUSG00000018001.18	261.292	242.927	459.79	413.972	325.222	290.274	703.554	748.859	287.827	273.461
ENSMUSG00000018008.8	12.746	5.81166	11.043	19.624	29.8368	24.9905	4.65313	11.2842	9.53068	7.64926
ENSMUSG00000018012.11	53.1082	53.4673	110.43	99.0543	91.4997	75.9326	228.004	267.743	47.6534	54.501
ENSMUSG00000018040.9	4283.71	4428.49	3448.43	3559.41	3035.4	3031.54	3395.86	3856.11	4218.28	4369.64
ENSMUSG00000018042.18	4581.11	4660.95	3792.77	4018.24	2674.38	2716.27	2877.5	3002.62	4582.35	4517.84
ENSMUSG00000018068.13	3661.28	3805.48	3628.13	3412.7	3610.26	3450.61	4165.48	4668.57	3800.84	3760.57
ENSMUSG00000018076.12	3594.36	3296.37	3891.15	3556.61	4848.49	4618.43	1313.11	1303.83	3904.72	4017.77
ENSMUSG00000018102.5	31.8649	29.0583	49.1916	43.9203	48.7335	67.282	47.462	46.1625	35.2635	27.7286
ENSMUSG00000018126.15	9.55948	15.1103	14.0547	33.6411	15.913	7.68938	24.1963	10.2583	16.2022	12.43
ENSMUSG00000018143.10	163.573	216.194	148.579	161.664	179.021	177.817	418.782	435.979	251.61	266.768
ENSMUSG00000018160.15	3943.82	4232.05	3967.45	3780.88	3753.47	3768.76	6131.9	5994.97	4099.15	4020.64
ENSMUSG00000018166.8	1415.87	1364.58	1268.94	1426.01	1320.78	1320.65	174.958	106.687	1335.25	1341.49
ENSMUSG00000018167.10	604.372	580.004	578.252	597.129	573.862	563.247	999.493	1011.47	528	635.845
ENSMUSG00000018168.8	15.9325	9.29866	1.00391	3.7379	8.95105	11.5341	2.79188	1.02583	5.71841	3.82463
ENSMUSG00000018169.12	172.071	105.772	100.391	116.809	316.271	339.294	459.73	307.75	172.505	153.941
ENSMUSG00000018171.9	1233.17	1261.13	1044.07	969.984	977.654	961.172	1390.36	1534.65	1157.98	1112.97
ENSMUSG00000018189.12	880.534	921.729	1148.47	1051.28	1266.08	1263.94	891.54	971.465	907.321	884.446
ENSMUSG00000018196.18	426.99	375.433	322.255	349.493	290.412	310.459	365.736	363.145	443.177	392.025
ENSMUSG00000018199.9	2005.37	2095.68	2413.4	2317.5	2299.43	2574.98	2428	2220.93	2178.71	2215.42
ENSMUSG00000018209.15	4436.66	4216.94	4036.72	3804.24	3911.61	3739.92	3176.23	3241.63	4751.05	4755.93
ENSMUSG00000018211.13	0	0	0	0	0	0	0	0	0	0
ENSMUSG00000018217.12	6.37299	3.487	12.0469	10.2792	29.8368	23.0681	201.015	231.838	7.62455	6.6931
ENSMUSG00000018238.6	3.18649	4.64933	4.01564	2.80342	5.96737	4.80586	13.0288	16.4133	2.85921	5.73695
ENSMUSG00000018239.9	1714.33	1705.14	1414.51	1506.37	1507.76	1451.37	1215.4	1285.37	1730.77	1782.28
ENSMUSG00000018259.13	0	0	0	0	0	0	0	0	0	0
ENSMUSG00000018263.11	18.0568	16.2726	6.02346	2.80342	3.97825	11.5341	2.79188	3.0775	12.3899	10.5177
ENSMUSG00000018286.6	6909.38	6751.99	6260.38	6386.2	5510.86	5678.6	7566.92	7753.25	6908.79	6942.66
ENSMUSG00000018287.12	1470.04	1468.03	1661.47	1799.8	1452.06	1393.7	2991.96	2914.39	1453.43	1434.24
ENSMUSG00000018293.4	13997.2	14307.1	15326.7	15481.4	13901	14140.8	23719.8	24869.3	14982.2	14990.6
ENSMUSG00000018322.10	1601.74	1719.09	1311.11	1354.99	1503.78	1507.12	1420.14	1323.33	1879.45	1866.42
ENSMUSG00000018326.9	8590.79	8482.7	8168.81	8290.66	7678.01	7750.89	8160.66	8816.02	8952.17	9215.45
ENSMUSG00000018334.18	417.431	364.972	476.857	464.434	707.133	696.85	306.176	175.418	502.267	475.21
ENSMUSG00000018339.11	166.76	151.103	321.251	387.807	133.271	155.71	15.8207	29.7492	171.552	141.511
ENSMUSG00000018340.13	656.418	614.874	1303.07	1161.55	685.253	686.277	1793.32	1166.37	589.949	606.204
ENSMUSG00000018341.12	0	0	0	1.86895	0.994561	0	0.930627	0	0.953068	0
ENSMUSG00000018347.16	166.76	170.863	210.821	201.846	186.978	199.924	308.037	218.503	174.412	218.004
ENSMUSG00000018362.14	11372.6	11070.1	10914.5	10463.3	10964	11114	12180	11543.7	10912.6	10978.6
ENSMUSG00000018363.16	1482.78	1390.15	1226.78	1120.43	1427.2	1582.09	2446.62	2303	1503.94	1564.27
ENSMUSG00000018372.13	393.001	412.628	307.196	288.753	265.548	278.74	444.84	519.072	394.57	436.964
ENSMUSG00000018377.10	833.799	759.003	835.252	812.058	943.839	982.318	4597.3	4790.64	728.144	826.12
ENSMUSG00000018378.13	94.5326	97.6359	106.414	114.94	244.662	243.176	1210.75	1283.32	103.884	109.002
ENSMUSG00000018379.17	29466.6	28868.8	25946	25517.7	30255.6	30544.1	24199.1	27567.2	29491.8	29281.4
ENSMUSG00000018381.15	43.5487	29.0583	28.1095	30.8377	67.6302	60.5538	34.4332	30.775	43.8411	40.1586
ENSMUSG00000018387.12	10.6216	11.6233	8.03127	25.2308	26.8532	31.7187	46.5313	48.2142	8.57762	5.73695
ENSMUSG00000018395.19	648.982	788.061	769.998	711.135	858.307	876.589	1141.88	1004.29	731.957	727.636
ENSMUSG00000018398.18	839.11	896.158	1600.23	1611.97	1210.38	1117.84	2042.73	1505.92	893.025	974.325
ENSMUSG00000018401.17	1920.39	1801.61	2278.87	2278.25	2063.72	2004.04	3274.87	2826.17	2038.61	2116.93
ENSMUSG00000018405.7	332.457	297.557	308.2	327.066	276.488	290.274	259.645	173.366	387.899	370.989
ENSMUSG00000018411.17	950.637	996.119	471.837	458.827	426.667	378.702	40.0169	95.4025	926.383	875.84
ENSMUSG00000018412.16	3216.23	3371.93	3858.02	3819.2	3763.42	3458.3	4932.32	5436.92	3180.39	3175.4
ENSMUSG00000018415.14	2253.91	2250.27	1731.74	1625.99	1993.1	2078.05	2221.41	2035.25	2259.73	2277.57
ENSMUSG00000018417.14	1833.3	1826.02	1715.68	1673.64	1506.76	1485.01	1221.91	1157.14	1830.84	1767.94
ENSMUSG00000018425.18	1805.68	1741.17	1963.65	1814.75	1984.15	1930.99	2411.25	2565.61	1776.52	1822.44
ENSMUSG00000018427.7	279.349	269.661	327.274	282.211	340.14	387.352	55.8376	103.609	267.812	230.434
ENSMUSG00000018428.15	6248.71	6958.88	6891.84	6969.31	7318.98	6995.41	2849.58	3280.62	6554.25	6665.37
ENSMUSG00000018433.14	4892.33	4776.02	4666.17	4603.22	5090.17	5111.51	4467.01	5114.81	4964.53	5058.07
ENSMUSG00000018442.13	1165.19	1213.47	984.835	1072.78	852.339	914.075	1770.98	1778.8	1157.03	1198.07
ENSMUSG00000018446.8	9644.45	9648.52	7975.05	7218.81	7305.05	8358.35	9926.06	9955.72	9506.86	9952.64
ENSMUSG00000018449.12	221.992	209.22	233.911	236.422	219.798	201.846	360.152	333.396	221.112	208.442
ENSMUSG00000018451.6	12.746	19.7596	18.0704	16.8205	18.8967	17.3011	330.372	557.028	10.4838	13.3862
ENSMUSG00000018459.15	0	1.16233	0	0.934474	0.994561	0.961172	0	0	2.85921	0.956158
ENSMUSG00000018470.8	126.398	104.61	141.551	104.661	166.092	157.632	299.662	131.307	101.025	91.7911
ENSMUSG00000018474.17	314.401	370.784	800.116	815.796	1394.38	1390.82	2927.75	2788.22	463.191	461.824
ENSMUSG00000018476.7	2224.17	2094.52	1986.74	1822.22	2509.28	2645.15	5917.85	6516.1	1933.78	2143.71
ENSMUSG00000018479.12	1.06216	1.16233	0	0	0	0	0	1.02583	1.90614	0.956158
ENSMUSG00000018481.9	5008.1	5016.63	5600.81	5154.56	4727.15	4884.68	7851.7	8019.97	5082.71	5046.6
ENSMUSG00000018486.2	0	0	1.00391	0.934474	1.98912	0	7.44501	15.3875	0	0
ENSMUSG00000018500.2	40.3622	33.7076	33.129	54.1995	21.8804	34.6022	19.5432	33.8525	29.5451	32.5094
ENSMUSG00000018501.17	9956.73	10536.5	12193.5	11845.4	10706.5	10202.8	9508.21	8807.81	10254.1	10439.3
ENSMUSG00000018507.16	90.284	86.0126	59.2306	62.6098	79.5649	65.3597	71.6582	48.2142	81.9639	84.1419
ENSMUSG00000018509.8	383.441	304.531	243.95	256.046	413.738	445.984	627.242	450.341	367.884	383.419
ENSMUSG00000018537.16	2433.42	2512.96	2106.2	2169.85	2294.45	2226.07	2652.29	3044.67	2511.34	2595.97
ENSMUSG00000018541.10	1147.14	1079.81	1068.16	1063.43	914.002	971.745	1381.98	1319.22	1087.45	1126.35
ENSMUSG00000018543.8	2.12433	3.487	7.02736	6.54132	0.994561	1.92234	5.58376	4.10333	3.81227	0.956158
ENSMUSG00000018547.8	4661.84	4435.46	3839.95	3536.99	3345.7	3497.7	3888.16	4504.44	4560.43	4794.17
ENSMUSG00000018548.15	3532.76	3370.76	3077.99	2944.53	2826.54	2648.99	5084.94	4462.38	3530.17	3531.09
ENSMUSG00000018554.13	31.8649	25.5713	60.2346	68.2166	68.6247	65.3597	236.379	178.495	30.4982	29.6409
ENSMUSG00000018559.16	1865.16	1916.69	1399.45	1312	1677.83	1724.34	2483.84	2802.58	1940.45	1961.08
ENSMUSG00000018565.17	1874.72	1842.3	1701.63	1757.75	1627.1	1631.11	2304.23	2616.9	1893.75	1829.13
ENSMUSG00000018566.14	15.9325	20.922	32.1251	26.1653	20.8858	29.7963	174.958	152.849	10.4838	15.2985
ENSMUSG00000018567.14	1692.03	1693.52	1943.57	1938.1	1354.59	1336.03	2867.26	3273.44	1704.09	1707.7
ENSMUSG00000018569.12	11.6838	15.1103	13.0508	17.755	34.8097	48.0586	198.223	99.5059	11.4368	9.56158
ENSMUSG00000018570.17	91.3461	84.8502	83.3245	93.4474	83.5432	77.8549	192.64	112.842	99.1191	94.6596
ENSMUSG00000018572.10	3027.17	3020.9	2783.84	2927.71	2573.93	2792.2	4997.46	4665.49	3043.15	3223.21
ENSMUSG00000018574.14	694.655	655.555	641.498	603.67	343.124	352.75	914.806	802.202	726.238	704.688
ENSMUSG00000018581.15	15.9325	15.1103	5.01955	6.54132	0	0	15.8207	90.2734	8.57762	20.0793
ENSMUSG00000018583.5	19527.9	19880.5	17825.4	17965.3	16937.4	17411.6	22959.5	22897.6	20027.8	20110.9
ENSMUSG00000018585.9	1094.03	1153.03	1102.29	1112.02	907.04	891.968	1099.07	1036.09	1260.91	1095.76
ENSMUSG00000018589.8	0	0	0	0	0	0	12.0981	7.18084	0	0
ENSMUSG00000018593.13	5355.43	5709.37	7746.16	7649.61	5216.47	5081.72	3815.57	4404.93	5635.49	5767.54
ENSMUSG00000018595.6	1.06216	0	0	0	0	0	0	0	0	0
ENSMUSG00000018599.5	508.777	455.634	492.919	499.944	538.058	482.508	400.169	356.99	557.545	546.922
ENSMUSG00000018604.18	9896.19	10370.3	14399.1	14739.5	12851.7	12047.3	13.9594	41.0333	10662	9934.48
ENSMUSG00000018620.3	0	0	0	0	0.994561	0	0	0	0	0
ENSMUSG00000018623.9	0	0	0	0	0	0	0	0	0	0
ENSMUSG00000018634.10	0	0	0	0.934474	0.994561	1.92234	1.86125	3.0775	0	0
ENSMUSG00000018648.15	486.471	540.484	490.912	544.798	358.042	396.964	107.022	82.0667	553.733	514.413
ENSMUSG00000018651.14	1193.87	1180.93	1088.24	1032.59	887.149	855.443	855.246	965.31	1201.82	1144.52
ENSMUSG00000018654.17	7.43515	9.29866	8.03127	5.60685	5.96737	4.80586	109.814	89.2475	13.343	3.82463
ENSMUSG00000018656.5	0	0	0	0	0	0	0	0	0	0
ENSMUSG00000018659.12	710.588	697.399	749.92	864.389	785.704	775.666	716.582	631.914	775.798	807.953
ENSMUSG00000018661.17	1005.87	970.547	1111.33	1112.02	1041.31	991.929	1335.45	1460.79	959.74	1058.47
ENSMUSG00000018666.13	3350.07	3557.9	3112.12	2940.79	2796.71	2772.98	4407.45	4054.09	3289.04	3355.16
ENSMUSG00000018669.14	1577.31	1548.23	1719.7	1854.93	1592.29	1655.14	2399.16	2171.69	1504.9	1505.95
ENSMUSG00000018672.15	36.1136	24.409	18.0704	19.624	21.8804	18.2623	194.501	135.41	21.9206	21.0355
ENSMUSG00000018677.9	8351.8	8170.03	5719.27	5617.12	7147.91	6613.82	5311.09	4601.89	7847.57	7747.74
ENSMUSG00000018678.13	1912.96	1921.33	2056.01	2019.4	1885.69	1794.51	1519.71	1689.55	1887.08	1746.9
ENSMUSG00000018697.14	1788.68	1787.67	1618.3	1559.64	1909.56	1897.35	1172.59	1526.44	1859.44	1813.83
ENSMUSG00000018698.15	1.06216	1.16233	4.01564	1.86895	3.97825	2.88352	30.7107	462.651	0.953068	0.956158
ENSMUSG00000018707.13	19305.9	19183.1	21713.6	20798.6	10633.9	10047.1	23013.5	22761.2	17077.1	17579
ENSMUSG00000018727.19	99.8434	102.285	110.43	114.94	261.57	238.371	0	3.0775	124.852	118.564
ENSMUSG00000018733.10	612.869	645.094	615.396	664.411	515.183	502.693	582.572	749.884	680.491	645.406
ENSMUSG00000018736.14	664.915	689.263	761.967	761.597	736.97	762.209	1237.73	1184.84	707.177	793.611
ENSMUSG00000018740.14	121.087	112.746	168.657	171.943	93.4888	107.651	46.5313	28.7233	113.415	136.731
ENSMUSG00000018750.14	40.3622	34.87	44.172	43.9203	54.7009	94.1948	129.357	81.0409	28.5921	43.0271
ENSMUSG00000018752.19	38.0652	45.9927	39.1063	28.411	39.2	49.5085	10.9349	8.8983	36.6334	43.2891
ENSMUSG00000018761.14	2512.02	2458.33	2239.72	2210.03	1694.73	1700.31	1368.95	1565.42	2479.88	2463.06
ENSMUSG00000018765.5	4602.36	4640.03	4256.58	4255.6	4425.8	4448.3	5806.18	5990.87	4693.86	4861.1
ENSMUSG00000018770.9	8914.75	8930.2	6384.86	6172.2	6877.39	7574.03	4686.64	4639.85	9387.72	8948.68
ENSMUSG00000018774.13	164.635	182.486	310.208	327.066	89.5105	89.389	44.6701	67.705	141.054	146.292
ENSMUSG00000018776.10	19.119	17.435	14.0547	7.47579	16.9075	16.3399	1.86125	3.0775	22.8736	13.3862
ENSMUSG00000018796.13	1557.13	1659.81	1393.43	1413.86	1808.11	1672.44	912.945	784.763	1608.78	1604.43
ENSMUSG00000018800.14	224.117	240.603	276.075	228.012	200.901	182.623	320.136	287.233	270.671	281.11
ENSMUSG00000018809.2	662.791	603.25	665.592	674.69	655.416	605.538	362.014	368.274	702.411	693.214
ENSMUSG00000018819.10	2.12433	1.16233	1.00391	0	0.994561	1.92234	108.883	71.8084	4.76534	3.82463
ENSMUSG00000018820.13	934.705	943.814	692.697	697.118	651.438	796.812	688.664	574.467	884.448	894.007
ENSMUSG00000018821.3	736.08	722.971	648.525	743.842	500.264	560.363	518.359	570.364	853.949	826.12
ENSMUSG00000018822.7	30.8028	31.383	41.1603	30.8377	95.4779	89.389	19.5432	19.4908	40.0289	30.597
ENSMUSG00000018830.10	3.18649	2.32466	5.01955	1.86895	7.95649	7.68938	4.65313	4.10333	2.85921	0.956158
ENSMUSG00000018841.17	541.704	525.374	543.115	520.502	570.878	539.217	1400.59	1341.79	509.892	508.676
ENSMUSG00000018844.6	0	0	0	0	0	0	0	1.02583	0	0
ENSMUSG00000018845.14	5.31082	3.487	14.0547	21.4929	5.96737	6.7282	98.6464	82.0667	2.85921	1.91232
ENSMUSG00000018846.8	3991.61	4309.93	3563.88	3542.59	4080.69	4222.43	7845.18	7839.42	4207.8	4327.57
ENSMUSG00000018848.4	6690.57	6500.92	5975.27	5954.47	6081.74	6143.81	5253.39	6319.14	6822.06	6712.23
ENSMUSG00000018849.6	1221.49	1168.14	877.417	868.127	1023.4	958.288	1905.92	1468.99	1183.71	1111.06
[truncated: 19,854 more rows]
