# Supplementary material for: AMPK activation by glycogen expenditure primes the exit of naïve pluripotency
Source: EMBO Rep. 2025 Feb 17;26(6):1504–27. doi: 10.1038/s44319-025-00384-x (PMC11933299; doi:10.1038/s44319-025-00384-x)
Supplement: Supplementary file 3 — Source data Fig. 1 [file 44319_2025_384_MOESM3_ESM.zip]

Archive with 4 entries (3 files):
- Figure 1/
- Figure 1/.DS_Store
- Figure 1/Fig. 1D.xlsx
- Figure 1/Fig.1B-E.xlsx
