# Supplementary material for: AMPK activation by glycogen expenditure primes the exit of naïve pluripotency
Source: EMBO Rep. 2025 Feb 17;26(6):1504–27. doi: 10.1038/s44319-025-00384-x (PMC11933299; doi:10.1038/s44319-025-00384-x)
Supplement: Supplementary file 3 — Source data Fig. 1 [file 44319_2025_384_MOESM3_ESM.zip › Figure 1/Fig. 1D.xlsx]

## Sheet: Down
MAPK1	Yang.Ampk	Yang.Erk1	Yang.mTOR	PRKCG	Yang.GSK3
4.33301	4.26082	3.86768	1.71439	0.858645	0.41066

## Sheet: UP
MTOR	RPS6KA1	RPS6KB1	Humphrey.mTOR	PRKAA1	AKT1
1.20335	0	0	0	0	0
