# Supplementary material for: AMPK activation by glycogen expenditure primes the exit of naïve pluripotency
Source: EMBO Rep. 2025 Feb 17;26(6):1504–27. doi: 10.1038/s44319-025-00384-x (PMC11933299; doi:10.1038/s44319-025-00384-x)
Supplement: Supplementary file 3 — Source data Fig. 1 [file 44319_2025_384_MOESM3_ESM.zip › Figure 1/Fig.1B-E.xlsx]

## Sheet: UP
Gene.names	Phosphosite	Multiplicity	X2i_0.5	X2i_1	X2i_2	X2i_6
Krt8	S24	___1	1	2	3	4
Dnmt1	S122	___1	1	2	3	4
Lmnb1	S24	___1	1	2	3	4
D1Pas1;Ddx3y	S589	___1	1	2	3	4
Hmgn1	S7	___1	1	2	3	4
Nelfe	S357	___1	1	2	3	4
Etl4;Skt	S1605	___1	1	2	3	4
U2af2	S79	___1	1	2	3	4
Etl4;Skt	S1517	___1	1	2	3	4
Marcksl1	S151	___1	1	2	3	4
Cbx2	S326	___1	1	2	3	4
Kif4	S788	___1	1	2	3	4
Ranbp1	S14	___1	1	2	3	4
Hes1	S20	___1	1	2	3	4
Gnl1	S51	___1	1	2	3	4
Cdkn1a	S78	___1	1	2	3	4
Foxk1	S431	___1	1	2	3	4
Foxk1	S406	___1	1	2	3	4
Crkl	S185	___1	1	2	3	4
Rpl13	S77	___1	1	2	3	4
Rfx1	S962	___1	1	2	3	4
Lmna	S22	___1	1	2	3	4
Brca1	S705	___1	1	2	3	4
Brca1	S706	___1	1	2	3	4
Hnrnpa1	S4	___1	1	2	3	4
Cenpc	S697	___1	1	2	3	4
Kpna2	S24	___1	1	2	3	4
Ppig	S515	___1	1	2	3	4
Fgd1	S82	___1	1	2	3	4
Hmga2	S59	___1	1	2	3	4
Anapc1	S355	___1	1	2	3	4
Anapc1	S1349	___1	1	2	3	4
Anapc1	S375	___1	1	2	3	4
Anapc1	S377	___1	1	2	3	4
Msh6	S254	___1	1	2	3	4
Lad1	S225	___1	1	2	3	4
Klf16	S113	___1	1	2	3	4
Pcbp1	S263	___1	1	2	3	4
Actb;Actg1;Actc1;Acta1;Actg2;Acta2	S33	___1	1	2	3	4
Smg6	S417	___1	1	2	3	4
Smg6	S830	___1	1	2	3	4
Abi2	S221	___1	1	2	3	4
Map1a	S2841	___1	1	2	3	4
Hdac2	S422	___1	1	2	3	4
Elavl1	S202	___1	1	2	3	4
Ldb1	S410	___1	1	2	3	4
Kif20a	S881	___1	1	2	3	4
Crmp1	S635	___1	1	2	3	4
Crmp1	S636	___1	1	2	3	4
Mllt10	S358	___1	1	2	3	4
Nckap1	S343	___1	1	2	3	4
Rbbp6	S1027	___1	1	2	3	4
Rbbp6	S1053	___1	1	2	3	4
Brca2	S2299	___1	1	2	3	4
Brca2	S487	___1	1	2	3	4
Arvcf	S205	___1	1	2	3	4
Top2a	S1211	___1	1	2	3	4
Ttn	S34623	___1	1	2	3	4
Epha2	S571	___1	1	2	3	4
Taf3	S144	___1	1	2	3	4
NA	S313	___1	1	2	3	4
NA	S223	___1	1	2	3	4
Larp7	S253	___1	1	2	3	4
Rbm15	S700	___1	1	2	3	4
Rbm15	S701	___1	1	2	3	4
Rbm15	S20	___1	1	2	3	4
Cdk12	S677	___1	1	2	3	4
Cdk12	S681	___1	1	2	3	4
Cep95	S501	___1	1	2	3	4
Ripply1	S192	___1	1	2	3	4
Gtf2f1	S377	___1	1	2	3	4
Usp39	S81	___1	1	2	3	4
Trp53bp1;Tp53bp1	S1641	___1	1	2	3	4
Snx16	S29	___1	1	2	3	4
Dtl	S489	___1	1	2	3	4
Pdia6	S433	___1	1	2	3	4
Gtf3c3	S42	___1	1	2	3	4
Gtf3c3	S43	___1	1	2	3	4
Yeats2	S446	___1	1	2	3	4
Srsf6	S316	___1	1	2	3	4
Mphosph8	S164	___1	1	2	3	4
Nab2	S159	___1	1	2	3	4
Fam117b	S216	___1	1	2	3	4
Tcf7l1	S322	___1	1	2	3	4
Pank2	S62	___1	1	2	3	4
Lbr	S71	___1	1	2	3	4
Lbr	S73	___1	1	2	3	4
Foxk2	S389	___1	1	2	3	4
Bag6	S1121	___1	1	2	3	4
Zswim8	S1132	___1	1	2	3	4
Aak1	S676	___1	1	2	3	4
Pdap1	S60	___1	1	2	3	4
Sf3b2	S326	___1	1	2	3	4
Sf3b2	S292	___1	1	2	3	4
Ccdc61	S446	___1	1	2	3	4
Tfeb	S172	___1	1	2	3	4
Atf7ip2	S257	___1	1	2	3	4
Znf48	S12	___1	1	2	3	4
Znf48	S229	___1	1	2	3	4
Sfswap	S601	___1	1	2	3	4
Ncor1	S1123	___1	1	2	3	4
Ncor1	S1334	___1	1	2	3	4
Lrrfip1	S614	___1	1	2	3	4
Tmem237	S126	___1	1	2	3	4
Sall4	S122	___1	1	2	3	4
Kif22	S407	___1	1	2	3	4
Dhx8	S484	___1	1	2	3	4
Zfp280b	S121	___1	1	2	3	4
Ccnl1	S380	___1	1	2	3	4
Srsf4	S445	___1	1	2	3	4
Thrap3	S750	___1	1	2	3	4
Gpkow	S348	___1	1	2	3	4
Fam208b	S2012	___1	1	2	3	4
Taok1	S421	___1	1	2	3	4
Taok1	S965	___1	1	2	3	4
Unkl	S346	___1	1	2	3	4
Patz1	S282	___1	1	2	3	4
Ncor1	S2135	___1	1	2	3	4
Ncor1	S2117	___1	1	2	3	4
Smg7	S740	___1	1	2	3	4
Fbxw11	S65	___1	1	2	3	4
Kat7	S58	___1	1	2	3	4
Kat7	S59	___1	1	2	3	4
Mier1	S482	___1	1	2	3	4
Fam169a	S523	___1	1	2	3	4
Leo1	S631	___1	1	2	3	4
Leo1	S637	___1	1	2	3	4
Leo1	S659	___1	1	2	3	4
Xrcc1	S445	___1	1	2	3	4
Cttn	S381	___1	1	2	3	4
Csnk2a1	S2	___1	1	2	3	4
Ubtf	S352	___1	1	2	3	4
Ubtf	S355	___1	1	2	3	4
Klf3	S91	___1	1	2	3	4
Klf3	S100	___1	1	2	3	4
Klf3	S78	___1	1	2	3	4
Tmpo	S314	___1	1	2	3	4
Hcfc1	S1506	___1	1	2	3	4
Rev3l	S1964	___1	1	2	3	4
Trim25	S424	___1	1	2	3	4
Slc20a1	S273	___1	1	2	3	4
Ddx5	S480	___1	1	2	3	4
Atrx	S717	___1	1	2	3	4
Atrx	S1089	___1	1	2	3	4
Ybx1	S207	___1	1	2	3	4
Npm1	S125	___1	1	2	3	4
Npm1;Gm5611	S216	___1	1	2	3	4
Npm1;Gm5611	S258	___1	1	2	3	4
Npm1	S4	___1	1	2	3	4
Npm1;Gm5611	S88	___1	1	2	3	4
Pcbp2	S268	___1	1	2	3	4
Ddx3x	S92	___1	1	2	3	4
Ttf1	S437	___1	1	2	3	4
Sos1	S1152	___1	1	2	3	4
Sptbn1	S2168	___1	1	2	3	4
Trim28	S51	___1	1	2	3	4
Sorbs1	S1201	___1	1	2	3	4
Arid1a	S233	___1	1	2	3	4
Map2k2;Map2k1	S222	___1	1	2	3	4
Map2k2;Map2k1	S226	___1	1	2	3	4
Trim24	S895	___1	1	2	3	4
Zeb1	S657	___1	1	2	3	4
Zeb1	S302	___1	1	2	3	4
Hspe1	S57	___1	1	2	3	4
Fgfr1op	S152	___1	1	2	3	4
Fgfr1op	S160	___1	1	2	3	4
Pkp4	S222	___1	1	2	3	4
Mysm1	S332	___1	1	2	3	4
Fam179b	S900	___1	1	2	3	4
Rab12	S68	___1	1	2	3	4
Zfp219	S688	___1	1	2	3	4
Utf1	S128	___1	1	2	3	4
Nipbl	S906	___1	1	2	3	4
Mapkbp1	S756	___1	1	2	3	4
U2surp	S946	___1	1	2	3	4
U2surp	S948	___1	1	2	3	4
Haus6	S550	___1	1	2	3	4
Wdr44	S50	___1	1	2	3	4
Gpbp1	S276	___1	1	2	3	4
Ehmt2	S193	___1	1	2	3	4
Fam122b	S119	___1	1	2	3	4
Zc3h11a	S132	___1	1	2	3	4
Paxip1	S223	___1	1	2	3	4
Slx4	S417	___1	1	2	3	4
Snrnp200	S2133	___1	1	2	3	4
Abcf1	S22	___1	1	2	3	4
Arhgef18	S577	___1	1	2	3	4
Bend3	S164	___1	1	2	3	4
Txlna	S515	___1	1	2	3	4
Kif18b	S499	___1	1	2	3	4
Fam21	S782	___1	1	2	3	4
Fam21	S783	___1	1	2	3	4
Fam21	S614	___1	1	2	3	4
Rif1	S2182	___1	1	2	3	4
Ranbp10	S369	___1	1	2	3	4
Dot1l	S373	___1	1	2	3	4
Dot1l	S784	___1	1	2	3	4
Dot1l	S773	___1	1	2	3	4
Jade1	S704	___1	1	2	3	4
Jade1	S735	___1	1	2	3	4
Znf507	S376	___1	1	2	3	4
Fnbp4	S472	___1	1	2	3	4
Larp1	S498	___1	1	2	3	4
Arpc5l	S64	___1	1	2	3	4
Larp1	S828	___1	1	2	3	4
Jade2	S740	___1	1	2	3	4
Nup188	S1727	___1	1	2	3	4
Sptan1	S1170	___1	1	2	3	4
Recql4	S256	___1	1	2	3	4
Med26	S337	___1	1	2	3	4
NA	S76	___1	1	2	3	4
Ints3	S996	___1	1	2	3	4
Mybbp1a	S1323	___1	1	2	3	4
Mybbp1a	S1231	___1	1	2	3	4
Atxn2l	S304	___1	1	2	3	4
Atxn2l	S597	___1	1	2	3	4
Atxn2l	S404	___1	1	2	3	4
Atxn2l	S388	___1	1	2	3	4
Prrc2a	S761	___1	1	2	3	4
Prrc2a	S1217	___1	1	2	3	4
Prrc2a	S1666	___1	1	2	3	4
Prrc2a	S1667	___1	1	2	3	4
Prrc2a	S1087	___1	1	2	3	4
Znf516	S845	___1	1	2	3	4
Znf516	S912	___1	1	2	3	4
Enkd1	S51	___1	1	2	3	4
Rexo1	S353	___1	1	2	3	4
Sipa1l2	S149	___1	1	2	3	4
Znf423;Zfp423	S621	___1	1	2	3	4
Znf423;Zfp423	S622	___1	1	2	3	4
Dnajc6	S595	___1	1	2	3	4
Phrf1	S1201	___1	1	2	3	4
Nup214	S1139	___1	1	2	3	4
Nup214	S1142	___1	1	2	3	4
Ubap2l	S116	___1	1	2	3	4
Flnb	S2481	___1	1	2	3	4
Fam76b	S193	___1	1	2	3	4
Arhgap11a	S968	___1	1	2	3	4
Dennd4c	S720	___1	1	2	3	4
Topors	S3	___1	1	2	3	4
Grwd1	S344	___1	1	2	3	4
Pcyt1b	S323	___1	1	2	3	4
Ctdspl2	S12	___1	1	2	3	4
Ctdspl2	S13	___1	1	2	3	4
Fbxo46	S240	___1	1	2	3	4
Eif4b	S504	___1	1	2	3	4
Ccny	S324	___1	1	2	3	4
Nup107	S78	___1	1	2	3	4
Tbc1d10b	S22	___1	1	2	3	4
Tmem238	S124	___1	1	2	3	4
Cdkn2aip	S168	___1	1	2	3	4
Cdkn2aip	S169	___1	1	2	3	4
Zc2hc1a	S222	___1	1	2	3	4
Eme1	S17	___1	1	2	3	4
Kiaa0020	S13	___1	1	2	3	4
Zfp318	S41	___1	1	2	3	4
Rpl24;Gm17430	S64	___1	1	2	3	4
Ppp1r18	S134	___1	1	2	3	4
Srrm2	S1269	___1	1	2	3	4
Srrm2	S1278	___1	1	2	3	4
Srrm2	S1151	___1	1	2	3	4
Srrm2	S1159	___1	1	2	3	4
Srrm2	S453	___1	1	2	3	4
Srrm2	S351	___1	1	2	3	4
Srrm2	S1058	___1	1	2	3	4
Srrm2	S1631	___1	1	2	3	4
Srrm2	S1101	___1	1	2	3	4
Srrm2	S2075	___1	1	2	3	4
Srrm2	S2618	___1	1	2	3	4
Srrm2	S778	___1	1	2	3	4
Srrm2	S1649	___1	1	2	3	4
Srrm2	S2535	___1	1	2	3	4
Usp36	S512	___1	1	2	3	4
Plekha1	S308	___1	1	2	3	4
Sall4	S798	___1	1	2	3	4
Sall4	S811	___1	1	2	3	4
Fam53c	S234	___1	1	2	3	4
Srek1	S420	___1	1	2	3	4
Map1s	S462	___1	1	2	3	4
Ing4	S150	___1	1	2	3	4
Ing4	S145	___1	1	2	3	4
Uvrag	S497	___1	1	2	3	4
Tlk1	S133	___1	1	2	3	4
Rpl26	S32	___1	1	2	3	4
Cenpu	S106	___1	1	2	3	4
Vash2	S302	___1	1	2	3	4
Rps19bp1	S29	___1	1	2	3	4
Efhd2	S74	___1	1	2	3	4
Dido1	S887	___1	1	2	3	4
Dido1	S1016	___1	1	2	3	4
Rybp	S227	___1	1	2	3	4
Rybp	S201	___1	1	2	3	4
Clasrp	S335	___1	1	2	3	4
Clasrp	S294	___1	1	2	3	4
Nav1	S314	___1	1	2	3	4
Gltscr1l	S976	___1	1	2	3	4
Bag4	S179	___1	1	2	3	4
Plcg2	S800	___1	1	2	3	4
Ahctf1	S1129	___1	1	2	3	4
Ahctf1	S1138	___1	1	2	3	4
Ahctf1	S1792	___1	1	2	3	4
Bptf	S1559	___1	1	2	3	4
Mast2	S1318	___1	1	2	3	4
Bclaf1	S529	___1	1	2	3	4
Bclaf1	S263	___1	1	2	3	4
Bclaf1	S267	___1	1	2	3	4
Bclaf1	S216	___1	1	2	3	4
Bclaf1	S284	___1	1	2	3	4
Bclaf1	S759	___1	1	2	3	4
Cnot3	S299	___1	1	2	3	4
Tinf2	S351	___1	1	2	3	4
Anln	S259	___1	1	2	3	4
Edc3	S163	___1	1	2	3	4
Lig3	S915	___1	1	2	3	4
Lig3	S916	___1	1	2	3	4
Mepce;Baiap3	S192	___1	1	2	3	4
Casc3	S65	___1	1	2	3	4
Irf2bpl	S195	___1	1	2	3	4
Pank1	S11	___1	1	2	3	4
Ddx54	S74	___1	1	2	3	4
Nup133	S49	___1	1	2	3	4
Kars	S621	___1	1	2	3	4
Gle1	S370	___1	1	2	3	4
Rab11fip5	S474	___1	1	2	3	4
Irf2bp1	S384	___1	1	2	3	4
Luzp1	S424	___1	1	2	3	4
Rbms2	S33	___1	1	2	3	4
Ndc1	S444	___1	1	2	3	4
Ndc1	S434	___1	1	2	3	4
Pex19	S35	___1	1	2	3	4
Uhrf1	S289	___1	1	2	3	4
Rab3il1	S180	___1	1	2	3	4
Gatad2b	S123	___1	1	2	3	4
Pcnxl3	S287	___1	1	2	3	4
Recql5	S728	___1	1	2	3	4
Recql5	S945	___1	1	2	3	4
Traip	S348	___1	1	2	3	4
Eif4a3	S12	___1	1	2	3	4
Jade3	S775	___1	1	2	3	4
Ptov1	S34	___1	1	2	3	4
Wrnip1	S153	___1	1	2	3	4
Rrp1b	S672	___1	1	2	3	4
NA	S193	___1	1	2	3	4
Spdl1	S518	___1	1	2	3	4
Dbr1	S520	___1	1	2	3	4
Zcchc7	S117	___1	1	2	3	4
Wbp11	S237	___1	1	2	3	4
Cic	S1343	___1	1	2	3	4
Cic	S20	___1	1	2	3	4
Cic	S1809	___1	1	2	3	4
Cic	S766	___1	1	2	3	4
St5	S330	___1	1	2	3	4
Tmem51	S114	___1	1	2	3	4
Cttnbp2nl	S488	___1	1	2	3	4
Mmtag2	S232	___1	1	2	3	4
NA	S19	___1	1	2	3	4
Ddx50	S85	___1	1	2	3	4
Raf1	S43	___1	1	2	3	4
Rtn4	S165	___1	1	2	3	4
Rtn4	S344	___1	1	2	3	4
Ndnl2	S45	___1	1	2	3	4
Mfap1	S116	___1	1	2	3	4
Gadd45gip1	S39	___1	1	2	3	4
Rprd1b	S132	___1	1	2	3	4
Rprd1b	S134	___1	1	2	3	4
Raver1	S626	___1	1	2	3	4
Zbtb8a	S186	___1	1	2	3	4
Dnmt3l	S3	___1	1	2	3	4
Cwc22	S824	___1	1	2	3	4
Cxxc1	S138	___1	1	2	3	4
Cwc22	S826	___1	1	2	3	4
Serbp1	S234	___1	1	2	3	4
Dsn1	S343	___1	1	2	3	4
Dsn1	S344	___1	1	2	3	4
Dsn1	S79	___1	1	2	3	4
Dcp2	S286	___1	1	2	3	4
Zcrb1	S155	___1	1	2	3	4
Baiap2	S455	___1	1	2	3	4
Chaf1b	S416	___1	1	2	3	4
Chaf1b	S417	___1	1	2	3	4
Thoc2	S1577	___1	1	2	3	4
Ints12	S126	___1	1	2	3	4
Naa38	S29	___1	1	2	3	4
Thoc2	S1448	___1	1	2	3	4
Snrnp48	S201	___1	1	2	3	4
Thoc2	S1450	___1	1	2	3	4
Taf1d	S39	___1	1	2	3	4
Ccdc94	S211	___1	1	2	3	4
Ccdc94	S213	___1	1	2	3	4
Fam83d	S458	___1	1	2	3	4
Ing5	S118	___1	1	2	3	4
AU022751	S224	___1	1	2	3	4
Mrgbp	S194	___1	1	2	3	4
Gon4l	S1412	___1	1	2	3	4
Gon4l	S1414	___1	1	2	3	4
Fam122a	S144	___1	1	2	3	4
AU022751	S332	___1	1	2	3	4
Klc4	S460	___1	1	2	3	4
Nvl	S214	___1	1	2	3	4
Cbx3	S95	___1	1	2	3	4
Emc7	S227	___1	1	2	3	4
Atp13a1	S896	___1	1	2	3	4
Upf1	S1102	___1	1	2	3	4
Dgcr8	S35	___1	1	2	3	4
Dgcr8	S373	___1	1	2	3	4
Dgcr8	S92	___1	1	2	3	4
Lima1	S602	___1	1	2	3	4
Lima1	S371	___1	1	2	3	4
Lima1	S372	___1	1	2	3	4
Mllt1	S261	___1	1	2	3	4
Aff4	S615	___1	1	2	3	4
Eif4enif1	S563	___1	1	2	3	4
Dkc1	S451	___1	1	2	3	4
Ddx21	S144	___1	1	2	3	4
Zc3h8	S67	___1	1	2	3	4
Ybx3	S52	___1	1	2	3	4
Phf3	S510	___1	1	2	3	4
Jmy	S134	___1	1	2	3	4
Nup210	S1848	___1	1	2	3	4
Dbf4	S412	___1	1	2	3	4
Pcm1	S1254	___1	1	2	3	4
Pcm1	S1257	___1	1	2	3	4
Pcm1	S858	___1	1	2	3	4
Pcm1	S859	___1	1	2	3	4
Pcm1	S644	___1	1	2	3	4
Pcm1	S645	___1	1	2	3	4
Otud4	S442	___1	1	2	3	4
Akap12	S682	___1	1	2	3	4
Akap12	S498	___1	1	2	3	4
Akap12	S1400	___1	1	2	3	4
Akap12	S637	___1	1	2	3	4
Rlim	S227	___1	1	2	3	4
Rlim	S163	___1	1	2	3	4
Incenp	S229	___1	1	2	3	4
Incenp	S867	___1	1	2	3	4
Incenp	S72	___1	1	2	3	4
Tjp2	S378	___1	1	2	3	4
Klf5	S340	___1	1	2	3	4
Bub1b	S535	___1	1	2	3	4
Hnrnpc	S182	___1	1	2	3	4
Zfc3h1	S658	___1	1	2	3	4
Baz1b	S1315	___1	1	2	3	4
Mecp2	S229	___1	1	2	3	4
Zfc3h1	S210	___1	1	2	3	4
Bptf	T1563	___1	1	2	3	4
Prdm2	T636	___1	1	2	3	4
Apc	S2236	___1	1	2	3	4
Nbn	T401	___1	1	2	3	4
Ppig	T356	___1	1	2	3	4
Rbm34	S20	___1	1	2	3	4
Ubtf	T351	___1	1	2	3	4
Ep300	S2323	___1	1	2	3	4
Cwc22	T900	___1	1	2	3	4
Lrch3	S42	___1	1	2	3	4
Ncoa5	T3	___1	1	2	3	4
Rbm33	T751	___1	1	2	3	4
Rbm33	T959	___1	1	2	3	4
Pkp2	T181	___1	1	2	3	4
Arhgef1	T429	___1	1	2	3	4
Srrm1	T736	___1	1	2	3	4
Srrm1	T633	___1	1	2	3	4
Gemin5	T1416	___1	1	2	3	4
Pfkfb2	S447	___1	1	2	3	4
Mki67	T3021	___1	1	2	3	4
Flna	S1084	___1	1	2	3	4
Vrk3	T58	___1	1	2	3	4
Dpysl3	T522	___1	1	2	3	4
Rsf1	T1293	___1	1	2	3	4
Wac	T379	___1	1	2	3	4
Ncoa5	S378	___1	1	2	3	4
Csnk1a1	T349	___1	1	2	3	4
Ankrd11	T1763	___1	1	2	3	4
Nolc1	T610	___1	1	2	3	4
Setd2	T2074	___1	1	2	3	4
Kif23	T906	___1	1	2	3	4
Ahnak	T5605	___1	1	2	3	4
Enah	T704	___1	1	2	3	4
Inf2	T1171	___1	1	2	3	4
Atxn2	T710	___1	1	2	3	4
Map4	T915	___1	1	2	3	4
Poldip2	T258	___1	1	2	3	4
Eif4g2	T469	___1	1	2	3	4
Crebbp	T1076	___1	1	2	3	4
Baz1a	T1300	___1	1	2	3	4
Daxx	T486	___1	1	2	3	4
Rpl18	T106	___1	1	2	3	4
Tdp1	S118	___1	1	2	3	4
Dnmt1	T308	___1	1	2	3	4
Hnrnpm	S372	___1	1	2	3	4
Ell	T317	___1	1	2	3	4
Dgcr14	T441	___1	1	2	3	4
Ulk1	T401	___1	1	2	3	4
Rpl15;Gm10020	S34	___1	1	2	3	4
Dnmt1	T149	___1	1	2	3	4
Map1b	T2301	___1	1	2	3	4
Hmga1	T53	___1	1	2	3	4
Map2	T420	___1	1	2	3	4
Foxk1	T408	___1	1	2	3	4
Cenpc	T375	___1	1	2	3	4
Mcm4	T109	___1	1	2	3	4
Lad1	T522	___1	1	2	3	4
Rps27a	T86	___1	1	2	3	4
Rps27a	T87	___1	1	2	3	4
Brca2	T2298	___1	1	2	3	4
Cdk12	T688	___1	1	2	3	4
Gtf2f1	T389	___1	1	2	3	4
Prrc2c	T2623	___1	1	2	3	4
Prrc2c	T2643	___1	1	2	3	4
Sf3b2	T294	___1	1	2	3	4
Spata5	T271	___1	1	2	3	4
Kif22	T453	___1	1	2	3	4
Tet2	T887	___1	1	2	3	4
Mtx3	S284	___1	1	2	3	4
Ctr9	T925	___1	1	2	3	4
Raly	T274	___1	1	2	3	4
Fam208a	T915	___1	1	2	3	4
Cdc5l	T438	___1	1	2	3	4
Larp4b	T735	___1	1	2	3	4
Helz	T1163	___1	1	2	3	4
Cit	S698	___1	1	2	3	4
Abcf1	T21	___1	1	2	3	4
Ccnyl1	S42	___1	1	2	3	4
Cpeb2	S21	___1	1	2	3	4
Dot1l	T770	___1	1	2	3	4
Jade1	T703	___1	1	2	3	4
Eef1d	S133	___1	1	2	3	4
Eef1d	S113	___1	1	2	3	4
Brd2	T6	___1	1	2	3	4
Rasal2	S140	___1	1	2	3	4
Prrc2a	T782	___1	1	2	3	4
Sgol2	T974	___1	1	2	3	4
Znf423;Zfp423	T1167	___1	1	2	3	4
Dhx38	T266	___1	1	2	3	4
Cdc23	T596	___1	1	2	3	4
Sfr1	T70	___1	1	2	3	4
Srrm2	T2362	___1	1	2	3	4
Srrm2	T1153	___1	1	2	3	4
Srrm2	T973	___1	1	2	3	4
Srrm2	T1467	___1	1	2	3	4
Srrm2	T919	___1	1	2	3	4
Rsl1d1	T399	___1	1	2	3	4
Rsl1d1	T360	___1	1	2	3	4
NA	T408	___1	1	2	3	4
Srek1	T468	___1	1	2	3	4
NA	T315	___1	1	2	3	4
Rps19bp1	T31	___1	1	2	3	4
Rybp	T215	___1	1	2	3	4
Nav1	T360	___1	1	2	3	4
Gltscr1l	T984	___1	1	2	3	4
Smtnl2	T96	___1	1	2	3	4
Ahctf1	T1947	___1	1	2	3	4
Ahctf1	T1758	___1	1	2	3	4
Eif3b	T74	___1	1	2	3	4
Bclaf1	T303	___1	1	2	3	4
Bclaf1	T305	___1	1	2	3	4
NA	T121	___1	1	2	3	4
Anln	T63	___1	1	2	3	4
Dync1li1	T512	___1	1	2	3	4
Actr8	T136	___1	1	2	3	4
Cic	T2221	___1	1	2	3	4
Cic	T1342	___1	1	2	3	4
Psip1	T166	___1	1	2	3	4
Map7	S209	___1	1	2	3	4
Pwp1	T497	___1	1	2	3	4
Rtn4	T488	___1	1	2	3	4
Lamtor1	T28	___1	1	2	3	4
Serbp1	T232	___1	1	2	3	4
Serbp1	T226	___1	1	2	3	4
Pak1ip1	T357	___1	1	2	3	4
Samd1	S150	___1	1	2	3	4
Mllt1	T282	___1	1	2	3	4
Zc3h8	T66	___1	1	2	3	4
Gab1	T639	___1	1	2	3	4
Ehd1	T454	___1	1	2	3	4
Tjp2	T907	___1	1	2	3	4
Klf5	T335	___1	1	2	3	4
Orc1	T349	___1	1	2	3	4
Kalrn	Y254	___1	1	2	3	4
Zbtb11	Y319	___1	1	2	3	4
Ahdc1	Y1459	___1	1	2	3	4
Gpatch8	S1013	___2	1	2	3	4
Gpatch8	S1018	___2	1	2	3	4
Zmym4	S322	___2	1	2	3	4
Ap1m1;Ap1m2	S76	___1	1	2	3	4
Zmym1	S131	___1	1	2	3	4
Ppig	S354	___2	1	2	3	4
Zmym1	S132	___1	1	2	3	4
Taf3	S164	___2	1	2	3	4
Taf3	S167	___2	1	2	3	4
Ddx23	S14	___1	1	2	3	4
Zmym1	S52	___1	1	2	3	4
Mga	S283	___2	1	2	3	4
Aff1	S191	___2	1	2	3	4
Aff1	S199	___2	1	2	3	4
Aff1	S205	___2	1	2	3	4
Elac2	S189	___2	1	2	3	4
Zrsr2	S387	___2	1	2	3	4
Zrsr2	S389	___2	1	2	3	4
Smarcc1	S329	___1	1	2	3	4
Bicd2	S743	___1	1	2	3	4
Bicd2	S745	___1	1	2	3	4
Bicd2	S504	___1	1	2	3	4
Ccnyl1	S42	___2	1	2	3	4
Gm10093;Hdac1	S421	___2	1	2	3	4
Gm10093;Hdac1	S423	___2	1	2	3	4
Ddx23	S106	___2	1	2	3	4
Phldb1	S265	___2	1	2	3	4
Phldb1	S267	___2	1	2	3	4
Pikfyve	S1480	___1	1	2	3	4
Ctnna2	S680	___2	1	2	3	4
Srrm1	S756	___2	1	2	3	4
Srrm1	S758	___2	1	2	3	4
Srrm1	S761	___2	1	2	3	4
Synj1	S1215	___1	1	2	3	4
Srrm1	S920	___2	1	2	3	4
Srrm1	S923	___2	1	2	3	4
Srrm1	S733	___2	1	2	3	4
Srrm1	S400	___2	1	2	3	4
Srrm1	S401	___2	1	2	3	4
Srrm1	S787	___2	1	2	3	4
Srrm1	S795	___2	1	2	3	4
Srrm1	S799	___2	1	2	3	4
Srrm1	S635	___2	1	2	3	4
Srrm1	S602	___2	1	2	3	4
Mki67	S1366	___2	1	2	3	4
Rsf1	S1212	___2	1	2	3	4
Eif2b4	S63	___1	1	2	3	4
Iscu	S21	___1	1	2	3	4
Brwd1	S1756	___2	1	2	3	4
Dgkq	S26	___1	1	2	3	4
Camsap3	S1078	___2	1	2	3	4
Camsap3	S1084	___2	1	2	3	4
Camsap3	S774	___2	1	2	3	4
Kdf1	S11	___1	1	2	3	4
Setd2	S614	___2	1	2	3	4
Setd2	S624	___2	1	2	3	4
Setd2	S324	___2	1	2	3	4
Zc3h13	S1090	___2	1	2	3	4
Zc3h13	S1093	___2	1	2	3	4
Dock7	S30	___1	1	2	3	4
Rab11fip1	S346	___2	1	2	3	4
Rapgef1	S273	___1	1	2	3	4
Wtap	S14	___1	1	2	3	4
Foxi3	S294	___1	1	2	3	4
Sik3	S884	___1	1	2	3	4
Map4	S785	___2	1	2	3	4
Map4	S787	___2	1	2	3	4
Kifc5b;Kifc1	S490	___1	1	2	3	4
Rbm26	S127	___1	1	2	3	4
Pcf11	S302	___2	1	2	3	4
Pcf11	S304	___2	1	2	3	4
Pcf11	S282	___2	1	2	3	4
Tpr	S632	___2	1	2	3	4
Prrc2b	S349	___2	1	2	3	4
Srrm1	S756	___1	1	2	3	4
Srrm1	S758	___1	1	2	3	4
Srrm1	S761	___1	1	2	3	4
Srrm1	S260	___1	1	2	3	4
Srrm1	S920	___1	1	2	3	4
Srrm1	S923	___1	1	2	3	4
Pds5b	S1359	___2	1	2	3	4
Srrm1	S10	___1	1	2	3	4
Srrm1	S401	___1	1	2	3	4
Srrm1	S684	___1	1	2	3	4
Srrm1	S461	___1	1	2	3	4
Srrm1	S672	___1	1	2	3	4
Rfc1	S68	___2	1	2	3	4
Rfc1	S70	___2	1	2	3	4
Rfc1	S72	___2	1	2	3	4
Srrm1	S635	___1	1	2	3	4
Srrm1	S774	___1	1	2	3	4
Zc3hc1	S301	___2	1	2	3	4
Zc3hc1	S292	___2	1	2	3	4
Zc3hc1	S298	___2	1	2	3	4
Lrrc47	S452	___1	1	2	3	4
Git2	S360	___1	1	2	3	4
Nfatc2ip	S79	___2	1	2	3	4
Map4k4	S850	___1	1	2	3	4
Map4k4	S684	___1	1	2	3	4
Reps1	S536	___2	1	2	3	4
Reps1	S539	___2	1	2	3	4
Ulk1	S715	___2	1	2	3	4
Ulk1	S718	___2	1	2	3	4
Cdk11b	S198	___1	1	2	3	4
Map4k4	S763	___1	1	2	3	4
Map4k4	S676	___1	1	2	3	4
Ncl	S34	___2	1	2	3	4
Ncl	S40	___2	1	2	3	4
Ncl	S41	___2	1	2	3	4
Map1b	S1260	___2	1	2	3	4
Hmga1	S99	___2	1	2	3	4
Hmgn1	S87	___2	1	2	3	4
Mki67	S1825	___1	1	2	3	4
Ctnna1	S668	___2	1	2	3	4
Mki67	S503	___1	1	2	3	4
Mki67	S2254	___1	1	2	3	4
Mki67	S1186	___1	1	2	3	4
Pdha1	S295	___2	1	2	3	4
Pdha1	S300	___2	1	2	3	4
Mki67	S1704	___1	1	2	3	4
Mki67	S337	___1	1	2	3	4
Mki67	S2934	___1	1	2	3	4
Klf16	S103	___2	1	2	3	4
Klf16	S113	___2	1	2	3	4
Dpysl3	S520	___1	1	2	3	4
Ncapg	S1004	___1	1	2	3	4
Tbx3	S432	___2	1	2	3	4
Tbx3	S438	___2	1	2	3	4
Mcm2	S41	___2	1	2	3	4
Kif20a	S876	___2	1	2	3	4
Kif20a	S881	___2	1	2	3	4
Kif20a	S873	___2	1	2	3	4
Rsf1	S1297	___1	1	2	3	4
Cdk7	S161	___2	1	2	3	4
Cdk7	S164	___2	1	2	3	4
Mcph1	S290	___1	1	2	3	4
Mcph1	S273	___1	1	2	3	4
Smarcad1	S39	___2	1	2	3	4
Eps8	S658	___2	1	2	3	4
Cdk12	S381	___2	1	2	3	4
Cdk12	S382	___2	1	2	3	4
Cdk12	S384	___2	1	2	3	4
Cdk12	S300	___2	1	2	3	4
Cdk12	S305	___2	1	2	3	4
Cdk12	S331	___2	1	2	3	4
Cdk12	S332	___2	1	2	3	4
Cdk12	S333	___2	1	2	3	4
Pi4k2a	S44	___2	1	2	3	4
Pi4k2a	S47	___2	1	2	3	4
Pi4k2a	S51	___2	1	2	3	4
Prrc2c	S187	___2	1	2	3	4
Prrc2c	S189	___2	1	2	3	4
Prrc2c	S190	___2	1	2	3	4
Yeats2	S464	___2	1	2	3	4
Ttc14	S401	___1	1	2	3	4
Usp7	S6	___1	1	2	3	4
Lbr	S101	___2	1	2	3	4
Prr12	S441	___1	1	2	3	4
Prr12	S383	___1	1	2	3	4
Kat7	S164	___2	1	2	3	4
Kat7	S166	___2	1	2	3	4
Kat7	S58	___2	1	2	3	4
Rptor	S859	___1	1	2	3	4
Prr12	S1299	___1	1	2	3	4
Scaf1	S520	___2	1	2	3	4
Prr12	S909	___1	1	2	3	4
Klf2	S246	___2	1	2	3	4
Klf2	S247	___2	1	2	3	4
Klf3	S91	___2	1	2	3	4
Klf3	S95	___2	1	2	3	4
Klf3	S100	___2	1	2	3	4
Klf3	S80	___2	1	2	3	4
Prpf4b	S21	___2	1	2	3	4
Brd1	S1186	___1	1	2	3	4
Hcfc1	S2029	___2	1	2	3	4
Hcfc1	S2030	___2	1	2	3	4
Atrx	S992	___2	1	2	3	4
Atrx	S993	___2	1	2	3	4
Npm1	S4	___2	1	2	3	4
Npm1	S10	___2	1	2	3	4
Ctr9	S941	___2	1	2	3	4
Ctr9	S943	___2	1	2	3	4
Ctr9	S1085	___2	1	2	3	4
Sptbn1	S2163	___2	1	2	3	4
Sptbn1	S2164	___2	1	2	3	4
Sptbn1	S2168	___2	1	2	3	4
Trim24	S771	___2	1	2	3	4
Myo9b	S1264	___1	1	2	3	4
U2surp	S946	___2	1	2	3	4
U2surp	S948	___2	1	2	3	4
Wac	S359	___1	1	2	3	4
Haus6	S500	___2	1	2	3	4
Haus6	S505	___2	1	2	3	4
Paxip1	S230	___2	1	2	3	4
Rif1	S1533	___2	1	2	3	4
Rif1	S2121	___2	1	2	3	4
Rif1	S2125	___2	1	2	3	4
Rif1	S2127	___2	1	2	3	4
Dot1l	S1094	___2	1	2	3	4
Dot1l	S1105	___2	1	2	3	4
Fnbp4	S439	___2	1	2	3	4
Fnbp4	S440	___2	1	2	3	4
Atad2b	S14	___1	1	2	3	4
Atad2b	S16	___1	1	2	3	4
Grsf1	S225	___1	1	2	3	4
Mybbp1a	S1253	___2	1	2	3	4
Mybbp1a	S1255	___2	1	2	3	4
Tspyl2	S652	___2	1	2	3	4
Tspyl2	S655	___2	1	2	3	4
Prrc2a	S1083	___2	1	2	3	4
Prrc2a	S1087	___2	1	2	3	4
Prrc2a	S1090	___2	1	2	3	4
Llgl1	S989	___2	1	2	3	4
Pcyt1b	S329	___2	1	2	3	4
Eif4b	S418	___2	1	2	3	4
Eif4b	S424	___2	1	2	3	4
Eif4b	S497	___2	1	2	3	4
Eif4b	S504	___2	1	2	3	4
Slu7	S510	___2	1	2	3	4
Slu7	S511	___2	1	2	3	4
Snip1	S50	___2	1	2	3	4
Srrm2	S1261	___2	1	2	3	4
Srrm2	S1264	___2	1	2	3	4
Srrm2	S1276	___2	1	2	3	4
Srrm2	S1458	___2	1	2	3	4
Srrm2	S2646	___2	1	2	3	4
Srrm2	S452	___2	1	2	3	4
Srrm2	S453	___2	1	2	3	4
Srrm2	S454	___2	1	2	3	4
Srrm2	S1378	___2	1	2	3	4
Srrm2	S1778	___2	1	2	3	4
Srrm2	S1780	___2	1	2	3	4
Srrm2	S1068	___2	1	2	3	4
Srrm2	S1533	___2	1	2	3	4
Srrm2	S1535	___2	1	2	3	4
Srrm2	S1543	___2	1	2	3	4
Srrm2	S850	___2	1	2	3	4
Srrm2	S851	___2	1	2	3	4
Srrm2	S1649	___2	1	2	3	4
Srrm2	S2019	___2	1	2	3	4
Srrm2	S2023	___2	1	2	3	4
Srrm2	S1077	___2	1	2	3	4
Srrm2	S1395	___2	1	2	3	4
Srrm2	S946	___2	1	2	3	4
Srrm2	S1360	___2	1	2	3	4
Srrm2	S1372	___2	1	2	3	4
BC037034	S495	___1	1	2	3	4
NA	S407	___2	1	2	3	4
NA	S410	___2	1	2	3	4
Cep350	S2450	___1	1	2	3	4
Iws1	S343	___2	1	2	3	4
Iws1	S345	___2	1	2	3	4
Iws1	S386	___2	1	2	3	4
Rybp	S227	___2	1	2	3	4
Akap13	S1253	___1	1	2	3	4
Ddi2	S121	___1	1	2	3	4
Nup153	S193	___1	1	2	3	4
Bclaf1	S758	___2	1	2	3	4
Bclaf1	S759	___2	1	2	3	4
Nup153	S527	___1	1	2	3	4
Anln	S656	___2	1	2	3	4
Irf2bpl	S636	___2	1	2	3	4
Gm10073;Rplp1	S104	___1	1	2	3	4
Ofd1	S672	___1	1	2	3	4
Rpp25	S157	___2	1	2	3	4
Rpp25	S161	___2	1	2	3	4
Rpp25	S162	___2	1	2	3	4
Rrp9	S51	___2	1	2	3	4
Rrp9	S53	___2	1	2	3	4
Rrp1b	S698	___2	1	2	3	4
Hjurp	S537	___1	1	2	3	4
C2cd3	S2106	___1	1	2	3	4
Fam133b	S240	___2	1	2	3	4
Fam133b	S244	___2	1	2	3	4
Ehmt1	S381	___1	1	2	3	4
Ehmt1	S433	___1	1	2	3	4
Clcc1	S434	___1	1	2	3	4
Rrp15	S224	___2	1	2	3	4
Rrp15	S229	___2	1	2	3	4
Camsap3	S363	___1	1	2	3	4
Camsap3	S813	___1	1	2	3	4
Camsap3	S549	___1	1	2	3	4
Nolc1	S585	___1	1	2	3	4
Nolc1	S418	___1	1	2	3	4
Xrn2	S499	___2	1	2	3	4
Xrn2	S501	___2	1	2	3	4
Cbx3	S93	___2	1	2	3	4
Cbx3	S95	___2	1	2	3	4
Cbx3	S97	___2	1	2	3	4
Cbx3	S99	___2	1	2	3	4
Cbx3	S102	___2	1	2	3	4
Setd2	S633	___1	1	2	3	4
Ythdc1	S118	___1	1	2	3	4
Zfp395	S463	___1	1	2	3	4
Ahnak	S5535	___1	1	2	3	4
Ahnak	S5536	___1	1	2	3	4
Add1	S613	___2	1	2	3	4
Ahnak	S5504	___1	1	2	3	4
Ahnak	S5607	___1	1	2	3	4
Pcm1	S1769	___2	1	2	3	4
Pcm1	S69	___2	1	2	3	4
Ahnak	S5553	___1	1	2	3	4
Ahnak	S5555	___1	1	2	3	4
Ahnak	S116	___1	1	2	3	4
Akap12	S631	___2	1	2	3	4
Akap12	S637	___2	1	2	3	4
Incenp	S454	___2	1	2	3	4
Tjp2	S263	___2	1	2	3	4
Tjp2	S265	___2	1	2	3	4
Tjp2	S267	___2	1	2	3	4
Tjp2	S270	___2	1	2	3	4
Tjp2	S404	___2	1	2	3	4
Tjp2	S410	___2	1	2	3	4
Hnrnpc	S182	___2	1	2	3	4
Hnrnpc	S183	___2	1	2	3	4
Baz1b	S158	___2	1	2	3	4
Bod1l	S1685	___1	1	2	3	4
Bod1l	S3002	___1	1	2	3	4
Bod1l	S1989	___1	1	2	3	4
Ppig	T356	___2	1	2	3	4
Mapre2	S157	___1	1	2	3	4
Ctnna2	T666	___2	1	2	3	4
Ctnna2	T670	___2	1	2	3	4
Srrm1	T404	___2	1	2	3	4
Srrm1	T633	___2	1	2	3	4
Srrm1	T600	___2	1	2	3	4
Zc3h13	S64	___1	1	2	3	4
Zc3h13	S1069	___1	1	2	3	4
Mki67	T1363	___2	1	2	3	4
Mki67	T1367	___2	1	2	3	4
Zc3h13	S955	___1	1	2	3	4
Zc3h13	S209	___1	1	2	3	4
Zc3h13	S109	___1	1	2	3	4
Setd2	T318	___2	1	2	3	4
Numa1	S1850	___1	1	2	3	4
Map4	T784	___2	1	2	3	4
Rfc1	T75	___2	1	2	3	4
Jmjd1c	T503	___2	1	2	3	4
Jmjd1c	T505	___2	1	2	3	4
Cul4b	S136	___1	1	2	3	4
Zc3hc1	T290	___2	1	2	3	4
Ulk1	T716	___2	1	2	3	4
Polr2a	T1863	___2	1	2	3	4
Ctnna1	T654	___2	1	2	3	4
Ctnna1	T658	___2	1	2	3	4
Pi4kb	S278	___1	1	2	3	4
Cdk7	T175	___2	1	2	3	4
Fam83h	T939	___2	1	2	3	4
Thrap3	T914	___2	1	2	3	4
Klf2	T243	___2	1	2	3	4
Atrx	T859	___2	1	2	3	4
Sptbn1	T2170	___2	1	2	3	4
Slx4	T882	___2	1	2	3	4
Slx4	T883	___2	1	2	3	4
Larp1	T759	___2	1	2	3	4
Mybbp1a	T1251	___2	1	2	3	4
Mybbp1a	T1256	___2	1	2	3	4
Prrc2a	T1081	___2	1	2	3	4
Srrm2	T1074	___2	1	2	3	4
Srrm2	T2021	___2	1	2	3	4
NA	T408	___2	1	2	3	4
Ddx55	S540	___1	1	2	3	4
Mtf2	S431	___1	1	2	3	4
Nsd1	S2572	___1	1	2	3	4
Ccnt2	S477	___1	1	2	3	4
Tanc1	S1658	___1	1	2	3	4
Arhgap17	S574	___1	1	2	3	4
Akap12	T628	___2	1	2	3	4
Incenp	T452	___2	1	2	3	4
Shroom2	Y966	___2	1	2	3	4
Chd4	S303	___1	1	2	3	4
Npm1	Y17	___2	1	2	3	4
Prrc2a	Y1092	___2	1	2	3	4
Wdr62	S1144	___1	1	2	3	4
Gemin5	S1413	___1	1	2	3	4
Matr3	Y597	___2	1	2	3	4
Ankrd17	S1685	___1	1	2	3	4
Pnisr	S311	___3	1	2	3	4
Pnisr	S313	___3	1	2	3	4
Pnisr	S321	___3	1	2	3	4
Akt1s1	S239	___1	1	2	3	4
Ttn	S17508	___3	1	2	3	4
Ttn	S17509	___3	1	2	3	4
Ttn	S17511	___3	1	2	3	4
Enah	S723	___1	1	2	3	4
Atxn2	S712	___1	1	2	3	4
Atxn2	S727	___1	1	2	3	4
Atxn2	S859	___1	1	2	3	4
Atxn2	S636	___1	1	2	3	4
Cgn	S85	___1	1	2	3	4
Zfhx3	S2634	___1	1	2	3	4
Zfhx3	S425	___1	1	2	3	4
Zfml;Znf638	S128	___1	1	2	3	4
Gatad2a	S544	___1	1	2	3	4
Mark2	S481	___1	1	2	3	4
Mark2	S450	___1	1	2	3	4
Nop2	S768	___1	1	2	3	4
Setd8	S57	___1	1	2	3	4
Srrm1	S387	___3	1	2	3	4
Srrm1	S389	___3	1	2	3	4
Srrm1	S391	___3	1	2	3	4
Srrm1	S770	___3	1	2	3	4
Srrm1	S772	___3	1	2	3	4
Srrm1	S774	___3	1	2	3	4
Tra2a;Tra2b	S264	___1	1	2	3	4
Pds5a	S1300	___1	1	2	3	4
Map4	S798	___1	1	2	3	4
Map4	S914	___1	1	2	3	4
Setd2	S459	___3	1	2	3	4
Setd2	S460	___3	1	2	3	4
Setd2	S462	___3	1	2	3	4
Myc	S307	___1	1	2	3	4
Camsap1	S1069	___1	1	2	3	4
Hdac6	S975	___1	1	2	3	4
Ccdc88a	S630	___1	1	2	3	4
Scrib	S1457	___1	1	2	3	4
Gatad2a	S96	___3	1	2	3	4
Mprip	S157	___1	1	2	3	4
Brwd3	S1760	___1	1	2	3	4
Srbd1	S165	___3	1	2	3	4
Srbd1	S168	___3	1	2	3	4
Srbd1	S174	___3	1	2	3	4
Pcf11	S304	___1	1	2	3	4
Pcf11	S287	___1	1	2	3	4
Srrm1	S204	___1	1	2	3	4
Hltf	S394	___3	1	2	3	4
Hltf	S395	___3	1	2	3	4
Rfc1	S369	___3	1	2	3	4
Pim1	S61	___1	1	2	3	4
Rnf20	S138	___1	1	2	3	4
1110037F02Rik;Kiaa1429	S173	___1	1	2	3	4
Wiz	S202	___1	1	2	3	4
Tpr	S2067	___1	1	2	3	4
Mycn	S367	___3	1	2	3	4
Prrc2b	S935	___1	1	2	3	4
Eif4g2	S380	___1	1	2	3	4
Eif4g2	S17	___1	1	2	3	4
Tra2b	S26	___3	1	2	3	4
Erc1	S17	___1	1	2	3	4
Pcnt	S2014	___1	1	2	3	4
Pcnt	S2856	___1	1	2	3	4
Srsf6	S301	___3	1	2	3	4
Srsf6	S303	___3	1	2	3	4
Srsf6	S297	___3	1	2	3	4
Srsf6	S299	___3	1	2	3	4
Srsf6	S295	___3	1	2	3	4
Map3k1	S999	___1	1	2	3	4
Prpf38a	S209	___3	1	2	3	4
Prpf38a	S193	___3	1	2	3	4
Prpf38a	S194	___3	1	2	3	4
Sash1	S503	___1	1	2	3	4
Srbd1	S89	___1	1	2	3	4
Kat7	S54	___3	1	2	3	4
Kat7	S58	___3	1	2	3	4
Kat7	S113	___3	1	2	3	4
Map7d1	S428	___1	1	2	3	4
Pds5b	S1283	___1	1	2	3	4
Kmt2b	S1922	___1	1	2	3	4
Ddx24	S334	___1	1	2	3	4
Sumo3	S2	___1	1	2	3	4
Rfc1	S308	___1	1	2	3	4
Cobl	S669	___1	1	2	3	4
Cobl	S975	___1	1	2	3	4
Topors	S734	___3	1	2	3	4
Topors	S735	___3	1	2	3	4
Topors	S736	___3	1	2	3	4
Mettl14	S182	___1	1	2	3	4
Prc1	S513	___1	1	2	3	4
Pabpn1	S19	___1	1	2	3	4
Gtf2i	S699	___1	1	2	3	4
Gigyf2	S1276	___1	1	2	3	4
Srrm2	S1458	___3	1	2	3	4
Srrm2	S470	___3	1	2	3	4
Srrm2	S472	___3	1	2	3	4
Srrm2	S775	___3	1	2	3	4
Srrm2	S1399	___3	1	2	3	4
Srrm2	S1400	___3	1	2	3	4
Srrm2	S942	___3	1	2	3	4
Srrm2	S944	___3	1	2	3	4
Srrm2	S945	___3	1	2	3	4
Srrm2	S946	___3	1	2	3	4
Jmjd1c	S641	___1	1	2	3	4
Zc3h18	S854	___1	1	2	3	4
Zc3h18	S114	___1	1	2	3	4
Zc3h18	S92	___1	1	2	3	4
Zc3h18	S554	___1	1	2	3	4
Bclaf1	S284	___3	1	2	3	4
Bclaf1	S286	___3	1	2	3	4
Bclaf1	S289	___3	1	2	3	4
Bclaf1	S296	___3	1	2	3	4
Rnf219	S308	___1	1	2	3	4
Irf2bpl	S637	___3	1	2	3	4
Ncoa3	S543	___1	1	2	3	4
Ctnnd1	S862	___1	1	2	3	4
Sf3b1	S129	___1	1	2	3	4
Trip12	S1024	___1	1	2	3	4
Trip12	S267	___1	1	2	3	4
Cbx3	S95	___3	1	2	3	4
Samd4b	S252	___1	1	2	3	4
Hnrnpa3	S14	___1	1	2	3	4
Cherp	S704	___1	1	2	3	4
Agps	S83	___1	1	2	3	4
Ptpn21	S590	___1	1	2	3	4
Prpf40a	S929	___3	1	2	3	4
Prpf40a	S931	___3	1	2	3	4
Prpf40a	S934	___3	1	2	3	4
Magi3	S702	___1	1	2	3	4
Zfp185;Znf185	S200	___1	1	2	3	4
Ppp1r9a	S160	___1	1	2	3	4
Cux1	S301	___1	1	2	3	4
Ttn	T17506	___3	1	2	3	4
Zc3hc1	S352	___1	1	2	3	4
Shroom2	S318	___1	1	2	3	4
Cep170	S1188	___1	1	2	3	4
Pom121	S235	___1	1	2	3	4
Pom121	S159	___1	1	2	3	4
Srbd1	T170	___3	1	2	3	4
Pom121	S441	___1	1	2	3	4
Pom121	S367	___1	1	2	3	4
Carhsp1	S31	___1	1	2	3	4
Kat7	T99	___3	1	2	3	4
Fam193a	S1436	___1	1	2	3	4
Fam193a	S1437	___1	1	2	3	4
Emd	S171	___1	1	2	3	4
Srrm2	T474	___3	1	2	3	4
Ubap2	S633	___1	1	2	3	4
Akap1	S395	___1	1	2	3	4
Kif1c	S1031	___1	1	2	3	4
Atn1	S34	___1	1	2	3	4
Prpf40a	T928	___3	1	2	3	4
Banf1	S4	___1	1	2	3	4
Bclaf1	Y283	___3	1	2	3	4
Ciz1	S776	___1	1	2	3	4
Cbfa2t2	S24	___1	1	2	3	4
Ulk1	S637	___1	1	2	3	4
Ulk1	S450	___1	1	2	3	4
Ulk1	S622	___1	1	2	3	4
Ulk1	S777	___1	1	2	3	4
Map3k7	S417	___1	1	2	3	4
Foxh1	S189	___1	1	2	3	4
Syn1	S553	___1	1	2	3	4
Mycn	S353	___1	1	2	3	4
Araf	S255	___1	1	2	3	4
Col3a1	S735	___1	1	2	3	4

## Sheet: DOWN
Gene.names	Phosphosite	Multiplicity	X2i_0.5	X2i_1	X2i_2	X2i_6
NA	S276	___1	4	3	2	1
NA	S29	___1	4	3	2	1
Hsp90ab1	S445	___1	4	3	2	1
Psmd3	S6	___1	4	3	2	1
Zmynd8	S645	___1	4	3	2	1
Map1b	S1649	___1	4	3	2	1
Rarg	S437	___1	4	3	2	1
Rarg	S451	___1	4	3	2	1
Zfp36l2;Zfp36l1	S480	___1	4	3	2	1
Zfp36l1	S54	___1	4	3	2	1
Mcm3	S708	___1	4	3	2	1
Marcks	S163	___1	4	3	2	1
Marcksl1	S104	___1	4	3	2	1
Prkcd	S528	___1	4	3	2	1
Ptk2	S948	___1	4	3	2	1
Ephx2	S368	___1	4	3	2	1
Gnl1	S324	___1	4	3	2	1
Lig1	S204	___1	4	3	2	1
Lig1	S81	___1	4	3	2	1
Vps26a	S315	___1	4	3	2	1
Vps4b	S108	___1	4	3	2	1
Fdx1	S67	___1	4	3	2	1
Nf2	S518	___1	4	3	2	1
Yap1	S46	___1	4	3	2	1
Yap1	S148	___1	4	3	2	1
Brca1	S502	___1	4	3	2	1
Mybl2	S396	___1	4	3	2	1
Cenpc	S647	___1	4	3	2	1
Psen1	S329	___1	4	3	2	1
Bckdha	S348	___1	4	3	2	1
Slc1a5	S507	___1	4	3	2	1
Slc1a5	S508	___1	4	3	2	1
Usp10	S541	___1	4	3	2	1
Slc16a1	S461	___1	4	3	2	1
Ralgps1	S291	___1	4	3	2	1
Anapc1	S50	___1	4	3	2	1
Nub1	S490	___1	4	3	2	1
Faf1	S319	___1	4	3	2	1
Psmc4	S28	___1	4	3	2	1
Map1a	S2447	___1	4	3	2	1
Strn4	S223	___1	4	3	2	1
Fam207a	S76	___1	4	3	2	1
Fam207a	S79	___1	4	3	2	1
Paxbp1	S297	___1	4	3	2	1
Tnks1bp1	S1612	___1	4	3	2	1
Bcl2l13	S343	___1	4	3	2	1
Anks1;Anks1a	S679	___1	4	3	2	1
Hspa8	S254	___1	4	3	2	1
Plxna1	S1630	___1	4	3	2	1
Itpr3	S934	___1	4	3	2	1
Pkn1	S920	___1	4	3	2	1
Stim1	S575	___1	4	3	2	1
Rock1	S1341	___1	4	3	2	1
Cct2	S3	___1	4	3	2	1
Cct2	S5	___1	4	3	2	1
Mcm2	S108	___1	4	3	2	1
Mcm6	S762	___1	4	3	2	1
Zmynd8	S629	___1	4	3	2	1
Cxadr	S332	___1	4	3	2	1
Yy1	S120	___1	4	3	2	1
Epha2	S902	___1	4	3	2	1
Nf1	S2517	___1	4	3	2	1
Top1	S396	___1	4	3	2	1
Eif5b	S187	___1	4	3	2	1
Cep76	S82	___1	4	3	2	1
Rnf113a2	S329	___1	4	3	2	1
Malt1	S2	___1	4	3	2	1
Cep68	S4	___1	4	3	2	1
Pnn	S667	___1	4	3	2	1
Pnn	S443	___1	4	3	2	1
Rasip1	S322	___1	4	3	2	1
Ctu2	S514	___1	4	3	2	1
Tbrg1	S400	___1	4	3	2	1
Aak1	S635	___1	4	3	2	1
Plekha7	S469	___1	4	3	2	1
Epb4.1l1;Epb41l1	S782	___1	4	3	2	1
Tfeb	S513	___1	4	3	2	1
Tfeb	S524	___1	4	3	2	1
Hdgfrp2	S640	___1	4	3	2	1
Hdgfrp2	S450	___1	4	3	2	1
Ermp1	S34	___1	4	3	2	1
Vps51	S18	___1	4	3	2	1
Fam129a	S601	___1	4	3	2	1
Fam208b	S1430	___1	4	3	2	1
Kiaa1551	S910	___1	4	3	2	1
Git1	S592	___1	4	3	2	1
Prkd3	S415	___1	4	3	2	1
Proser1	S596	___1	4	3	2	1
Ncor1	S2450	___1	4	3	2	1
Tbc1d10a	S441	___1	4	3	2	1
Kat7	S113	___1	4	3	2	1
Acaca	S79	___1	4	3	2	1
Dhx40	S55	___1	4	3	2	1
Gprasp1	S1306	___1	4	3	2	1
Fam169a	S631	___1	4	3	2	1
Fam169a	S632	___1	4	3	2	1
Leo1	S10	___1	4	3	2	1
Caprin1	S333	___1	4	3	2	1
Tsc2	S1089	___1	4	3	2	1
Las1l	S12	___1	4	3	2	1
Slc9a1	S801	___1	4	3	2	1
Sntb2	S202	___1	4	3	2	1
Rad21	S175	___1	4	3	2	1
Cbx5	S97	___1	4	3	2	1
Atrx	S1075	___1	4	3	2	1
Atrx	S1080	___1	4	3	2	1
Mns1	S9	___1	4	3	2	1
Ptpn14	S811	___1	4	3	2	1
Sptbn1	S2357	___1	4	3	2	1
Jarid2	S490	___1	4	3	2	1
Jarid2	S331	___1	4	3	2	1
Trim28	S259	___1	4	3	2	1
Trim28	S752	___1	4	3	2	1
Trim28	S473	___1	4	3	2	1
Trim28	S479	___1	4	3	2	1
Supt6h	S125	___1	4	3	2	1
Sh3gl1	S288	___1	4	3	2	1
Crk	S41	___1	4	3	2	1
Trim24	S668	___1	4	3	2	1
Mars	S827	___1	4	3	2	1
Peak1	S282	___1	4	3	2	1
Peak1	S569	___1	4	3	2	1
Peak1	S584	___1	4	3	2	1
Fam208a	S1610	___1	4	3	2	1
Rps6ka6	S426	___1	4	3	2	1
Gbf1	S1244	___1	4	3	2	1
Utf1	S48	___1	4	3	2	1
Haus6	S405	___1	4	3	2	1
Haus6	S386	___1	4	3	2	1
Gpbp1	S381	___1	4	3	2	1
Wwc2	S1019	___1	4	3	2	1
Rrp12	S1214	___1	4	3	2	1
Sall1	S824	___1	4	3	2	1
Sall1	S77	___1	4	3	2	1
Sall1	S80	___1	4	3	2	1
Bend3	S149	___1	4	3	2	1
Gnl3l	S568	___1	4	3	2	1
Gnl3l	S571	___1	4	3	2	1
Ccdc88c	S227	___1	4	3	2	1
Dot1l	S446	___1	4	3	2	1
Ibtk	S1084	___1	4	3	2	1
Larp1	S494	___1	4	3	2	1
Sptan1	S1197	___1	4	3	2	1
Twistnb	S306	___1	4	3	2	1
Brd2	S300	___1	4	3	2	1
Fam117a	S91	___1	4	3	2	1
Pard3	S174	___1	4	3	2	1
Rexo1	S514	___1	4	3	2	1
Pard3	S695	___1	4	3	2	1
Dcaf5	S799	___1	4	3	2	1
Sipa1l2	S1478	___1	4	3	2	1
Nisch	S543	___1	4	3	2	1
Nisch	S548	___1	4	3	2	1
Rere	S594	___1	4	3	2	1
Pum1	S124	___1	4	3	2	1
Homez	S318	___1	4	3	2	1
Mtdh	S110	___1	4	3	2	1
Mis18bp1	S907	___1	4	3	2	1
Ddx10	S809	___1	4	3	2	1
Htatsf1	S613	___1	4	3	2	1
Eif4b	S93	___1	4	3	2	1
Atg4b	S383	___1	4	3	2	1
Depdc1b	S436	___1	4	3	2	1
Zfp719	S148	___1	4	3	2	1
Arl14ep	S179	___1	4	3	2	1
Marf1	S1081	___1	4	3	2	1
Tnrc6b	S1793	___1	4	3	2	1
Zfp318;Znf318	S1988	___1	4	3	2	1
Arid5b	S1002	___1	4	3	2	1
Nop9	S632	___1	4	3	2	1
Fam175a	S48	___1	4	3	2	1
Cc2d1b	S484	___1	4	3	2	1
Srrm2	S1378	___1	4	3	2	1
Srrm2	S1214	___1	4	3	2	1
Pak4	S476	___1	4	3	2	1
Rhpn2	S642	___1	4	3	2	1
Pgam5	S79	___1	4	3	2	1
Sall4	S969	___1	4	3	2	1
Sall4	S754	___1	4	3	2	1
Fam53c	S162	___1	4	3	2	1
Usp47	S911	___1	4	3	2	1
Bptf	S1197	___1	4	3	2	1
Anapc2	S547	___1	4	3	2	1
NA	S25	___1	4	3	2	1
Arhgap12	S537	___1	4	3	2	1
Ska3	S39	___1	4	3	2	1
Suco	S1075	___1	4	3	2	1
Suco	S1077	___1	4	3	2	1
Tango6	S787	___1	4	3	2	1
Fam110b	S297	___1	4	3	2	1
Rcor2	S202	___1	4	3	2	1
Spice1	S766	___1	4	3	2	1
Spice1	S769	___1	4	3	2	1
Bcor	S423	___1	4	3	2	1
Sltm	S552	___1	4	3	2	1
Sltm	S311	___1	4	3	2	1
Nav1	S675	___1	4	3	2	1
Smtnl2	S98	___1	4	3	2	1
Ahctf1	S1930	___1	4	3	2	1
Ahctf1	S1087	___1	4	3	2	1
Gas2l1	S493	___1	4	3	2	1
Eif3b	S111	___1	4	3	2	1
Eif3b	S120	___1	4	3	2	1
Cdk17	S146	___1	4	3	2	1
Cdk17	S9	___1	4	3	2	1
Anln	S182	___1	4	3	2	1
Rell1	S110	___1	4	3	2	1
Phf13	S123	___1	4	3	2	1
Ncapd2	S1320	___1	4	3	2	1
Irf2bpl	S313	___1	4	3	2	1
Lin28a	S183	___1	4	3	2	1
Lin28a	S184	___1	4	3	2	1
Svil	S241	___1	4	3	2	1
Svil	S227	___1	4	3	2	1
Flcn	S62	___1	4	3	2	1
Arhgap9	S197	___1	4	3	2	1
Tnrc6c	S675	___1	4	3	2	1
Fam129b	S650	___1	4	3	2	1
Hmces	S315	___1	4	3	2	1
Dnttip2	S108	___1	4	3	2	1
Cdc16	S560	___1	4	3	2	1
Tmem185b;BC023829;Tmem185a	S333	___1	4	3	2	1
Elac2	S200	___1	4	3	2	1
Irf2bp1	S66	___1	4	3	2	1
Nup35	S258	___1	4	3	2	1
Nasp	S712	___1	4	3	2	1
Zdhhc5	S621	___1	4	3	2	1
Gatad2b	S136	___1	4	3	2	1
Pcnxl3	S246	___1	4	3	2	1
Wrnip1	S75	___1	4	3	2	1
Wrnip1	S92	___1	4	3	2	1
Fam118a	S357	___1	4	3	2	1
Lzts2	S572	___1	4	3	2	1
Ptbp2	S308	___1	4	3	2	1
Bnip3l	S167	___1	4	3	2	1
Rev1	S1106	___1	4	3	2	1
Tardbp	S92	___1	4	3	2	1
Sh3bp4	S278	___1	4	3	2	1
Zfp462	S2158	___1	4	3	2	1
Cdca7l	S21	___1	4	3	2	1
Cdca7l	S135	___1	4	3	2	1
Cic	S1082	___1	4	3	2	1
Psip1	S129	___1	4	3	2	1
Cttnbp2nl	S481	___1	4	3	2	1
Nup155	S3	___1	4	3	2	1
Arhgdia	S24	___1	4	3	2	1
Nfx1	S147	___1	4	3	2	1
Nfx1	S81	___1	4	3	2	1
Msantd3	S274	___1	4	3	2	1
Exosc5	S19	___1	4	3	2	1
Usp24	S2559	___1	4	3	2	1
Raver1	S14	___1	4	3	2	1
Mtfr1l	S235	___1	4	3	2	1
Ctnnbl1	S545	___1	4	3	2	1
Dnmt3l	S31	___1	4	3	2	1
Dnmt3l	S41	___1	4	3	2	1
Rnaseh2a	S258	___1	4	3	2	1
Polr3e	S162	___1	4	3	2	1
Tmem245	S12	___1	4	3	2	1
Srsf9	S3	___1	4	3	2	1
Nkap;Nkapl	S147	___1	4	3	2	1
Mphosph6	S111	___1	4	3	2	1
Znf687	S433	___1	4	3	2	1
NA	S29	___1	4	3	2	1
Phf6	S154	___1	4	3	2	1
Rbmxl2	S125	___1	4	3	2	1
Znf654	S570	___1	4	3	2	1
Ddx59	S149	___1	4	3	2	1
Ddx59	S150	___1	4	3	2	1
Tomm20	S138	___1	4	3	2	1
Dtd1	S204	___1	4	3	2	1
Col4a3bp	S373	___1	4	3	2	1
Ralgps2	S308	___1	4	3	2	1
Mlxip	S33	___1	4	3	2	1
Arhgef7	S655	___1	4	3	2	1
Pkmyt1	S486	___1	4	3	2	1
Exosc9	S306	___1	4	3	2	1
Dync1h1	S4366	___1	4	3	2	1
Sgpp1	S101	___1	4	3	2	1
Rilpl1	S7	___1	4	3	2	1
Pvrl1	S421	___1	4	3	2	1
Mtor	S1261	___1	4	3	2	1
Arl6ip4	S140	___1	4	3	2	1
Myo18a	S2037	___1	4	3	2	1
Myo18a	S140	___1	4	3	2	1
Nufip1	S46	___1	4	3	2	1
Golga5	S152	___1	4	3	2	1
Golga5	S116	___1	4	3	2	1
Prkab1	S108	___1	4	3	2	1
Znf518b;Zfp518b	S837	___1	4	3	2	1
Znf518b;Zfp518b	S688	___1	4	3	2	1
Foxo1	S467	___1	4	3	2	1
Myo1c	S410	___1	4	3	2	1
Spry4	S126	___1	4	3	2	1
Akap12	S811	___1	4	3	2	1
Akap12	S652	___1	4	3	2	1
Akap12	S890	___1	4	3	2	1
Akap12	S598	___1	4	3	2	1
Akap12	S543	___1	4	3	2	1
Akap12	S488	___1	4	3	2	1
Akap12	S489	___1	4	3	2	1
Akap12	S505	___1	4	3	2	1
Akap12	S506	___1	4	3	2	1
Akap12	S507	___1	4	3	2	1
Akap12	S371	___1	4	3	2	1
Akap12	S234	___1	4	3	2	1
Rlim	S78	___1	4	3	2	1
Foxo3	S7	___1	4	3	2	1
Slc12a7	S62	___1	4	3	2	1
Eif3g	S42	___1	4	3	2	1
Slc7a7	S19	___1	4	3	2	1
Ap3b1	S276	___1	4	3	2	1
Trip6	S92	___1	4	3	2	1
Mtmr7	S595	___1	4	3	2	1
Apc	S2029	___1	4	3	2	1
Zfp532;Znf532	S333	___1	4	3	2	1
Zfp532;Znf532	S293	___1	4	3	2	1
Zfp532;Znf532	S601	___1	4	3	2	1
Apc	S2249	___1	4	3	2	1
Rpp38	T229	___1	4	3	2	1
Ubr4	T2721	___1	4	3	2	1
Mdn1	T5187	___1	4	3	2	1
Otud7b	S449	___1	4	3	2	1
Pard3	T175	___1	4	3	2	1
Ppp1r12b;Ppp1r12a	T694	___1	4	3	2	1
Supt3	T282	___1	4	3	2	1
Zfp462	T1000	___1	4	3	2	1
Zfp462	T1348	___1	4	3	2	1
Usp24	T2563	___1	4	3	2	1
Pml	T527	___1	4	3	2	1
Tssc4	T124	___1	4	3	2	1
Armc10	T48	___1	4	3	2	1
Dock5	S1771	___1	4	3	2	1
Mta1	T547	___1	4	3	2	1
Zfp141;2610021A01Rik	T339	___1	4	3	2	1
Abcc4	T567	___1	4	3	2	1
Agap1	T783	___1	4	3	2	1
Psmc3	S12	___1	4	3	2	1
Kif23	T796	___1	4	3	2	1
Zfp106	T552	___1	4	3	2	1
Pi4kb	T292	___1	4	3	2	1
Rbm39	T146	___1	4	3	2	1
Csrp2bp	T77	___1	4	3	2	1
Mdc1	T1299	___1	4	3	2	1
Ric1	T13	___1	4	3	2	1
Mprip	T526	___1	4	3	2	1
Kmt2b	T683	___1	4	3	2	1
Chek1	T279	___1	4	3	2	1
L1td1	T784	___1	4	3	2	1
L1td1	T112	___1	4	3	2	1
Robo1	T903	___1	4	3	2	1
Fam92a;Fam92a1	T347	___1	4	3	2	1
Sap130	T415	___1	4	3	2	1
Eef2k	T347	___1	4	3	2	1
Anp32a	T15	___1	4	3	2	1
Dgcr14	T113	___1	4	3	2	1
Stx7	T79	___1	4	3	2	1
Znf106	T575	___1	4	3	2	1
Lmnb1	T21	___1	4	3	2	1
Tjp1	S1534	___1	4	3	2	1
U2af2	T133	___1	4	3	2	1
Yap1	T48	___1	4	3	2	1
Yap1	T95	___1	4	3	2	1
Mcm6	T676	___1	4	3	2	1
Cdk7	T170	___1	4	3	2	1
Lbr	T154	___1	4	3	2	1
Arrb2	T379	___1	4	3	2	1
Cltc	T398	___1	4	3	2	1
Peak1	T571	___1	4	3	2	1
Cit	S436	___1	4	3	2	1
Fbxl19	T205	___1	4	3	2	1
Cep170b	T1124	___1	4	3	2	1
Cep170b	T1289	___1	4	3	2	1
Clspn	T1263	___1	4	3	2	1
Hirip3	T141	___1	4	3	2	1
Myl12a;Myl9;Myl12b	S20	___1	4	3	2	1
Myl12a;Myl9;Myl12b	S29	___1	4	3	2	1
Sec62	T375	___1	4	3	2	1
Chd9	T2307	___1	4	3	2	1
Arhgap12	T534	___1	4	3	2	1
Sipa1l1	T1562	___1	4	3	2	1
Rcor2	T219	___1	4	3	2	1
Gnl3	T501	___1	4	3	2	1
Ncapd2	T1319	___1	4	3	2	1
Ddx39a;Ddx39	T171	___1	4	3	2	1
Pdxdc1	T687	___1	4	3	2	1
Ift46	T283	___1	4	3	2	1
Nusap1	T308	___1	4	3	2	1
Safb;Safb2	S306	___1	4	3	2	1
Utp3	T356	___1	4	3	2	1
Add1	T610	___1	4	3	2	1
Fbxo6	T280	___1	4	3	2	1
Stk11	T32	___1	4	3	2	1
Akap12	T594	___1	4	3	2	1
Akap12	T583	___1	4	3	2	1
Pml	S528	___1	4	3	2	1
Klf5	T312	___1	4	3	2	1
Eif3g	T41	___1	4	3	2	1
Arpp19;Ensa	Y65	___1	4	3	2	1
Qrich1	Y338	___1	4	3	2	1
Lbr	Y156	___1	4	3	2	1
Gm10093;Hdac1	S409	___1	4	3	2	1
Zmynd8	S684	___2	4	3	2	1
Zmynd8	S688	___2	4	3	2	1
Hspb1	S86	___1	4	3	2	1
Hspb1	S13	___1	4	3	2	1
Men1	S41	___1	4	3	2	1
Rcan3;Rcan1	S101	___2	4	3	2	1
Rcan3;Rcan1	S105	___2	4	3	2	1
Cdk11b	S236	___2	4	3	2	1
Tfe3	S530	___2	4	3	2	1
Tfe3	S537	___2	4	3	2	1
Huwe1	S1907	___2	4	3	2	1
Gemin5	S1409	___2	4	3	2	1
Gemin5	S1413	___2	4	3	2	1
Kif1b	S663	___2	4	3	2	1
Kif1b	S665	___2	4	3	2	1
Mdn1	S4883	___2	4	3	2	1
Mdn1	S4747	___2	4	3	2	1
Mdn1	S4749	___2	4	3	2	1
Chchd3	S113	___1	4	3	2	1
Trp53bp1;Tp53bp1	S1411	___2	4	3	2	1
Trp53bp1;Tp53bp1	S1415	___2	4	3	2	1
Mlx	S45	___2	4	3	2	1
Mlx	S48	___2	4	3	2	1
Arid1a	S1609	___2	4	3	2	1
Qser1	S1311	___2	4	3	2	1
Arid4b	S790	___2	4	3	2	1
Ehmt2	S214	___2	4	3	2	1
Pard3	S386	___2	4	3	2	1
Wdr76	S43	___2	4	3	2	1
Wdr76	S44	___2	4	3	2	1
Ino80d	S216	___2	4	3	2	1
Ino80d	S219	___2	4	3	2	1
Pbrm1	S371	___1	4	3	2	1
Zfc3h1	S952	___2	4	3	2	1
Zfc3h1	S956	___2	4	3	2	1
1700021F05Rik	S106	___1	4	3	2	1
Tdp1	S149	___2	4	3	2	1
Myl12a;Myl9;Myl12b	S29	___2	4	3	2	1
Safb	S623	___2	4	3	2	1
Safb	S626	___2	4	3	2	1
Brd8	S268	___2	4	3	2	1
Fip1l1	S580	___1	4	3	2	1
Ppp1r2	S88	___2	4	3	2	1
Ppp1r2	S90	___2	4	3	2	1
Prmt3	S22	___2	4	3	2	1
Prmt3	S24	___2	4	3	2	1
Rsrc1	S6	___2	4	3	2	1
Pkp2	S154	___2	4	3	2	1
Sik3	S591	___2	4	3	2	1
Sik3	S592	___2	4	3	2	1
Armc10	S43	___1	4	3	2	1
Rps3a	S237	___1	4	3	2	1
Rrp8	S108	___2	4	3	2	1
Rrp8	S110	___2	4	3	2	1
Mki67	S498	___2	4	3	2	1
Dlc1	S86	___2	4	3	2	1
Dlc1	S89	___2	4	3	2	1
Dlc1	S98	___2	4	3	2	1
Rad18	S99	___1	4	3	2	1
Ctage5	S496	___2	4	3	2	1
Ctage5	S508	___2	4	3	2	1
Tcea1	S107	___2	4	3	2	1
Tcea1	S108	___2	4	3	2	1
Tcea1	S111	___2	4	3	2	1
Setd1a	S1176	___2	4	3	2	1
Fmnl3	S174	___1	4	3	2	1
Herc1	S4855	___2	4	3	2	1
C2cd5	S659	___2	4	3	2	1
C2cd5	S661	___2	4	3	2	1
C2cd5	S662	___2	4	3	2	1
Arhgef11	S251	___2	4	3	2	1
Elmsan1	S653	___2	4	3	2	1
Iscu	S30	___1	4	3	2	1
Baz2a	S1040	___2	4	3	2	1
Nup153	S334	___2	4	3	2	1
Nup153	S339	___2	4	3	2	1
Nup153	S204	___2	4	3	2	1
Nup153	S210	___2	4	3	2	1
Nbas	S472	___2	4	3	2	1
Nbas	S474	___2	4	3	2	1
Pkp2	S132	___1	4	3	2	1
Ahnak	S217	___2	4	3	2	1
Srsf11	S14	___2	4	3	2	1
Pkp2	S269	___1	4	3	2	1
Clasp1	S646	___2	4	3	2	1
Zfp106;Znf106	S881	___2	4	3	2	1
Rbm39	S97	___2	4	3	2	1
Rbm39	S100	___2	4	3	2	1
Dock7	S1382	___1	4	3	2	1
Phc1	S621	___1	4	3	2	1
Chd4	S1511	___2	4	3	2	1
Akt1s1	S238	___2	4	3	2	1
Kif2a	S59	___1	4	3	2	1
Cgn	S130	___2	4	3	2	1
Cgn	S132	___2	4	3	2	1
Cgn	S135	___2	4	3	2	1
Cgn	S143	___2	4	3	2	1
Trim33	S1101	___2	4	3	2	1
Itsn2	S841	___2	4	3	2	1
Itsn2	S843	___2	4	3	2	1
Myc	S76	___2	4	3	2	1
Arhgef1	S961	___1	4	3	2	1
Suv39h2	S228	___2	4	3	2	1
Usp32	S1371	___2	4	3	2	1
Usp32	S1372	___2	4	3	2	1
Pxn	S158	___2	4	3	2	1
Slirp	S95	___2	4	3	2	1
Daxx	S478	___2	4	3	2	1
L1td1	S109	___2	4	3	2	1
L1td1	S110	___2	4	3	2	1
L1td1	S468	___2	4	3	2	1
L1td1	S473	___2	4	3	2	1
L1td1	S475	___2	4	3	2	1
Jmjd1c	S316	___2	4	3	2	1
Jmjd1c	S318	___2	4	3	2	1
Jmjd1c	S319	___2	4	3	2	1
Zc3h18	S554	___2	4	3	2	1
Pphln1	S219	___2	4	3	2	1
Pphln1	S221	___2	4	3	2	1
Trip12	S238	___2	4	3	2	1
Ankhd1	S2279	___1	4	3	2	1
2700049A03Rik;Talpid3	S84	___1	4	3	2	1
Birc6	S448	___2	4	3	2	1
Birc6	S455	___2	4	3	2	1
Son	S1807	___2	4	3	2	1
Son	S1808	___2	4	3	2	1
Rabep1	S346	___2	4	3	2	1
Rabep1	S326	___2	4	3	2	1
Noc2l	S26	___2	4	3	2	1
Noc2l	S28	___2	4	3	2	1
Noc2l	S30	___2	4	3	2	1
Dnmt1	S713	___2	4	3	2	1
Dnmt1	S717	___2	4	3	2	1
Fbxo31	S33	___2	4	3	2	1
Eif4g1	S1590	___1	4	3	2	1
Emg1	S16	___2	4	3	2	1
Srsf5	S229	___2	4	3	2	1
Srsf5	S231	___2	4	3	2	1
Banf1	S4	___2	4	3	2	1
Bnip3	S79	___2	4	3	2	1
Bnip3	S88	___2	4	3	2	1
Sap30	S138	___2	4	3	2	1
Mycn	S62	___2	4	3	2	1
Rb1	S800	___2	4	3	2	1
Map1b	S1373	___2	4	3	2	1
Map1b	S1384	___2	4	3	2	1
Map1b	S1789	___2	4	3	2	1
Map1b	S1793	___2	4	3	2	1
Jund	S245	___2	4	3	2	1
Jund	S249	___2	4	3	2	1
Nefh	S571	___2	4	3	2	1
H2afx	S122	___2	4	3	2	1
Yap1	S90	___2	4	3	2	1
Mybl2	S282	___2	4	3	2	1
Mybl2	S283	___2	4	3	2	1
Slc11a2	S567	___2	4	3	2	1
Hnrnpa1	S2	___2	4	3	2	1
S1pr2	S329	___2	4	3	2	1
S1pr2	S331	___2	4	3	2	1
Fgd1	S714	___2	4	3	2	1
Slc16a1	S461	___2	4	3	2	1
Slc16a1	S210	___2	4	3	2	1
Slc16a1	S213	___2	4	3	2	1
Anapc1	S50	___2	4	3	2	1
Ythdf2	S39	___1	4	3	2	1
Rrp1	S439	___2	4	3	2	1
Tnks1bp1	S1612	___2	4	3	2	1
Tnks1bp1	S539	___2	4	3	2	1
Tnks1bp1	S1373	___2	4	3	2	1
Ncapg	S951	___1	4	3	2	1
Ncapg	S952	___1	4	3	2	1
Tra2b	S2	___2	4	3	2	1
Rock1	S1108	___2	4	3	2	1
Erf	S446	___2	4	3	2	1
Zfp229	S4	___1	4	3	2	1
Mcm2	S40	___2	4	3	2	1
Mcm2	S12	___2	4	3	2	1
Mcm2	S27	___2	4	3	2	1
G3bp2	S235	___2	4	3	2	1
Rsf1	S1332	___1	4	3	2	1
Rplp2	S102	___2	4	3	2	1
Rplp2	S105	___2	4	3	2	1
Sap30bp	S18	___2	4	3	2	1
Map4k5	S268	___1	4	3	2	1
8030462N17Rik	S145	___2	4	3	2	1
Rbm15	S258	___2	4	3	2	1
Dusp27	S1029	___2	4	3	2	1
Dusp27	S1034	___2	4	3	2	1
Cep95	S404	___2	4	3	2	1
Cep95	S408	___2	4	3	2	1
Osbp	S191	___2	4	3	2	1
Gtf2f1	S385	___2	4	3	2	1
Gtf2f1	S391	___2	4	3	2	1
Nedd4l	S328	___1	4	3	2	1
Nedd4l	S329	___1	4	3	2	1
Prrc2c	S608	___2	4	3	2	1
Prrc2c	S611	___2	4	3	2	1
Ston2	S270	___1	4	3	2	1
Esyt2	S682	___2	4	3	2	1
Nom1	S324	___2	4	3	2	1
Nom1	S329	___2	4	3	2	1
D2Wsu81e	S378	___2	4	3	2	1
D2Wsu81e	S374	___2	4	3	2	1
Mta3	S426	___2	4	3	2	1
Mta3	S428	___2	4	3	2	1
Plekha7	S864	___2	4	3	2	1
Ncor2	S1255	___1	4	3	2	1
Ppp1r7	S24	___2	4	3	2	1
Ppp1r7	S27	___2	4	3	2	1
Sec31a	S526	___2	4	3	2	1
Sec31a	S531	___2	4	3	2	1
Ncor2	S2216	___1	4	3	2	1
Esf1	S688	___2	4	3	2	1
Prpf38a	S193	___2	4	3	2	1
Prpf38a	S194	___2	4	3	2	1
Srek1ip1	S94	___2	4	3	2	1
Srek1ip1	S97	___2	4	3	2	1
Srek1ip1	S103	___2	4	3	2	1
Rrp7a	S114	___1	4	3	2	1
Kiaa1551	S1514	___2	4	3	2	1
Kiaa1551	S1518	___2	4	3	2	1
Prkd3	S27	___2	4	3	2	1
Prkd3	S30	___2	4	3	2	1
Sap30l	S92	___2	4	3	2	1
Sap30l	S98	___2	4	3	2	1
Acaca	S25	___2	4	3	2	1
Acaca	S29	___2	4	3	2	1
Acaca	S47	___2	4	3	2	1
Rabl6	S482	___2	4	3	2	1
Cttn	S368	___2	4	3	2	1
Cttn	S380	___2	4	3	2	1
Slc26a2	S12	___1	4	3	2	1
Prpf4b	S88	___2	4	3	2	1
Prpf4b	S94	___2	4	3	2	1
Fxr1	S449	___2	4	3	2	1
Fxr1	S452	___2	4	3	2	1
Atrx	S1929	___2	4	3	2	1
Atrx	S1931	___2	4	3	2	1
Atrx	S1891	___2	4	3	2	1
Atrx	S1898	___2	4	3	2	1
Atrx	S1978	___2	4	3	2	1
Trim28	S594	___2	4	3	2	1
Trim28	S596	___2	4	3	2	1
Utp14a	S31	___2	4	3	2	1
Trim24	S110	___2	4	3	2	1
Rbm12b2;Rbm12b1	S279	___2	4	3	2	1
Zc3h11a	S740	___2	4	3	2	1
Zc3h11a	S743	___2	4	3	2	1
Zc3h11a	S750	___2	4	3	2	1
Fxr2	S618	___2	4	3	2	1
Sall1	S861	___2	4	3	2	1
Sall1	S582	___2	4	3	2	1
Sall1	S591	___2	4	3	2	1
Itsn1	S335	___1	4	3	2	1
Rif1	S387	___2	4	3	2	1
Ibtk	S1005	___2	4	3	2	1
Dusp9	S424	___2	4	3	2	1
Fsd1	S491	___2	4	3	2	1
Znf423;Zfp423	S55	___2	4	3	2	1
Znf423;Zfp423	S58	___2	4	3	2	1
Irf2bp2	S343	___1	4	3	2	1
Cacna1a	S2282	___1	4	3	2	1
Rhbdf2	S295	___2	4	3	2	1
Rhbdf2	S298	___2	4	3	2	1
Llgl1	S982	___2	4	3	2	1
Arhgap11a	S655	___2	4	3	2	1
Arhgap11a	S659	___2	4	3	2	1
Clspn	S46	___2	4	3	2	1
Topors	S736	___2	4	3	2	1
Tmem184b	S402	___2	4	3	2	1
Tmem184b	S403	___2	4	3	2	1
Prune	S415	___2	4	3	2	1
Arl14ep	S179	___2	4	3	2	1
Arl14ep	S182	___2	4	3	2	1
Ptk2b	S375	___1	4	3	2	1
Mtbp	S697	___2	4	3	2	1
Mtbp	S701	___2	4	3	2	1
Srsf7	S212	___2	4	3	2	1
Hirip3	S134	___2	4	3	2	1
Fra10ac1	S283	___2	4	3	2	1
Phf23	S74	___2	4	3	2	1
Phf23	S79	___2	4	3	2	1
Srrm2	S349	___2	4	3	2	1
Srrm2	S351	___2	4	3	2	1
Srrm2	S1340	___2	4	3	2	1
Srrm2	S1834	___2	4	3	2	1
Srrm2	S1924	___2	4	3	2	1
Srrm2	S1927	___2	4	3	2	1
Vps13c	S871	___2	4	3	2	1
Vps13c	S873	___2	4	3	2	1
Chd9	S610	___2	4	3	2	1
Chd9	S615	___2	4	3	2	1
Map1s	S716	___2	4	3	2	1
Sipa1l1	S210	___2	4	3	2	1
Sipa1l1	S211	___2	4	3	2	1
Sipa1l1	S221	___2	4	3	2	1
Ncaph	S189	___2	4	3	2	1
Cenpu	S164	___2	4	3	2	1
Ppfibp1	S957	___2	4	3	2	1
Dtnb	S528	___2	4	3	2	1
Ep400	S64	___2	4	3	2	1
Smtnl2	S98	___2	4	3	2	1
Ccdc132	S279	___2	4	3	2	1
Ccdc132	S281	___2	4	3	2	1
Nup153	S204	___1	4	3	2	1
Eif3b	S75	___2	4	3	2	1
Eif3b	S120	___2	4	3	2	1
Eif3b	S123	___2	4	3	2	1
Eif3b	S37	___2	4	3	2	1
Eif3b	S40	___2	4	3	2	1
Spata13	S670	___1	4	3	2	1
Ncapd2	S1323	___2	4	3	2	1
Champ1	S272	___2	4	3	2	1
Champ1	S276	___2	4	3	2	1
Champ1	S421	___2	4	3	2	1
Mepce;Baiap3	S191	___2	4	3	2	1
Mepce;Baiap3	S192	___2	4	3	2	1
Irf2bpl	S313	___2	4	3	2	1
Alms1	S73	___2	4	3	2	1
Alms1	S74	___2	4	3	2	1
Fam129b	S650	___2	4	3	2	1
Dync1li1	S510	___2	4	3	2	1
Sort1	S327	___1	4	3	2	1
Kars	S617	___2	4	3	2	1
Kars	S621	___2	4	3	2	1
Plcd1	S460	___2	4	3	2	1
Nop14	S146	___2	4	3	2	1
Nop14	S148	___2	4	3	2	1
Parn	S569	___2	4	3	2	1
Parn	S575	___2	4	3	2	1
Sirt2	S23	___2	4	3	2	1
Sirt2	S25	___2	4	3	2	1
Ankrd11	S1070	___1	4	3	2	1
Kif13b	S1654	___1	4	3	2	1
Kif13b	S1705	___1	4	3	2	1
Kif13b	S1380	___1	4	3	2	1
Psip1	S272	___2	4	3	2	1
Psip1	S274	___2	4	3	2	1
Raf1	S295	___2	4	3	2	1
Raf1	S296	___2	4	3	2	1
Raf1	S301	___2	4	3	2	1
Arhgap19	S87	___1	4	3	2	1
Cep192	S93	___1	4	3	2	1
Riok2	S433	___2	4	3	2	1
Riok2	S437	___2	4	3	2	1
C2cd3	S453	___1	4	3	2	1
NA	S48	___2	4	3	2	1
NA	S52	___2	4	3	2	1
N6amt2	S2	___2	4	3	2	1
N6amt2	S4	___2	4	3	2	1
Camsap3	S335	___1	4	3	2	1
Phf6	S145	___2	4	3	2	1
Phf6	S154	___2	4	3	2	1
Nolc1	S424	___1	4	3	2	1
Pdcl	S293	___2	4	3	2	1
Pdcl	S296	___2	4	3	2	1
Upf1	S1102	___2	4	3	2	1
Cpsf1	S735	___2	4	3	2	1
Kif23	S936	___1	4	3	2	1
Exosc9	S385	___2	4	3	2	1
Exosc9	S393	___2	4	3	2	1
Exosc9	S395	___2	4	3	2	1
Cdc42ep4	S139	___2	4	3	2	1
Cdc42ep4	S140	___2	4	3	2	1
Pcm1	S1495	___2	4	3	2	1
Pcm1	S1497	___2	4	3	2	1
Pcm1	S1498	___2	4	3	2	1
Pcm1	S116	___2	4	3	2	1
Akap12	S598	___2	4	3	2	1
Foxo3	S7	___2	4	3	2	1
Foxo3	S12	___2	4	3	2	1
Eif3g	S42	___2	4	3	2	1
Mtmr2	S9	___2	4	3	2	1
Tfe3	S532	___1	4	3	2	1
Mdn1	T4888	___2	4	3	2	1
Qser1	T1304	___2	4	3	2	1
Arid4b	T793	___2	4	3	2	1
Utrn	S933	___1	4	3	2	1
Nasp	T463	___2	4	3	2	1
Nasp	T479	___2	4	3	2	1
Tdp1	T148	___2	4	3	2	1
Pou2f1	S8	___1	4	3	2	1
Myl12a;Myl9;Myl12b	T19	___2	4	3	2	1
Brd8	T264	___2	4	3	2	1
Ppp1r2	T74	___2	4	3	2	1
Sik3	T585	___2	4	3	2	1
Rrp8	T102	___2	4	3	2	1
Setd1a	T1174	___2	4	3	2	1
Baz2a	T1039	___2	4	3	2	1
Tacc2	T2210	___2	4	3	2	1
Numa1	S1835	___1	4	3	2	1
Kdm2b	T883	___2	4	3	2	1
Trim33	T1098	___2	4	3	2	1
Myc	T72	___2	4	3	2	1
Slirp	T94	___2	4	3	2	1
Daxx	T486	___2	4	3	2	1
Zfp106;Znf106	S1218	___1	4	3	2	1
L1td1	T112	___2	4	3	2	1
Zfp106;Znf106	S322	___1	4	3	2	1
Arpp19;Ensa	S62	___1	4	3	2	1
Fbxo31	T37	___2	4	3	2	1
Emg1	T24	___2	4	3	2	1
Banf1	T2	___2	4	3	2	1
Banf1	T3	___2	4	3	2	1
Sap30	T145	___2	4	3	2	1
Mycn	T58	___2	4	3	2	1
Lmnb1	T26	___2	4	3	2	1
H2afx	T124	___2	4	3	2	1
Pi4kb	S440	___1	4	3	2	1
Fgd1	T710	___2	4	3	2	1
Slc16a1	T462	___2	4	3	2	1
Tnks1bp1	T533	___2	4	3	2	1
Erf	T443	___2	4	3	2	1
Mcm2	T25	___2	4	3	2	1
Sap30bp	T26	___2	4	3	2	1
Dusp27	T1025	___2	4	3	2	1
Gtf2f1	T389	___2	4	3	2	1
D2Wsu81e	T354	___2	4	3	2	1
D2Wsu81e	T370	___2	4	3	2	1
Mta3	T430	___2	4	3	2	1
Esf1	T693	___2	4	3	2	1
Srek1ip1	T99	___2	4	3	2	1
Rab11fip1;Rab11fip2	S158	___1	4	3	2	1
Cttn	T364	___2	4	3	2	1
Trim24	T97	___2	4	3	2	1
Fam122b	T112	___2	4	3	2	1
Zc3h11a	T744	___2	4	3	2	1
Fxr2	T600	___2	4	3	2	1
Prune	T411	___2	4	3	2	1
Ppip5k2	S38	___1	4	3	2	1
Pwp2	T891	___2	4	3	2	1
Trappc12	T302	___2	4	3	2	1
Sipa1l1	T217	___2	4	3	2	1
Cenpu	T174	___2	4	3	2	1
Eif3b	T45	___2	4	3	2	1
Tet1	S1946	___1	4	3	2	1
Mepce	T188	___2	4	3	2	1
Mkl1	T488	___2	4	3	2	1
Tet1	S968	___1	4	3	2	1
Huwe1	S2547	___1	4	3	2	1
Kars	T618	___2	4	3	2	1
Plcd1	T457	___2	4	3	2	1
Sirt2	T27	___2	4	3	2	1
Cic	T1342	___2	4	3	2	1
Psip1	T271	___2	4	3	2	1
Akap12	T594	___2	4	3	2	1
Racgap1	T577	___2	4	3	2	1
Eif3g	T41	___2	4	3	2	1
Ppp1r2	Y87	___2	4	3	2	1
Herc1	Y4859	___2	4	3	2	1
Map1b	Y1792	___2	4	3	2	1
Slc11a2	Y555	___2	4	3	2	1
Cdk2;Cdk3	YNA	___2	4	3	2	1
Cttn	Y384	___2	4	3	2	1
Utp14a	Y26	___2	4	3	2	1
Rbm12b2;Rbm12b1	Y284	___2	4	3	2	1
Ccdc132	Y277	___2	4	3	2	1
Huwe1	S3923	___3	4	3	2	1
Cep131	S14	___3	4	3	2	1
Cgn	S135	___1	4	3	2	1
Pkp2	S151	___3	4	3	2	1
Pkp2	S154	___3	4	3	2	1
Pkp2	S155	___3	4	3	2	1
Srrm1	S756	___3	4	3	2	1
Srrm1	S758	___3	4	3	2	1
Srrm1	S761	___3	4	3	2	1
Itsn2	S843	___1	4	3	2	1
Acbd5	S396	___1	4	3	2	1
Rapgef2	S1020	___1	4	3	2	1
Ncor2	S742	___3	4	3	2	1
Ncor2	S743	___3	4	3	2	1
Ncor2	S750	___3	4	3	2	1
C2cd5	S659	___3	4	3	2	1
C2cd5	S661	___3	4	3	2	1
C2cd5	S662	___3	4	3	2	1
Dock6	S1372	___1	4	3	2	1
Dock6	S880	___1	4	3	2	1
Map4	S519	___1	4	3	2	1
Map4	S901	___1	4	3	2	1
Zfp652;Znf652	S215	___1	4	3	2	1
Myc	S296	___1	4	3	2	1
Zc3h13	S1090	___3	4	3	2	1
Zc3h13	S1093	___3	4	3	2	1
Zc3h13	S1086	___3	4	3	2	1
Mllt4	S546	___3	4	3	2	1
Mllt4	S547	___3	4	3	2	1
Mllt4	S549	___3	4	3	2	1
Mllt4	S550	___3	4	3	2	1
Nlk	S100	___1	4	3	2	1
Scrib	S976	___1	4	3	2	1
Kdm2b	S874	___3	4	3	2	1
Mprip	S471	___1	4	3	2	1
Mprip	S1001	___1	4	3	2	1
Mprip	S524	___1	4	3	2	1
Coq9	S79	___1	4	3	2	1
Braf	S411	___1	4	3	2	1
L1td1	S109	___3	4	3	2	1
L1td1	S110	___3	4	3	2	1
L1td1	S460	___3	4	3	2	1
L1td1	S468	___3	4	3	2	1
L1td1	S475	___3	4	3	2	1
Tdh	S113	___1	4	3	2	1
Noc2l	S26	___3	4	3	2	1
Noc2l	S28	___3	4	3	2	1
Noc2l	S30	___3	4	3	2	1
Smarca1	S115	___1	4	3	2	1
Map3k4	S449	___3	4	3	2	1
Map3k4	S454	___3	4	3	2	1
Eef2k	S469	___3	4	3	2	1
Eef2k	S476	___3	4	3	2	1
Eef2k	S477	___3	4	3	2	1
Ap3d1	S754	___3	4	3	2	1
Ap3d1	S755	___3	4	3	2	1
Ap3d1	S760	___3	4	3	2	1
Reps1	S162	___3	4	3	2	1
Reps1	S170	___3	4	3	2	1
Map1b	S1253	___3	4	3	2	1
Map1b	S1257	___3	4	3	2	1
Map1b	S1260	___3	4	3	2	1
Psen1	S371	___3	4	3	2	1
Rfx7	S322	___1	4	3	2	1
Rfx7	S1177	___1	4	3	2	1
Rfx7	S1224	___1	4	3	2	1
Smarcad1	S124	___3	4	3	2	1
Smarcad1	S127	___3	4	3	2	1
Larp7	S253	___3	4	3	2	1
Esyt2	S679	___3	4	3	2	1
Esyt2	S682	___3	4	3	2	1
Esyt2	S685	___3	4	3	2	1
Rffl	S261	___3	4	3	2	1
Rffl	S264	___3	4	3	2	1
Rffl	S267	___3	4	3	2	1
Srp72	S214	___1	4	3	2	1
Slc4a7	S1057	___1	4	3	2	1
Smcr8	S488	___3	4	3	2	1
Smcr8	S491	___3	4	3	2	1
Smcr8	S497	___3	4	3	2	1
Slc4a7;Slc4a10	S238	___1	4	3	2	1
N4bp2	S546	___1	4	3	2	1
Abl2	S634	___1	4	3	2	1
Abl2	S635	___1	4	3	2	1
Esf1	S686	___3	4	3	2	1
Esf1	S688	___3	4	3	2	1
Esf1	S689	___3	4	3	2	1
Srek1ip1	S96	___3	4	3	2	1
Srek1ip1	S97	___3	4	3	2	1
Sash1	S714	___1	4	3	2	1
Grb10	S78	___3	4	3	2	1
Cttn	S368	___3	4	3	2	1
Cttn	S370	___3	4	3	2	1
Cttn	S380	___3	4	3	2	1
Cttn	S381	___3	4	3	2	1
Prpf4b	S518	___3	4	3	2	1
Prpf4b	S519	___3	4	3	2	1
Prpf4b	S520	___3	4	3	2	1
Ptpn14	S710	___3	4	3	2	1
Ptpn14	S713	___3	4	3	2	1
Sptbn1	S2163	___3	4	3	2	1
Sptbn1	S2164	___3	4	3	2	1
Hectd1	S1772	___1	4	3	2	1
Slc12a4	S969	___1	4	3	2	1
Sall1	S584	___3	4	3	2	1
Sall1	S587	___3	4	3	2	1
Sall1	S594	___3	4	3	2	1
Slc20a2	S259	___3	4	3	2	1
Slc20a2	S253	___3	4	3	2	1
Clspn	S26	___3	4	3	2	1
Clspn	S46	___3	4	3	2	1
Topors	S861	___3	4	3	2	1
Topors	S863	___3	4	3	2	1
Pkn2	S297	___1	4	3	2	1
Gps1	S4	___1	4	3	2	1
Chek1	S280	___1	4	3	2	1
Chek1	S317	___1	4	3	2	1
Gigyf2	S26	___1	4	3	2	1
L1td1	S136	___1	4	3	2	1
L1td1	S193	___1	4	3	2	1
L1td1	S310	___1	4	3	2	1
L1td1	S312	___1	4	3	2	1
L1td1	S781	___1	4	3	2	1
Srrm2	S792	___3	4	3	2	1
Srrm2	S1334	___3	4	3	2	1
Srrm2	S1335	___3	4	3	2	1
L1td1	S473	___1	4	3	2	1
L1td1	S649	___1	4	3	2	1
Chd9	S610	___3	4	3	2	1
Chd9	S611	___3	4	3	2	1
Chd9	S615	___3	4	3	2	1
Map1s	S569	___3	4	3	2	1
Map1s	S577	___3	4	3	2	1
Sp1	S7	___1	4	3	2	1
Smtnl2	S278	___3	4	3	2	1
Eif3b	S79	___3	4	3	2	1
Parg	S311	___1	4	3	2	1
Naa15	S854	___1	4	3	2	1
Champ1	S617	___3	4	3	2	1
Champ1	S622	___3	4	3	2	1
Champ1	S623	___3	4	3	2	1
Champ1	S416	___3	4	3	2	1
Champ1	S421	___3	4	3	2	1
Champ1	S425	___3	4	3	2	1
Irf2bpl	S636	___3	4	3	2	1
Dnttip2	S80	___3	4	3	2	1
Sipa1l3	S198	___1	4	3	2	1
Snta1	S194	___1	4	3	2	1
Ctnnd1	S4	___1	4	3	2	1
Ctnnd1	S858	___1	4	3	2	1
Pdxdc1	S718	___3	4	3	2	1
Trip12	S1030	___1	4	3	2	1
Ptpn13	S240	___1	4	3	2	1
Pcm1	S1254	___3	4	3	2	1
Pcm1	S1259	___3	4	3	2	1
Pcm1	S1260	___3	4	3	2	1
Ank3	S915	___1	4	3	2	1
Prpf40a	S879	___3	4	3	2	1
Prpf40a	S881	___3	4	3	2	1
Prpf40a	S884	___3	4	3	2	1
Ubxn7	S280	___1	4	3	2	1
Tjp2	S902	___3	4	3	2	1
Huwe1	T3928	___3	4	3	2	1
Huwe1	T3931	___3	4	3	2	1
Cep131	T10	___3	4	3	2	1
Nsun2	S688	___1	4	3	2	1
Tcof1	S309	___1	4	3	2	1
Rrp8	T102	___3	4	3	2	1
Arhgap17	T730	___3	4	3	2	1
Arhgap17	T734	___3	4	3	2	1
Arhgap17	T736	___3	4	3	2	1
Arhgap17	T740	___3	4	3	2	1
Mllt3	S77	___1	4	3	2	1
Pom121	S416	___1	4	3	2	1
L1td1	T112	___3	4	3	2	1
Birc6	S2216	___1	4	3	2	1
Birc6	S455	___1	4	3	2	1
Map3k4	T451	___3	4	3	2	1
Ap3d1	T758	___3	4	3	2	1
Reps1	T173	___3	4	3	2	1
Carhsp1	S53	___1	4	3	2	1
Esf1	T693	___3	4	3	2	1
Srek1ip1	T99	___3	4	3	2	1
Ints1	S1392	___1	4	3	2	1
Ptpn14	T719	___3	4	3	2	1
Phf10	S269	___1	4	3	2	1
Emc8	S29	___1	4	3	2	1
Gtpbp1	S8	___1	4	3	2	1
Gtpbp1	S24	___1	4	3	2	1
Topors	T859	___3	4	3	2	1
Map1s	T571	___3	4	3	2	1
Sema4d	S856	___1	4	3	2	1
Dync1li1	T513	___3	4	3	2	1
Dnttip2	T78	___3	4	3	2	1
Dnttip2	T82	___3	4	3	2	1
Purb	S316	___1	4	3	2	1
Fkbp8	S40	___1	4	3	2	1
Bet1	S50	___1	4	3	2	1
Ccrn4l	S43	___1	4	3	2	1
Tjp2	T907	___3	4	3	2	1
Tjp2	Y914	___3	4	3	2	1
Epb41l2	S201	___1	4	3	2	1
Epb41l2	S698	___1	4	3	2	1
Epb41l2	S492	___1	4	3	2	1
Tmem131;Aurkaip1	S1645	___1	4	3	2	1
Dnmt3b	S39	___1	4	3	2	1
Dnmt3b	S195	___1	4	3	2	1
Sap30	S131	___1	4	3	2	1
Sap30	S138	___1	4	3	2	1
H3f3c;H3f3a	S29	___1	4	3	2	1
Aldoa;Aldoart2	S39	___1	4	3	2	1
