# Supplementary material for: AMPK activation by glycogen expenditure primes the exit of naïve pluripotency
Source: EMBO Rep. 2025 Feb 17;26(6):1504–27. doi: 10.1038/s44319-025-00384-x (PMC11933299; doi:10.1038/s44319-025-00384-x)
Supplement: Supplementary file 4 — Source data Fig. 2 [file 44319_2025_384_MOESM4_ESM.zip]

Archive with 73 entries (55 files):
- Figure 2/
- Figure 2/.DS_Store
- Figure 2/Fig. 2B/
- Figure 2/Fig. 2B/.DS_Store
- Figure 2/Fig. 2B/b actin/
- Figure 2/Fig. 2B/b actin/.DS_Store
- Figure 2/Fig. 2B/b actin/IM008114_2Sum.TIF
- Figure 2/Fig. 2B/Gys1/
- Figure 2/Fig. 2B/Gys1/.DS_Store
- Figure 2/Fig. 2B/Gys1/IM008122_2Sum.TIF
- Figure 2/Fig. 2B/pACC/
- Figure 2/Fig. 2B/pACC/.DS_Store
- Figure 2/Fig. 2B/pACC/IM008124_3Sum.TIF
- Figure 2/Fig. 2B/pAMPKa/
- Figure 2/Fig. 2B/pAMPKa/.DS_Store
- Figure 2/Fig. 2B/pAMPKa/IM008168_3Sum.TIF
- Figure 2/Fig. 2B/pErk/
- Figure 2/Fig. 2B/pErk/.DS_Store
- Figure 2/Fig. 2B/pErk/IM008120_3.TIF
- Figure 2/Fig. 2B/pGsk3b(Y216)/
- Figure 2/Fig. 2B/pGsk3b(Y216)/.DS_Store
- Figure 2/Fig. 2B/pGsk3b(Y216)/IM008119_3Sum.TIF
- Figure 2/Fig. 2B/pGys1(S641)/
- Figure 2/Fig. 2B/pGys1(S641)/.DS_Store
- Figure 2/Fig. 2B/pGys1(S641)/IM008121_3Sum.TIF
- Figure 2/Fig. 2B/pStat3/
- Figure 2/Fig. 2B/pStat3/.DS_Store
- Figure 2/Fig. 2B/pStat3/IM008118_3Sum.TIF
- Figure 2/Fig. 2B/t AMPK/
- Figure 2/Fig. 2B/t AMPK/.DS_Store
- Figure 2/Fig. 2B/t AMPK/IM008116_2.TIF
- Figure 2/Fig. 2B/tAcc/
- Figure 2/Fig. 2B/tAcc/.DS_Store
- Figure 2/Fig. 2B/tAcc/IM008126_1.TIF
- Figure 2/Fig. 2D/
- Figure 2/Fig. 2D/bactin.tif
- Figure 2/Fig. 2D/pAcc.tif
- Figure 2/Fig. 2D/pAmpk.tif
- Figure 2/Fig. 2E/
- Figure 2/Fig. 2E/J1_No stain.001
- Figure 2/Fig. 2E/J1_No stain.002
- Figure 2/Fig. 2E/J1_No stain.003
- Figure 2/Fig. 2E/J1_NR.007
- Figure 2/Fig. 2E/J1_NR.008
- Figure 2/Fig. 2E/J1_NR.009
- Figure 2/Fig. 2E/Primed_NR.018
- Figure 2/Fig. 2E/Primed_NR.019
- Figure 2/Fig. 2E/Primed_NR.020
- Figure 2/Fig. 2G/
- Figure 2/Fig. 2G/.DS_Store
- Figure 2/Fig. 2G/200420_Succinate and Lipids 13C ratio btw Primed vs Naive.xlsx
- Figure 2/Fig. 2G/Fig. 2G.xlsx
- Figure 2/Fig. 2H/
- Figure 2/Fig. 2H/BODIPY_Cont.018
- Figure 2/Fig. 2H/BODIPY_Cont.019
- Figure 2/Fig. 2H/BODIPY_No Glc.016
- Figure 2/Fig. 2H/BODIPY_No Glc.017
- Figure 2/Fig. 2H/No Stain.003
- Figure 2/Fig. 2H/No stain_No Glc).013
- Figure 2/Fig. 2I/
- Figure 2/Fig. 2I/.DS_Store
- Figure 2/Fig. 2I/BF.tif
- Figure 2/Fig. 2I/Hoech.tif
- Figure 2/Fig. 2I/NR.tif
- Figure 2/Fig. 2J/
- Figure 2/Fig. 2J/.DS_Store
- Figure 2/Fig. 2J/J1 Cont_Acc inh Annexin.005
- Figure 2/Fig. 2J/J1 Cont_Acc inh Annexin.006
- Figure 2/Fig. 2J/J1 Cont_Acc inh Annexin.007
- Figure 2/Fig. 2J/J1 Cont_Annexin.001
- Figure 2/Fig. 2J/J1 Cont_Annexin.002
- Figure 2/Fig. 2J/J1 Cont_Annexin.003
- Figure 2/Fig. 2J/J1 Cont_Annexin.004
