# Supplementary material for: AMPK activation by glycogen expenditure primes the exit of naïve pluripotency
Source: EMBO Rep. 2025 Feb 17;26(6):1504–27. doi: 10.1038/s44319-025-00384-x (PMC11933299; doi:10.1038/s44319-025-00384-x)
Supplement: Supplementary file 4 — Source data Fig. 2 [file 44319_2025_384_MOESM4_ESM.zip › Figure 2/Fig. 2G/200420_Succinate and Lipids 13C ratio btw Primed vs Naive.xlsx]

## Sheet: Sheet1
SPECTRUM - MS											SPECTRUM - MS
200331_Naive_6h_20uL_5uL.raw						Suc		intensity	%		200331_Primed_6h_20uL_5uL.raw					Suc		intensity	%
FTMS - p ESI Full lock ms [70.0000-1000.0000]					M+0	117.018		20111.1	100		FTMS - p ESI Full lock ms [70.0000-1000.0000]				M+0	117.018		53220.1	100
Scan #: 1352-1420					M+1	118.021	118.012	2931.78	14.5779		Scan #: 1346-1434				M+1	118.021	118.021	909.561	4.52268
RT: 12.22-12.83					M+2	119.025	119.025	4367.61	21.7174		RT: 12.10-12.88				M+2	119.025	119.024	516.617	2.56881
AV: 69					M+3	120.028	120.028	767.149	3.81455		AV: 89				M+3	120.028	120.03	1086.08	5.40041
Data points: 70911					M+4	121.031	121.032	164.977	0.820326		Data points: 73981				M+4	121.032	?		0
Mass	Intensity										Mass	Intensity
69.3054	0										69.3053	0
69.3055	0										69.3054	0
69.3057	0				Suc (%)	Naive	Primed	Naive	Primed		69.3056	0
69.3058	0				M+0	100	100	70.9571	95.4923		69.3057	0
70.084	0				M+1	14.5779	4.52268	10.3441	1.63202		70.0273	0
70.0841	0				M+2	21.7174	2.56881	15.4101	0.926961		70.0275	0
70.0843	0				M+3	3.81455	5.40041	2.7067	1.94875		70.0276	0
70.0844	0				M+4	0.820326	0	0.582079	0		70.0277	0
70.0845	13.1659										70.0279	123.772
70.0847	31.2344										70.028	474.958
70.0848	41.0714										70.0282	863.177
70.085	39.6424										70.0283	1054.49
70.0851	28.4774										70.0284	956.284
70.0852	10.5959										70.0286	633.422
70.0854	0										70.0287	257.096
70.0855	0										70.0288	35.1916
70.0857	0										70.029	0
70.0858	0										70.0291	0
70.1707	0										70.0293	0
70.1709	0										70.0294	0
70.171	0										70.1254	0
70.1712	0										70.1255	0
70.1713	12.3194										70.1257	0
70.1714	39.0869										70.1258	0
70.1716	59.2161										70.1259	8.20253
70.1717	60.6304										70.1261	35.4596
70.1719	43.4017										70.1262	47.4128
70.172	16.598										70.1264	44.1045
70.1721	0										70.1265	27.9917
70.1723	0										70.1266	9.97903
70.1724	0										70.1268	8.43484
70.1725	0										70.1269	29.0029
70.2449	0										70.127	45.0399
70.2451	0										70.1272	48.0007
70.2452	0										70.1273	34.3718
70.2454	0										70.1275	9.9707
70.2455	5.90985										70.1276	0
70.2456	20.3673										70.1277	0
70.2458	33.9737										70.1279	0
70.2459	38.1262										70.128	0
70.2461	29.5005										70.1383	0
70.2462	11.9544										70.1385	0
70.2463	0										70.1386	0
70.2465	0										70.1387	0
70.2466	0										70.1389	3.34625
70.2468	0										70.139	24.0636
70.3221	0										70.1392	36.0893
70.3222	0										70.1393	39.0624
70.3223	0										70.1394	31.5496
70.3225	0										70.1396	17.4359
70.3226	30.382										70.1397	0
70.3228	64.7541										70.1399	0
70.3229	75.5531										70.14	0
70.323	63.6657										70.1401	0
70.3232	37.1205										70.1667	0
70.3233	11.1247										70.1669	0
70.3235	0										70.167	0
70.3236	0										70.1672	0
70.3237	0										70.1673	3.8068
70.3239	0										70.1674	22.4142
70.3509	0										70.1676	36.3306
70.351	0										70.1677	40.199
70.3512	0										70.1679	30.5751
70.3513	0										70.168	13.6103
70.3514	11.2233										70.1681	0
70.3516	26.7579										70.1683	0
70.3517	35.5089										70.1684	0
70.3519	33.6028										70.1686	0
70.352	22.4198										70.1764	0
70.3521	6.92069										70.1765	0
70.3523	0										70.1766	0
70.3524	0										70.1768	0
70.3526	0										70.1769	6.0336
70.3527	0										70.1771	24.6815
70.367	0										70.1772	43.3704
70.3671	0										70.1773	52.9878
70.3672	0										70.1775	47.02
70.3674	0										70.1776	18.9968
70.3675	8.98907										70.1778	0
70.3677	22.0219										70.1779	0
70.3678	29.4678										70.178	0
70.3679	30.1058										70.1782	0
70.3681	22.2802										70.2267	0
70.3682	8.05406										70.2269	0
70.3684	0										70.227	0
70.3685	0										70.2271	0
70.3686	0										70.2273	5.67767
70.3688	0										70.2274	23.3858
70.45	0										70.2275	42.4164
70.4502	0										70.2277	48.4754
70.4503	0										70.2278	37.1146
70.4505	0										70.228	15.5155
70.4506	9.06005										70.2281	0
70.4507	23.3779										70.2282	0
70.4509	31.13										70.2284	0
70.451	30.966										70.2285	0
70.4512	22.4944										70.2468	0
70.4513	8.40539										70.2469	0
70.4514	0										70.2471	0
70.4516	0										70.2472	0
70.4517	0										70.2474	11.4696
70.4519	0										70.2475	32.7537
70.4641	0										70.2476	45.555
70.4642	0										70.2478	44.7361
70.4643	0										70.2479	30.3226
70.4645	0										70.2481	7.81373
70.4646	7.53514										70.2482	0
70.4648	25.0984										70.2483	0
70.4649	41.0505										70.2485	0
70.465	45.6365										70.2486	0
70.4652	35.9251										70.2608	0
70.4653	14.4882										70.2609	0
70.4655	0										70.2611	0
70.4656	0										70.2612	0
70.4657	0										70.2613	6.01679
70.4659	0										70.2615	24.5489
70.516	0										70.2616	37.7561
70.5161	0										70.2617	40.0172
70.5163	0										70.2619	29.7278
70.5164	0										70.262	10.7853
70.5165	9.15068										70.2622	0
70.5167	33.6805										70.2623	0
70.5168	56.3498										70.2624	0
70.517	60.6435										70.2626	0
70.5171	44.4634										70.3034	0
70.5172	17.4486										70.3035	0
70.5174	0										70.3037	0
70.5175	0										70.3038	0
70.5177	0										70.3039	5.63215
70.5178	0										70.3041	28.6699
70.5258	0										70.3042	45.8264
70.5259	0										70.3044	50.1566
70.5261	0										70.3045	39.4912
70.5262	0										70.3046	16.0065
70.5264	8.34115										70.3048	0
70.5265	25.9611										70.3049	0
70.5266	38.7925										70.3051	0
70.5268	39.0734										70.3052	0
70.5269	26.7168										70.3266	0
70.5271	9.49592										70.3267	0
70.5272	0										70.3269	0
70.5273	0										70.327	0
70.5275	0										70.3271	6.90548
70.5276	0										70.3273	27.6189
70.5311	0										70.3274	42.8979
70.5313	0										70.3276	46.3736
70.5314	0										70.3277	35.4982
70.5316	0										70.3278	15.9617
70.5317	10.092										70.328	0
70.5318	26.9872										70.3281	0
70.532	35.6184										70.3283	0
70.5321	34.1818										70.3284	0
70.5323	23.924										70.3417	0
70.5324	8.81438										70.3418	0
70.5325	0										70.342	0
70.5327	0										70.3421	0
70.5328	0										70.3423	5.83261
70.533	0										70.3424	28.3527
70.5747	0										70.3425	47.2388
70.5748	0										70.3427	54.0661
70.575	0										70.3428	43.3065
70.5751	0										70.343	17.5884
70.5753	7.98344										70.3431	0
70.5754	25.7072										70.3432	0
70.5755	39.5299										70.3434	0
70.5757	39.3221										70.3435	0
70.5758	24.2061										70.3966	0
70.576	7.07684										70.3967	0
70.5761	0										70.3968	0
70.5762	0										70.397	0
70.5764	0										70.3971	13.2736
70.5765	0										70.3973	34.8987
70.5845	0										70.3974	46.4686
70.5847	0										70.3975	47.7799
70.5848	0										70.3977	36.9212
70.585	0										70.3978	10.6187
70.5851	14.6868										70.398	0
70.5852	39.1995										70.3981	0
70.5854	49.6523										70.3982	0
70.5855	46.3284										70.3984	0
70.5857	31.9742										70.4152	0
70.5858	12.0887										70.4153	0
70.5859	0										70.4155	0
70.5861	0										70.4156	0
70.5862	0										70.4157	5.38799
70.5864	0										70.4159	22.0934
70.6034	0										70.416	32.9715
70.6035	0										70.4162	35.0058
70.6037	0										70.4163	27.4621
70.6038	0										70.4164	13.3547
70.6039	7.93827										70.4166	0
70.6041	37.075										70.4167	0
70.6042	62.1241										70.4169	0
70.6044	72.5306										70.417	0
70.6045	60.1118										70.4438	0
70.6047	29.7486										70.4439	0
70.6048	0										70.4441	0
70.6049	0										70.4442	0
70.6051	0										70.4443	6.14848
70.6052	0										70.4445	29.5995
70.6184	0										70.4446	44.7941
70.6186	0										70.4448	47.0206
70.6187	0										70.4449	34.2838
70.6189	0										70.445	13.8753
70.619	12.2189										70.4452	0
70.6191	35.7515										70.4453	0
70.6193	48.5761										70.4455	0
70.6194	46.7424										70.4456	0
70.6196	32.2787										70.4701	0
70.6197	12.2157										70.4703	0
70.6198	0										70.4704	0
70.62	0										70.4706	0
70.6201	0										70.4707	9.80595
70.6203	0										70.4708	32.4832
70.6456	0										70.471	46.1523
70.6457	0										70.4711	47.5173
70.6459	0										70.4713	35.7833
70.646	0										70.4714	15.5451
70.6462	9.42679										70.4715	0
70.6463	34.1562										70.4717	0
70.6464	57.0374										70.4718	0
70.6466	62.3377										70.472	12.9974
70.6467	44.6437										70.4721	37.7353
70.6469	17.0039										70.4722	49.9286
70.647	0										70.4724	47.9381
70.6472	0										70.4725	34.683
70.6473	0										70.4727	13.8508
70.6474	0										70.4728	0
70.6583	0										70.4729	0
70.6584	0										70.4731	0
70.6586	0										70.4732	0
70.6587	0										70.5254	0
70.6588	10.3528										70.5256	0
70.659	35.6466										70.5257	0
70.6591	55.0925										70.5259	0
70.6593	57.6607										70.526	1.71547
70.6594	41.5245										70.5261	21.6085
70.6595	16.1938										70.5263	39.6668
70.6597	0										70.5264	49.7376
70.6598	0										70.5266	45.7635
70.66	0										70.5267	29.305
70.6601	0										70.5268	0
70.6733	0										70.527	0
70.6735	0										70.5271	0
70.6736	0										70.5273	0
70.6738	0										70.5791	0
70.6739	7.7187										70.5793	0
70.6741	28.1571										70.5794	0
70.6742	44.2824										70.5795	0
70.6743	49.5447										70.5797	8.24045
70.6745	39.191										70.5798	29.0535
70.6746	17.3102										70.58	49.6865
70.6748	0										70.5801	56.2937
70.6749	0										70.5802	44.1916
70.675	0										70.5804	10.8065
70.6752	0										70.5805	0
70.7192	0										70.5807	0
70.7193	0										70.5808	0
70.7194	0										70.5809	0
70.7196	0										70.6165	0
70.7197	13.7794										70.6167	0
70.7199	41.7777										70.6168	0
70.72	59.3159										70.6169	0
70.7201	60.7015										70.6171	3.48732
70.7203	45.2985										70.6172	23.4688
70.7204	20.0203										70.6174	38.6039
70.7206	0										70.6175	45.8805
70.7207	0										70.6176	39.0747
70.7208	0										70.6178	20.8234
70.721	0										70.6179	0
70.729	0										70.6181	0
70.7292	0										70.6182	0
70.7293	0										70.6184	0
70.7294	0										70.6227	0
70.7296	10.1249										70.6229	0
70.7297	24.875										70.623	0
70.7299	33.7843										70.6231	0
70.73	31.7986										70.6233	11.3422
70.7302	19.9963										70.6234	35.5522
70.7303	5.6637										70.6236	48.7316
70.7304	0										70.6237	48.1859
70.7306	0										70.6238	34.6751
70.7307	0										70.624	10.8367
70.7309	0										70.6241	0
70.7773	0										70.6243	0
70.7774	0										70.6244	0
70.7776	0										70.6245	0
70.7777	0										70.6624	0
70.7778	12.5642										70.6626	0
70.778	39.0995										70.6627	0
70.7781	54.4786										70.6628	0
70.7783	58.3853										70.663	6.66809
70.7784	47.8255										70.6631	30.8945
70.7786	22.3714										70.6633	52.0541
70.7787	0										70.6634	60.9532
70.7788	0										70.6635	51.4672
70.779	0										70.6637	22.7135
70.7791	0										70.6638	0
70.7879	0										70.664	0
70.788	0										70.6641	0
70.7882	0										70.6642	0
70.7883	0										70.6761	0
70.7884	12.937										70.6762	0
70.7886	32.5282										70.6764	0
70.7887	42.4526										70.6765	0
70.7889	40.3797										70.6766	2.98856
70.789	27.9754										70.6768	19.1475
70.7891	10.2522										70.6769	35.4197
70.7893	0										70.6771	46.9068
70.7894	0										70.6772	45.7558
70.7896	0										70.6773	31.3736
70.7897	0										70.6775	12.4402
70.84	0										70.6776	0
70.8402	0										70.6778	0
70.8403	0										70.6779	0
70.8404	0										70.678	0
70.8406	9.86195										70.6835	0
70.8407	35.2513										70.6837	0
70.8409	54.7042										70.6838	0
70.841	55.5051										70.684	0
70.8411	38.0796										70.6841	11.9669
70.8413	14.2654										70.6842	36.573
70.8414	0										70.6844	49.4764
70.8416	0										70.6845	47.882
70.8417	0										70.6847	32.4108
70.8418	0										70.6848	2.12784
70.8994	0										70.685	0
70.8996	0										70.6851	0
70.8997	0										70.6852	0
70.8998	0										70.6854	0
70.9	13.9481										70.7013	0
70.9001	42.9166										70.7014	0
70.9003	60.4639										70.7016	0
70.9004	59.1835										70.7017	0
70.9006	40.9803										70.7019	7.0286
70.9007	16.4614										70.702	24.03
70.9008	0										70.7021	34.4326
70.901	0										70.7023	37.0346
70.9011	0										70.7024	30.7775
70.9013	0										70.7026	15.3768
70.9184	0										70.7027	0
70.9185	0										70.7029	0
70.9187	0										70.703	0
70.9188	0										70.7031	0
70.919	8.4421										70.7477	0
70.9191	25.5425										70.7478	0
70.9192	37.3738										70.748	0
70.9194	37.4341										70.7481	0
70.9195	25.8447										70.7483	2.07071
70.9197	9.2225										70.7484	24.7234
70.9198	0										70.7485	38.8584
70.92	0										70.7487	41.4749
70.9201	0										70.7488	31.0185
70.9202	0										70.749	14.6086
70.9459	0										70.7491	0
70.946	0										70.7493	0
70.9462	0										70.7494	0
70.9463	0										70.7495	0
70.9464	19.0478										70.7716	0
70.9466	50.766										70.7717	0
70.9467	66.7934										70.7718	0
70.9469	61.877										70.772	0
70.947	38.714										70.7721	10.363
70.9471	12.327										70.7723	32.7001
70.9473	0										70.7724	41.1277
70.9474	0										70.7725	40.0494
70.9476	0										70.7727	30.5301
70.9477	0										70.7728	11.429
70.9537	0										70.773	0
70.9538	0										70.7731	0
70.954	0										70.7732	0
70.9541	0										70.7734	0
70.9542	16.6685										70.7771	0
70.9544	36.6338										70.7772	0
70.9545	43.1164										70.7773	0
70.9547	36.7909										70.7775	0
70.9548	22.2967										70.7776	7.81318
70.9549	0										70.7778	28.4675
70.9551	0										70.7779	45.6885
70.9552	0										70.778	49.6337
70.9554	0										70.7782	38.8616
71.0111	0										70.7783	14.9766
71.0112	0										70.7785	0
71.0114	0										70.7786	0
71.0115	0										70.7788	0
71.0117	56.1441										70.7789	0
71.0118	448.642										70.8364	0
71.0119	1590.12										70.8365	0
71.0121	3268.56										70.8367	0
71.0122	4771.41										70.8368	0
71.0124	4865.11										70.837	8.87805
71.0125	3486.15										70.8371	34.6192
71.0127	1732.98										70.8372	48.8489
71.0128	574.082										70.8374	50.4043
71.0129	132.599										70.8375	39.8211
71.0131	0										70.8377	18.278
71.0132	0										70.8378	0
71.0134	0										70.8379	0
71.0135	0										70.8381	0
71.052	0										70.8382	0
71.0521	0										70.8412	0
71.0523	0										70.8413	0
71.0524	0										70.8415	0
71.0525	20.3687										70.8416	0
71.0527	47.0218										70.8418	5.45346
71.0528	60.6265										70.8419	30.9029
71.053	59.3735										70.842	44.0022
71.0531	45.0064										70.8422	48.1622
71.0533	16.0971										70.8423	39.5302
71.0534	0										70.8425	18.3972
71.0535	0										70.8426	0
71.0537	0										70.8428	0
71.0538	0										70.8429	0
71.0868	0										70.843	0
71.0869	0										70.8754	0
71.0871	0										70.8756	0
71.0872	0										70.8757	0
71.0873	16.1691										70.8758	0
71.0875	40.2737										70.876	10.6246
71.0876	60.0737										70.8761	35.3426
71.0878	63.9771										70.8763	47.972
71.0879	49.3221										70.8764	49.0879
71.0881	26.2035										70.8766	39.1143
71.0882	4.93682										70.8767	14.122
71.0883	0										70.8768	0
71.0885	0										70.877	0
71.0886	0										70.8771	1.81853
71.0888	0										70.8773	17.1266
71.1171	0										70.8774	32.4335
71.1172	0										70.8775	40.3583
71.1173	0										70.8777	35.1331
71.1175	0										70.8778	19.6354
71.1176	9.79932										70.878	0
71.1178	29.9372										70.8781	0
71.1179	43.4328										70.8782	0
71.1181	48.2573										70.8784	0
71.1182	40.5765										70.8862	0
71.1183	19.1246										70.8863	0
71.1185	11.1615										70.8865	0
71.1186	32.9028										70.8866	0
71.1188	45.0866										70.8867	5.57003
71.1189	43.5261										70.8869	32.0618
71.119	28.9741										70.887	45.1306
71.1192	10.215										70.8872	45.9831
71.1193	0										70.8873	33.6009
71.1195	0										70.8874	14.84
71.1196	0										70.8876	0
71.1198	0										70.8877	3.18259
71.1609	0										70.8879	27.427
71.161	0										70.888	39.0021
71.1612	0										70.8882	42.1857
71.1613	0										70.8883	34.9426
71.1614	9.67244										70.8884	19.9972
71.1616	32.4375										70.8886	0
71.1617	51.1779										70.8887	0
71.1619	53.3719										70.8889	0
71.162	36.057										70.889	0
71.1622	12.2263										70.8932	0
71.1623	0										70.8934	0
71.1624	0										70.8935	0
71.1626	0										70.8937	0
71.1627	0										70.8938	2.80355
71.1637	0										70.894	19.5857
71.1639	0										70.8941	34.0184
71.164	0										70.8942	41.1111
71.1641	0										70.8944	36.742
71.1643	9.60363										70.8945	21.7402
71.1644	23.9569										70.8947	0
71.1646	32.0258										70.8948	0
71.1647	31.157										70.8949	0
71.1649	21.7411										70.8951	0
71.165	7.69402										70.8976	0
71.1651	0										70.8978	0
71.1653	0										70.8979	0
71.1654	0										70.8981	0
71.1656	0										70.8982	4.3686
71.2167	0										70.8983	23.758
71.2168	0										70.8985	40.2512
71.217	0										70.8986	43.8629
71.2171	0										70.8988	32.2225
71.2173	9.27247										70.8989	13.7663
71.2174	29.2254										70.8991	0
71.2176	41.0616										70.8992	0
71.2177	40.726										70.8993	0
71.2178	28.6125										70.8995	0
71.218	11.1827										70.9067	0
71.2181	0										70.9068	0
71.2183	0										70.907	0
71.2184	0										70.9071	0
71.2186	0										70.9073	3.56141
71.278	0										70.9074	32.7184
71.2782	0										70.9075	45.3021
71.2783	0										70.9077	44.0067
71.2784	0										70.9078	29.7865
71.2786	9.75939										70.908	11.8686
71.2787	26.0251										70.9081	0
71.2789	33.7881										70.9083	0
71.279	31.2955										70.9084	0
71.2792	20.2012										70.9085	0
71.2793	6.87026										70.9343	0
71.2794	0										70.9345	0
71.2796	0										70.9346	0
71.2797	0										70.9347	0
71.2799	0										70.9349	5.38989
71.3393	0										70.935	24.4009
71.3394	0										70.9352	36.9369
71.3396	0										70.9353	37.8986
71.3397	0										70.9354	28.1104
71.3398	9.54036										70.9356	12.613
71.34	26.0803										70.9357	0
71.3401	33.978										70.9359	0
71.3403	33.74										70.936	0
71.3404	24.7308										70.9362	0
71.3406	10.0399										70.9505	0
71.3407	0										70.9506	0
71.3408	0										70.9507	0
71.341	0										70.9509	0
71.3411	0										70.951	5.69722
71.3508	0										70.9512	20.9103
71.351	0										70.9513	32.6166
71.3511	0										70.9515	37.941
71.3513	0										70.9516	33.7866
71.3514	10.4126										70.9517	17.6965
71.3516	25.9217										70.9519	0
71.3517	33.4429										70.952	0
71.3518	33.2708										70.9522	0
71.352	25.1193										70.9523	0
71.3521	9.88288										70.9727	0
71.3523	0										70.9729	0
71.3524	0										70.973	0
71.3526	0										70.9731	0
71.3527	0										70.9733	18.2821
71.3647	0										70.9734	36.1347
71.3648	0										70.9736	44.9597
71.365	0										70.9737	38.1797
71.3651	0										70.9738	20.4597
71.3653	9.73696										70.974	1.18941
71.3654	35.2362										70.9741	0
71.3656	54.6228										70.9743	0
71.3657	57.8977										70.9744	0
71.3658	42.2606										70.9746	0
71.366	18.244										70.9801	0
71.3661	0										70.9802	0
71.3663	0										70.9804	0
71.3664	0										70.9805	0
71.3666	0										70.9807	7.86738
71.3733	0										70.9808	32.6866
71.3734	0										70.9809	49.113
71.3736	0										70.9811	49.9025
71.3737	0										70.9812	33.9416
71.3739	30.2199										70.9814	8.98861
71.374	53.0362										70.9815	0
71.3741	60.9451										70.9816	0
71.3743	54.9882										70.9818	0
71.3744	38.7323										70.9819	0
71.3746	8.9765										71.011	0
71.3747	0										71.0112	0
71.3749	0										71.0113	0
71.375	0										71.0114	0
71.3751	0										71.0116	24.4583
71.3821	0										71.0117	1187.25
71.3823	0										71.0119	7247.13
71.3824	0										71.012	18578.8
71.3826	0										71.0121	32109
71.3827	11.6409										71.0123	39713.5
71.3829	29.0556										71.0124	34144.6
71.383	35.2596										71.0126	21933.5
71.3831	31.4006										71.0127	10408.9
71.3833	19.2217										71.0129	3262.58
71.3834	6.05039										71.013	659.72
71.3836	0										71.0131	12.4708
71.3837	0										71.0133	0
71.3839	0										71.0134	0
71.384	0										71.0136	0
71.401	0										71.0137	0
71.4012	0										71.0168	0
71.4013	0										71.017	0
71.4015	0										71.0171	0
71.4016	16.0678										71.0173	0
71.4017	43.8705										71.0174	19.0723
71.4019	58.5087										71.0175	33.4799
71.402	58.7201										71.0177	42.0406
71.4022	45.8574										71.0178	38.7225
71.4023	20.5397										71.018	24.3059
71.4025	0										71.0181	1.51231
71.4026	0										71.0182	0
71.4027	0										71.0184	0
71.4029	0										71.0185	0
71.4248	0										71.0187	0
71.4249	0										71.0241	0
71.4251	0										71.0242	0
71.4252	0										71.0243	0
71.4254	11.7937										71.0245	0
71.4255	38.708										71.0246	4.35325
71.4256	60.1312										71.0248	26.1671
71.4258	66.0534										71.0249	38.9589
71.4259	51.9306										71.0251	42.8947
71.4261	22.8116										71.0252	35.0015
71.4262	0										71.0253	18.6536
71.4264	0										71.0255	0
71.4265	0										71.0256	0
71.4266	0										71.0258	0
71.4593	0										71.0259	0
71.4594	0										71.0378	0
71.4596	0										71.038	0
71.4597	0										71.0381	0
71.4599	6.98597										71.0383	0
71.46	27.5965										71.0384	1.14684
71.4601	43.2087										71.0385	23.9721
71.4603	46.7922										71.0387	37.9061
71.4604	35.8132										71.0388	42.4413
71.4606	16.2833										71.039	34.5266
71.4607	0										71.0391	18.5489
71.4609	0										71.0393	0
71.461	0										71.0394	0
71.4611	0										71.0395	0
71.4636	0										71.0397	0
71.4637	0										71.0679	0
71.4639	0										71.0681	0
71.464	0										71.0682	0
71.4642	8.39428										71.0684	0
71.4643	25.9264										71.0685	1.60119
71.4644	36.6557										71.0686	19.9026
71.4646	37.1967										71.0688	34.0055
71.4647	25.5882										71.0689	39.906
71.4649	9.45625										71.0691	34.439
71.465	0										71.0692	21.2081
71.4652	0										71.0694	0
71.4653	0										71.0695	0
71.4654	0										71.0696	0
71.4686	0										71.0698	0
71.4687	0										71.0728	0
71.4689	0										71.0729	0
71.469	0										71.0731	0
71.4692	9.89411										71.0732	0
71.4693	24.1722										71.0733	13.6218
71.4695	33.8495										71.0735	41.8796
71.4696	34.0591										71.0736	53.3236
71.4697	23.717										71.0738	51.7677
71.4699	7.70107										71.0739	38.0982
71.47	0										71.074	16.7228
71.4702	0										71.0742	0
71.4703	0										71.0743	0
71.4705	0										71.0745	0
71.563	0										71.0746	0
71.5631	0										71.0974	0
71.5632	0										71.0975	0
71.5634	0										71.0976	0
71.5635	10.5173										71.0978	0
71.5637	27.2199										71.0979	26.1533
71.5638	36.3749										71.0981	39.9875
71.564	33.9885										71.0982	43.6726
71.5641	22.8791										71.0983	36.4875
71.5642	7.65928										71.0985	22.6181
71.5644	0										71.0986	1.52256
71.5645	0										71.0988	0
71.5647	0										71.0989	0
71.5648	0										71.0991	0
71.5899	0										71.0992	0
71.5901	0										71.1082	0
71.5902	0										71.1083	0
71.5904	0										71.1084	0
71.5905	6.67564										71.1086	0
71.5907	23.2939										71.1087	2.1294
71.5908	36.8581										71.1089	21.3153
71.5909	37.8584										71.109	36.5941
71.5911	25.3798										71.1092	41.8836
71.5912	9.05587										71.1093	33.1414
71.5914	0										71.1094	16.2235
71.5915	0										71.1096	0
71.5917	0										71.1097	0
71.5918	0										71.1099	0
71.5977	0										71.11	0
71.5978	0										71.1291	0
71.598	0										71.1292	0
71.5981	0										71.1293	0
71.5983	12.4966										71.1295	0
71.5984	43.5968										71.1296	4.84541
71.5986	64.264										71.1298	22.9763
71.5987	65.8987										71.1299	38.3587
71.5988	48.3385										71.1301	41.9304
71.599	21.62										71.1302	31.9946
71.5991	0										71.1303	14.9194
71.5993	0										71.1305	0
71.5994	0										71.1306	0
71.5996	0										71.1308	0
71.6487	0										71.1309	0
71.6489	0										71.1436	0
71.649	0										71.1437	0
71.6492	0										71.1439	0
71.6493	9.14695										71.144	0
71.6494	44.4302										71.1441	3.40117
71.6496	65.9454										71.1443	20.1454
71.6497	72.3471										71.1444	37.6918
71.6499	59.5713										71.1446	43.5617
71.65	32.4045										71.1447	33.8039
71.6502	0										71.1449	16.104
71.6503	0										71.145	0
71.6504	0										71.1451	0
71.6506	0										71.1453	0
71.6546	0										71.1454	0
71.6548	0										71.1977	0
71.6549	0										71.1978	0
71.655	0										71.198	0
71.6552	7.30139										71.1981	0
71.6553	22.204										71.1982	6.24101
71.6555	31.6564										71.1984	24.9703
71.6556	32.414										71.1985	36.7552
71.6558	23.2396										71.1987	39.2278
71.6559	9.08908										71.1988	30.2239
71.6561	0										71.1989	13.7186
71.6562	0										71.1991	0
71.6563	0										71.1992	0
71.6565	0										71.1994	0
71.7473	0										71.1995	0
71.7475	0										71.2054	0
71.7476	0										71.2055	0
71.7478	0										71.2056	0
71.7479	12.2146										71.2058	0
71.748	36.552										71.2059	2.78462
71.7482	44.8596										71.2061	26.9787
71.7483	42.1281										71.2062	46.6971
71.7485	30.7574										71.2064	53.1368
71.7486	13.5623										71.2065	41.427
71.7488	0										71.2066	19.847
71.7489	0										71.2068	0
71.7491	0										71.2069	0
71.7492	0										71.2071	0
71.7501	0										71.2072	0
71.7502	0										71.2384	0
71.7503	0										71.2386	0
71.7505	0										71.2387	0
71.7506	19.9704										71.2389	0
71.7508	51.8793										71.239	1.22744
71.7509	72.068										71.2391	19.349
71.7511	72.8861										71.2393	34.8226
71.7512	54.5231										71.2394	42.2032
71.7514	22.8758										71.2396	35.7168
71.7515	0										71.2397	19.1631
71.7516	0										71.2398	0
71.7518	0										71.24	0
71.7519	0										71.2401	0
71.7666	0										71.2403	0
71.7668	0										71.2694	0
71.7669	0										71.2695	0
71.7671	0										71.2697	0
71.7672	13.2164										71.2698	0
71.7674	38.2921										71.2699	10.5363
71.7675	44.2268										71.2701	30.5789
71.7676	43.0377										71.2702	41.1847
71.7678	34.9467										71.2704	41.7316
71.7679	17.767										71.2705	32.3771
71.7681	0										71.2707	14.2041
71.7682	0										71.2708	0
71.7684	0										71.2709	0
71.7685	0										71.2711	0
71.7981	0										71.2712	0
71.7982	0										71.2879	0
71.7984	0										71.2881	0
71.7985	0										71.2882	0
71.7986	7.18063										71.2883	0
71.7988	24.2662										71.2885	2.87414
71.7989	35.2868										71.2886	18.9793
71.7991	36.1753										71.2888	34.8269
71.7992	25.8873										71.2889	43.2725
71.7994	10.4356										71.2891	38.598
71.7995	0										71.2892	21.9185
71.7997	0										71.2893	0
71.7998	0										71.2895	0
71.7999	0										71.2896	0
71.9378	0										71.2898	0
71.9379	0										71.3108	0
71.9381	0										71.3109	0
71.9382	0										71.311	0
71.9383	19.64										71.3112	0
71.9385	42.3066										71.3113	3.9354
71.9386	55.1633										71.3115	19.9241
71.9388	52.6871										71.3116	34.7103
71.9389	37.1273										71.3118	40.4186
71.9391	8.89179										71.3119	31.885
71.9392	0										71.312	14.6014
71.9394	0										71.3122	0
71.9395	0										71.3123	0
71.9396	0										71.3125	0
71.9454	0										71.3126	0
71.9456	0										71.3305	0
71.9457	0										71.3306	0
71.9459	0										71.3308	0
71.946	16.3445										71.3309	0
71.9462	46.0585										71.331	2.81909
71.9463	63.8324										71.3312	20.7489
71.9464	61.1619										71.3313	37.5908
71.9466	40.0212										71.3315	44.3848
71.9467	14.1816										71.3316	37.3435
71.9469	0										71.3318	20.8378
71.947	0										71.3319	0
71.9472	0										71.332	0
71.9473	0										71.3322	0
72.0064	0										71.3323	0
72.0065	0										71.3453	0
72.0067	0										71.3455	0
72.0068	0										71.3456	0
72.007	4.87008										71.3458	0
72.0071	62.7594										71.3459	4.08734
72.0073	198.418										71.346	25.5902
72.0074	349.741										71.3462	39.2716
72.0075	417.843										71.3463	46.111
72.0077	380.05										71.3465	42.8809
72.0078	259.021										71.3466	31.6251
72.008	109.624										71.3468	16.5865
72.0081	16.1558										71.3469	0
72.0083	0										71.347	0
72.0084	0										71.3472	0
72.0086	0										71.3473	0
72.0087	0										71.3519	0
72.0138	0										71.352	0
72.0139	0										71.3522	0
72.0141	0										71.3523	0
72.0142	0										71.3525	2.4152
72.0144	21.4786										71.3526	26.1667
72.0145	58.3346										71.3528	42.4943
72.0146	75.7889										71.3529	46.4397
72.0148	75.0525										71.353	35.583
72.0149	56.7728										71.3532	17.8549
72.0151	24.7916										71.3533	0
72.0152	14.5766										71.3535	0
72.0154	100.271										71.3536	0
72.0155	230.946										71.3538	0
72.0157	312.532										71.3655	0
72.0158	313.565										71.3656	0
72.0159	234.171										71.3658	0
72.0161	112.852										71.3659	0
72.0162	20.4789										71.366	3.1467
72.0164	0										71.3662	24.8278
72.0165	0										71.3663	35.3015
72.0167	0										71.3665	38.6979
72.0168	0										71.3666	33.3944
72.0259	0										71.3668	20.6489
72.0261	0										71.3669	0
72.0262	0										71.367	0
72.0264	0										71.3672	0
72.0265	22.7447										71.3673	0
72.0267	59.6313										71.3763	0
72.0268	73.9107										71.3765	0
72.027	68.8385										71.3766	0
72.0271	47.3545										71.3768	0
72.0273	19.635										71.3769	5.90197
72.0274	0										71.3771	24.6829
72.0275	0										71.3772	38.6818
72.0277	0										71.3773	45.2007
72.0278	0										71.3775	39.3432
72.0299	0										71.3776	20.6677
72.03	0										71.3778	0
72.0302	0										71.3779	0
72.0303	0										71.3781	0
72.0304	11.9351										71.3782	0
72.0306	35.9825										71.4074	0
72.0307	46.2229										71.4075	0
72.0309	43.4057										71.4077	0
72.031	28.408										71.4078	0
72.0312	10.1346										71.4079	2.31905
72.0313	0										71.4081	20.2483
72.0315	0										71.4082	33.7841
72.0316	0										71.4084	37.9119
72.0317	0										71.4085	29.8573
72.0832	0										71.4087	15.0397
72.0834	0										71.4088	0
72.0835	0										71.409	0
72.0837	0										71.4091	0
72.0838	34.1973										71.4092	0
72.084	62.6992										71.4168	0
72.0841	70.8623										71.417	0
72.0842	59.2984										71.4171	0
72.0844	35.0903										71.4172	0
72.0845	9.84513										71.4174	2.46143
72.0847	0										71.4175	19.2707
72.0848	0										71.4177	35.3153
72.085	0										71.4178	44.0126
72.0851	0										71.418	39.0009
72.1394	0										71.4181	22.1325
72.1396	0										71.4183	0
72.1397	0										71.4184	0
72.1399	0										71.4185	0
72.14	9.15492										71.4187	0
72.1401	28.303										71.4635	0
72.1403	40.3041										71.4636	0
72.1404	38.5489										71.4638	0
72.1406	25.1401										71.4639	0
72.1407	8.93576										71.4641	9.51666
72.1409	0										71.4642	31.5853
72.141	0										71.4644	49.596
72.1412	0										71.4645	53.2668
72.1413	0										71.4646	38.7874
72.1758	0										71.4648	12.8083
72.1759	0										71.4649	0
72.176	0										71.4651	0
72.1762	0										71.4652	0
72.1763	7.1644										71.4654	0
72.1765	47.6747										71.4695	0
72.1766	63.0701										71.4697	0
72.1768	62.387										71.4698	0
72.1769	47.915										71.4699	0
72.1771	26.4728										71.4701	2.14219
72.1772	0										71.4702	17.6206
72.1774	0										71.4704	36.3799
72.1775	0										71.4705	45.6408
72.1776	0										71.4707	38.9491
72.2128	0										71.4708	20.6432
72.213	0										71.4709	0
72.2131	0										71.4711	0
72.2133	0										71.4712	5.47194
72.2134	9.91321										71.4714	26.8447
72.2136	34.0871										71.4715	38.1021
72.2137	48.1883										71.4717	40.0343
72.2139	47.9347										71.4718	31.6607
72.214	33.5473										71.4719	16.0459
72.2142	13.4654										71.4721	0
72.2143	0										71.4722	0
72.2144	0										71.4724	0
72.2146	0										71.4725	0
72.2147	0										71.5205	0
72.2319	0										71.5207	0
72.2321	0										71.5208	0
72.2322	0										71.521	0
72.2323	0										71.5211	5.77193
72.2325	16.8865										71.5213	25.5829
72.2326	46.9875										71.5214	37.3799
72.2328	67.6251										71.5215	40.2402
72.2329	70.5947										71.5217	31.8071
72.2331	53.8249										71.5218	15.6814
72.2332	21.2489										71.522	0
72.2334	0										71.5221	0
72.2335	0										71.5223	0
72.2337	0										71.5224	0
72.2338	0										71.5238	0
72.2827	0										71.524	0
72.2829	0										71.5241	0
72.283	0										71.5243	0
72.2832	0										71.5244	17.3567
72.2833	9.45773										71.5246	34.0805
72.2835	26.4238										71.5247	41.421
72.2836	34.7674										71.5248	34.2621
72.2838	33.487										71.525	18.2098
72.2839	24.4219										71.5251	1.43509
72.284	9.84031										71.5253	0
72.2842	0										71.5254	0
72.2843	0										71.5256	0
72.2845	0										71.5257	0
72.2846	0										71.529	0
72.3117	0										71.5291	0
72.3119	0										71.5293	0
72.312	0										71.5294	0
72.3122	0										71.5296	7.27043
72.3123	8.16858										71.5297	29.3625
72.3125	28.8065										71.5299	41.0075
72.3126	43.7259										71.53	43.8121
72.3128	48.6606										71.5301	36.5471
72.3129	39.877										71.5303	19.5427
72.3131	19.0642										71.5304	0
72.3132	0										71.5306	0
72.3133	0										71.5307	0
72.3135	0										71.5309	0
72.3136	0										71.5962	0
72.3151	0										71.5963	0
72.3152	0										71.5965	0
72.3154	0										71.5966	0
72.3155	0										71.5968	8.0112
72.3157	14.4417										71.5969	26.2168
72.3158	49.2829										71.597	38.029
72.316	64.1762										71.5972	37.1664
72.3161	65.1593										71.5973	24.6516
72.3163	51.2236										71.5975	8.86316
72.3164	25.879										71.5976	0
72.3166	0										71.5978	0
72.3167	0										71.5979	0
72.3168	0										71.598	0
72.317	0										71.5985	0
72.3306	0										71.5986	0
72.3307	0										71.5988	0
72.3308	0										71.5989	0
72.331	0										71.5991	6.99044
72.3311	11.0467										71.5992	34.4111
72.3313	28.8006										71.5993	47.5548
72.3314	36.9681										71.5995	47.9558
72.3316	34.8298										71.5996	35.3258
72.3317	23.8941										71.5998	16.613
72.3319	8.71895										71.5999	0
72.332	0										71.6001	0
72.3322	0										71.6002	0
72.3323	0										71.6003	0
72.3324	0										71.6522	0
72.3736	0										71.6524	0
72.3737	0										71.6525	0
72.3739	0										71.6527	0
72.374	0										71.6528	2.85153
72.3742	8.26271										71.6529	20.3916
72.3743	32.8893										71.6531	37.4754
72.3745	51.9237										71.6532	45.0665
72.3746	59.7226										71.6534	37.0787
72.3748	50.9182										71.6535	18.8493
72.3749	26.1238										71.6537	0
72.3751	0										71.6538	0
72.3752	0										71.654	0
72.3753	0										71.6541	0
72.3755	0										71.7436	0
72.4328	0										71.7438	0
72.4329	0										71.7439	0
72.433	0										71.7441	0
72.4332	0										71.7442	10.2756
72.4333	11.2969										71.7444	42.464
72.4335	39.3393										71.7445	55.6664
72.4336	61.9975										71.7446	55.6885
72.4338	65.6357										71.7448	43.3653
72.4339	48.4693										71.7449	21.8077
72.4341	20.2865										71.7451	0
72.4342	0										71.7452	0
72.4344	0										71.7454	0
72.4345	0										71.7455	0
72.4347	0										71.7716	0
72.4891	0										71.7717	0
72.4892	0										71.7719	0
72.4894	0										71.772	0
72.4895	0										71.7722	4.95099
72.4896	10.5236										71.7723	23.8082
72.4898	27.3297										71.7725	33.9978
72.4899	36.9449										71.7726	36.5412
72.4901	37.9808										71.7727	31.8353
72.4902	28.6111										71.7729	19.7483
72.4904	10.9627										71.773	0
72.4905	0										71.7732	0
72.4907	0										71.7733	0
72.4908	0										71.7735	0
72.491	0										71.7924	0
72.5077	0										71.7925	0
72.5078	0										71.7926	0
72.5079	0										71.7928	0
72.5081	0										71.7929	5.88288
72.5082	15.1086										71.7931	34.7326
72.5084	47.2784										71.7932	52.7483
72.5085	68.8447										71.7934	60.3279
72.5087	69.1448										71.7935	53.2074
72.5088	47.4682										71.7937	32.0201
72.509	18.7427										71.7938	0
72.5091	0										71.7939	0
72.5093	0										71.7941	0
72.5094	0										71.7942	0
72.5096	0										71.8315	0
72.5179	0										71.8316	0
72.518	0										71.8318	0
72.5182	0										71.8319	0
72.5183	0										71.832	2.25279
72.5185	7.65602										71.8322	15.6601
72.5186	23.6374										71.8323	34.2949
72.5188	33.4748										71.8325	45.3428
72.5189	33.2834										71.8326	40.1008
72.5191	22.8339										71.8328	21.3778
72.5192	8.36315										71.8329	0
72.5194	0										71.8331	0
72.5195	0										71.8332	0
72.5197	0										71.8333	0
72.5198	0										71.8554	0
72.5343	0										71.8556	0
72.5344	0										71.8557	0
72.5346	0										71.8559	0
72.5347	0										71.856	2.27617
72.5349	5.98712										71.8562	22.3881
72.535	37.7925										71.8563	37.0342
72.5352	59.0266										71.8564	42.674
72.5353	67.0796										71.8566	35.0231
72.5355	57.2195										71.8567	18.5852
72.5356	33.1748										71.8569	0
72.5358	0										71.857	0
72.5359	0										71.8572	0
72.5361	0										71.8573	0
72.5362	0										71.8723	0
72.6151	0										71.8725	0
72.6152	0										71.8726	0
72.6154	0										71.8728	0
72.6155	0										71.8729	2.94201
72.6157	8.08872										71.8731	25.2358
72.6158	23.1724										71.8732	41.3002
72.616	31.6063										71.8733	44.4507
72.6161	33.1009										71.8735	31.5031
72.6162	26.6448										71.8736	12.0289
72.6164	11.666										71.8738	0
72.6165	0										71.8739	0
72.6167	0										71.8741	0
72.6168	0										71.8742	0
72.617	0										71.8944	0
72.6384	0										71.8946	0
72.6386	0										71.8947	0
72.6387	0										71.8949	0
72.6389	0										71.895	1.50348
72.639	10.8925										71.8952	19.3953
72.6391	33.6955										71.8953	33.2935
72.6393	44.0487										71.8955	39.4091
72.6394	43.5946										71.8956	32.8977
72.6396	34.1581										71.8957	17.2218
72.6397	16.1852										71.8959	0.077337
72.6399	0										71.896	0
72.64	0										71.8962	3.13435
72.6402	0										71.8963	18.6446
72.6403	0										71.8965	32.8879
72.6466	0										71.8966	37.7224
72.6468	0										71.8968	30.1358
72.6469	0										71.8969	14.8766
72.6471	0										71.897	0
72.6472	16.2616										71.8972	0
72.6474	46.9521										71.8973	0
72.6475	61.5312										71.8975	0
72.6477	60.1197										71.9354	0
72.6478	42.1388										71.9355	0
72.648	16.1117										71.9357	0
72.6481	0										71.9358	0
72.6482	0										71.9359	0.762228
72.6484	0										71.9361	31.3764
72.6485	0										71.9362	53.0763
72.7658	0										71.9364	62.8789
72.766	0										71.9365	53.3509
72.7661	0										71.9367	30.4831
72.7663	0										71.9368	1.74409
72.7664	10.1539										71.937	0
72.7666	29.7217										71.9371	0
72.7667	43.7592										71.9372	0
72.7669	45.1104										71.9374	0
72.767	33.2983										71.9456	0
72.7672	12.5484										71.9458	0
72.7673	0										71.9459	0
72.7675	0										71.9461	0
72.7676	0										71.9462	7.58932
72.7678	0										71.9464	29.327
72.8713	0										71.9465	44.077
72.8715	0										71.9466	48.8597
72.8716	0										71.9468	40.2215
72.8718	0										71.9469	20.1941
72.8719	14.9491										71.9471	0
72.8721	42.0134										71.9472	0
72.8722	57.4443										71.9474	0
72.8724	55.3063										71.9475	0
72.8725	37.6442										71.9791	0
72.8727	13.4449										71.9792	0
72.8728	0										71.9794	0
72.873	0										71.9795	0
72.8731	0										71.9796	4.03407
72.8733	0										71.9798	21.3333
72.8814	0										71.9799	35.3092
72.8815	0										71.9801	40.9357
72.8817	0										71.9802	35.0713
72.8818	0										71.9804	19.4631
72.882	18.3697										71.9805	0
72.8821	51.1837										71.9807	0
72.8822	69.4126										71.9808	0
72.8824	68.5256										71.981	0
72.8825	50.1675										71.9908	0
72.8827	19.6158										71.9909	0
72.8828	0										71.9911	0
72.883	0										71.9912	0
72.8831	0										71.9914	8.81906
72.8833	0										71.9915	33.9247
72.8852	0										71.9917	49.3462
72.8853	0										71.9918	51.249
72.8855	0										71.992	38.6121
72.8856	0										71.9921	17.2897
72.8858	6.81356										71.9922	0
72.8859	21.6618										71.9924	0
72.8861	32.5532										71.9925	0
72.8862	34.9154										71.9927	0
72.8864	26.2058										72.0057	0
72.8865	10.3046										72.0059	0
72.8867	0										72.006	0
72.8868	0										72.0062	0
72.887	0										72.0063	5.72567
72.8871	0										72.0064	25.0508
72.8901	0										72.0066	43.0251
72.8902	0										72.0067	48.2802
72.8904	0										72.0069	115.148
72.8905	0										72.007	607.243
72.8907	8.0001										72.0072	2051.02
72.8908	25.5495										72.0073	4458.89
72.891	36.4461										72.0075	6913.92
72.8911	36.2449										72.0076	7759.01
72.8912	24.6044										72.0077	6077.4
72.8914	8.8527										72.0079	3458.73
72.8915	0										72.008	1386.47
72.8917	0										72.0082	293.635
72.8918	0										72.0083	12.4133
72.892	0										72.0085	0
72.9397	0										72.0086	0
72.9398	0										72.0088	0
72.94	0										72.0089	0
72.9401	0										72.0146	0
72.9403	8.06557										72.0147	0
72.9404	28.6827										72.0148	0
72.9406	41.3185										72.015	0
72.9407	41.6245										72.0151	20.1277
72.9409	29.9377										72.0153	142.906
72.941	12.4548										72.0154	441.395
72.9411	0										72.0156	707.194
72.9413	0										72.0157	808.578
72.9414	0										72.0159	704.236
72.9416	0										72.016	422.084
73.0179	0										72.0162	132.936
73.018	0										72.0163	0
73.0182	0										72.0164	0
73.0183	0										72.0166	0
73.0185	10.4636										72.0167	0
73.0186	70.89										72.0285	0
73.0188	210.705										72.0286	0
73.0189	347.37										72.0288	0
73.0191	397.466										72.0289	0
73.0192	342.98										72.029	4.08654
73.0193	203.271										72.0292	22.8048
73.0195	62.6308										72.0293	36.8481
73.0196	6.46586										72.0295	40.9726
73.0198	0										72.0296	32.6734
73.0199	0										72.0298	16.5743
73.0201	0										72.0299	0
73.0202	0										72.0301	0
73.0267	0										72.0302	0
73.0269	0										72.0304	0
73.027	0										72.0585	0
73.0272	0										72.0586	0
73.0273	31.1025										72.0588	0
73.0275	393.102										72.0589	0
73.0276	1415.95										72.0591	10.0481
73.0278	2764.24										72.0592	33.1373
73.0279	3842.03										72.0594	45.3507
73.0281	3972.27										72.0595	45.8241
73.0282	2860.22										72.0596	33.3669
73.0284	1452.61										72.0598	14.0616
73.0285	432.03										72.0599	0
73.0287	21.8645										72.0601	0
73.0288	0										72.0602	0
73.029	0										72.0604	0
73.0291	0										72.0681	0
73.0293	0										72.0682	0
73.0494	0										72.0683	0
73.0495	0										72.0685	0
73.0497	0										72.0686	0.752645
73.0498	0										72.0688	19.6701
73.05	6.14719										72.0689	39.8522
73.0501	22.1168										72.0691	53.5559
73.0503	35.0849										72.0692	50.8461
73.0504	38.9088										72.0694	32.6354
73.0506	31.1702										72.0695	0.102355
73.0507	14.278										72.0697	0
73.0509	0										72.0698	0
73.051	0										72.0699	0
73.0512	0										72.0701	0
73.0513	0										72.0843	0
73.0858	0										72.0845	0
73.086	0										72.0846	0
73.0861	0										72.0847	0
73.0863	0										72.0849	6.48381
73.0864	2.50998										72.085	23.207
73.0866	24.4119										72.0852	37.4796
73.0867	49.032										72.0853	42.42
73.0869	59.5691										72.0855	34.5702
73.087	48.4629										72.0856	15.5935
73.0872	24.1153										72.0858	0
73.0873	0										72.0859	6.80206
73.0874	0										72.086	24.1267
73.0876	0										72.0862	38.3018
73.0877	0										72.0863	42.2685
73.1696	0										72.0865	33.2704
73.1697	0										72.0866	14.9093
73.1699	0										72.0868	0
73.17	0										72.0869	0
73.1702	8.96477										72.0871	0
73.1703	32.3989										72.0872	0
73.1705	42.1968										72.1101	0
73.1706	40.6075										72.1103	0
73.1708	29.361										72.1104	0
73.1709	13.2423										72.1106	0
73.1711	0										72.1107	0.065157
73.1712	0										72.1109	19.6517
73.1714	0										72.111	33.5986
73.1715	0										72.1112	39.9118
73.2239	0										72.1113	33.7702
73.2241	0										72.1114	18.8644
73.2242	0										72.1116	0.34522
73.2244	0										72.1117	0
73.2245	10.7219										72.1119	0
73.2247	34.9917										72.112	0
73.2248	54.4553										72.1122	0
73.225	58.305										72.1202	0
73.2251	42.264										72.1203	0
73.2253	15.848										72.1205	0
73.2254	0										72.1206	0
73.2256	0										72.1207	5.84562
73.2257	0										72.1209	23.0066
73.2259	0										72.121	38.1234
73.2847	0										72.1212	42.1431
73.2849	0										72.1213	31.4216
73.285	0										72.1215	13.0581
73.2852	0										72.1216	0
73.2853	5.131										72.1218	0
73.2855	22.8217										72.1219	0
73.2856	40.2176										72.122	0
73.2858	47.0374										72.1706	0
73.2859	37.0423										72.1707	0
73.2861	16.3247										72.1709	0
73.2862	0										72.171	0
73.2864	0										72.1712	3.43171
73.2865	0										72.1713	26.7136
73.2867	0										72.1715	42.9448
73.3084	0										72.1716	46.9131
73.3085	0										72.1717	35.704
73.3087	0										72.1719	16.9272
73.3088	0										72.172	0
73.309	19.6724										72.1722	0
73.3091	55.1434										72.1723	0
73.3093	73.4575										72.1725	0
73.3094	72.0091										72.1813	0
73.3096	52.7514										72.1815	0
73.3097	21.7626										72.1816	0
73.3099	0										72.1818	0
73.31	0										72.1819	3.20035
73.3102	0										72.1821	24.4587
73.3103	0										72.1822	44.8265
73.4255	0										72.1824	52.7125
73.4257	0										72.1825	42.6422
73.4258	0										72.1826	21.2392
73.426	0										72.1828	0
73.4261	6.36992										72.1829	0
73.4263	21.0633										72.1831	0
73.4264	30.2711										72.1832	0
73.4266	30.9525										72.1892	0
73.4267	23.3949										72.1893	0
73.4269	10.38										72.1895	0
73.427	0										72.1896	0
73.4272	0										72.1898	6.54167
73.4273	0										72.1899	31.5659
73.4275	0										72.1901	49.8671
73.4837	0										72.1902	51.9851
73.4839	0										72.1904	36.0795
73.484	0										72.1905	14.2236
73.4842	0										72.1906	0
73.4843	5.09748										72.1908	0
73.4845	21.6327										72.1909	0
73.4846	35.3625										72.1911	0
73.4848	39.8272										72.1997	0
73.4849	31.8811										72.1998	0
73.4851	14.9109										72.2	0
73.4852	0										72.2001	0
73.4854	0										72.2002	12.179
73.4855	0										72.2004	40.8401
73.4857	0										72.2005	55.3585
73.4975	0										72.2007	53.0339
73.4976	0										72.2008	35.2865
73.4978	0										72.201	13.3482
73.4979	0										72.2011	0
73.4981	10.6647										72.2013	0
73.4982	39.8758										72.2014	0
73.4984	63.0832										72.2016	0
73.4985	64.5771										72.2848	0
73.4987	44.5007										72.285	0
73.4988	17.8846										72.2851	0
73.499	0										72.2853	0
73.4991	0										72.2854	5.97519
73.4993	0										72.2856	27.1968
73.4994	0										72.2857	43.9073
73.513	0										72.2859	49.9421
73.5132	0										72.286	41.9604
73.5133	0										72.2861	22.1946
73.5135	0										72.2863	0
73.5136	0.580285										72.2864	0
73.5138	45.307										72.2866	0
73.5139	72.7448										72.2867	0
73.5141	78.4474										72.2977	0
73.5142	58.6418										72.2978	0
73.5144	27.993										72.2979	0
73.5145	2.67766										72.2981	0
73.5147	0										72.2982	6.10217
73.5148	0										72.2984	28.1691
73.515	0										72.2985	45.5982
73.5151	0										72.2987	48.6444
73.5341	0										72.2988	35.3383
73.5342	0										72.299	15.0071
73.5344	0										72.2991	0
73.5345	0										72.2993	0
73.5347	12.1488										72.2994	0
73.5348	35.7031										72.2996	0
73.535	47.9143										72.3265	0
73.5351	48.1238										72.3267	0
73.5353	36.1884										72.3268	0
73.5354	15.3138										72.327	0
73.5356	0										72.3271	5.06243
73.5357	0										72.3273	29.5325
73.5359	0										72.3274	47.4483
73.536	0										72.3275	52.9083
73.5519	0										72.3277	41.5153
73.552	0										72.3278	19.593
73.5522	0										72.328	0
73.5523	0										72.3281	0
73.5525	9.56										72.3283	0
73.5526	27.4484										72.3284	0
73.5528	39.3401										72.3321	0
73.5529	41.4843										72.3322	0
73.5531	31.5728										72.3324	0
73.5532	12.4638										72.3325	0
73.5534	0										72.3327	2.83322
73.5535	0										72.3328	21.4873
73.5537	0										72.3329	32.5408
73.5538	0										72.3331	36.4141
73.5897	0										72.3332	30.9435
73.5899	0										72.3334	17.9185
73.59	0										72.3335	0
73.5902	0										72.3337	0
73.5903	8.25154										72.3338	0
73.5905	24.19										72.334	0
73.5906	34.1995										72.3469	0
73.5908	35.7023										72.3471	0
73.5909	28.2175										72.3472	0
73.5911	12.2628										72.3474	0
73.5912	0										72.3475	2.3673
73.5914	0										72.3477	21.3177
73.5915	0										72.3478	34.2846
73.5917	0										72.348	39.0066
73.6613	0										72.3481	31.5935
73.6615	0										72.3483	16.0684
73.6616	0										72.3484	0
73.6618	0										72.3486	0
73.6619	9.93919										72.3487	0
73.6621	38.0898										72.3488	0
73.6622	61.7809										72.3506	0
73.6624	63.1152										72.3507	0
73.6625	43.1722										72.3509	0
73.6627	16.4671										72.351	0
73.6628	0										72.3512	5.89097
73.663	0										72.3513	26.1242
73.6631	0										72.3515	44.143
73.6633	0										72.3516	50.1417
73.7386	0										72.3518	44.6201
73.7387	0										72.3519	41.9164
73.7389	0										72.3521	43.588
73.739	0										72.3522	47.833
73.7392	8.60016										72.3523	35.5077
73.7393	31.8944										72.3525	15.2537
73.7395	44.1005										72.3526	0
73.7396	44.2226										72.3528	0
73.7398	30.9253										72.3529	0
73.7399	12.1248										72.3531	0
73.7401	0										72.4189	0
73.7402	0										72.4191	0
73.7404	0										72.4192	0
73.7405	0										72.4194	0
73.7909	0										72.4195	16.3709
73.791	0										72.4197	42.5871
73.7912	0										72.4198	56.9051
73.7913	0										72.42	50.7584
73.7915	10.3564										72.4201	28.6897
73.7916	42.4921										72.4202	7.70841
73.7918	65.1599										72.4204	0
73.7919	67.9994										72.4205	0
73.7921	48.1353										72.4207	0
73.7922	18.9863										72.4208	0
73.7924	0										72.4429	0
73.7925	0										72.443	0
73.7927	0										72.4432	0
73.7928	0										72.4433	0
73.83	0										72.4435	3.82938
73.8301	0										72.4436	33.4471
73.8303	0										72.4438	48.3551
73.8304	0										72.4439	49.0183
73.8306	6.73758										72.4441	34.8979
73.8307	24.7274										72.4442	15.4445
73.8309	35.1449										72.4444	0
73.831	35.5968										72.4445	0
73.8312	26.5766										72.4447	0
73.8313	12.1162										72.4448	0
73.8315	0										72.4489	0
73.8316	0										72.449	0
73.8318	0										72.4492	0
73.8319	0										72.4493	0
73.8548	0										72.4495	6.161
73.8549	0										72.4496	28.1048
73.8551	0										72.4498	42.9885
73.8552	0										72.4499	45.3978
73.8554	6.95181										72.4501	33.8465
73.8555	22.2317										72.4502	15.3548
73.8557	33.7847										72.4504	0
73.8558	36.8294										72.4505	0
73.856	29.8096										72.4507	0
73.8561	13.0193										72.4508	0
73.8563	0										72.4565	0
73.8564	0										72.4566	0
73.8566	0										72.4568	0
73.8567	0										72.4569	0
73.8569	0										72.4571	3.56245
73.857	0										72.4572	25.677
73.8572	0										72.4574	40.7649
73.8573	11.8293										72.4575	46.7523
73.8575	45.924										72.4577	42.1607
73.8576	64.7337										72.4578	27.944
73.8578	60.497										72.458	0
73.8579	37.7928										72.4581	0
73.8581	13.1569										72.4583	0
73.8582	0										72.4584	0
73.8584	0										72.4667	0
73.8585	0										72.4669	0
73.8587	0										72.467	0
73.9394	0										72.4672	0
73.9396	0										72.4673	2.08757
73.9397	0										72.4675	22.3263
73.9399	0										72.4676	38.0746
73.94	8.8136										72.4678	43.4242
73.9402	35.4042										72.4679	33.3802
73.9403	57.1973										72.4681	15.2409
73.9405	61.522										72.4682	0
73.9406	44.9939										72.4683	0
73.9408	18.3544										72.4685	0
73.9409	0										72.4686	0
73.9411	0										72.4698	0
73.9412	0										72.47	0
73.9414	0										72.4701	0
74.0212	0										72.4702	0
74.0214	0										72.4704	4.54343
74.0215	0										72.4705	20.0724
74.0217	0										72.4707	37.5293
74.0218	23.1455										72.4708	45.6365
74.022	170.769										72.471	38.8499
74.0221	462.115										72.4711	19.0473
74.0223	654.131										72.4713	0
74.0224	628.434										72.4714	0
74.0226	433.224										72.4716	0
74.0227	526.956										72.4717	0
74.0229	1725.19										72.478	0
74.023	3944.28										72.4781	0
74.0232	5824.57										72.4783	0
74.0233	5839.44										72.4784	0
74.0235	3906.46										72.4786	0.182677
74.0236	1828.36										72.4787	18.9342
74.0238	460.251										72.4789	36.9773
74.0239	16.9621										72.479	48.3283
74.0241	0										72.4792	46.6536
74.0242	0										72.4793	33.8028
74.0244	0										72.4795	0.40612
74.0245	0										72.4796	0
74.0303	0										72.4798	0
74.0304	0										72.4799	0
74.0306	0										72.4801	0
74.0307	0										72.4966	0
74.0309	49.3574										72.4967	0
74.031	204.968										72.4969	0
74.0312	385.072										72.497	0
74.0313	494.734										72.4972	2.67873
74.0315	476.625										72.4973	17.9448
74.0316	329.715										72.4975	32.064
74.0318	135.38										72.4976	37.033
74.0319	7.38901										72.4978	28.3589
74.0321	0										72.4979	12.1468
74.0322	0										72.498	0
74.0324	0										72.4982	0
74.0325	0										72.4983	0
74.0428	0										72.4985	0
74.043	0										72.5019	0
74.0431	0										72.502	0
74.0433	0										72.5021	0
74.0434	7.38993										72.5023	0
74.0436	23.6386										72.5024	0.283929
74.0437	34.9094										72.5026	24.0945
74.0439	35.807										72.5027	39.5504
74.044	26.1401										72.5029	48.2745
74.0442	10.4839										72.503	44.744
74.0443	0										72.5032	29.8496
74.0445	0										72.5033	1.38721
74.0446	0										72.5035	0
74.0448	0										72.5036	0
74.1538	0										72.5038	0
74.154	0										72.5039	0
74.1541	0										72.576	0
74.1543	0										72.5761	0
74.1544	4.75372										72.5763	0
74.1546	18.8999										72.5764	0
74.1547	33.7027										72.5766	9.06692
74.1549	43.3936										72.5767	31.5135
74.155	41.9149										72.5769	42.0959
74.1552	29.5656										72.577	42.346
74.1553	12.2609										72.5772	34.6761
74.1555	0										72.5773	18.5783
74.1556	0										72.5774	0
74.1558	0										72.5776	0
74.1559	0										72.5777	0
74.3173	0										72.5779	0
74.3174	0										72.6263	0
74.3176	0										72.6264	0
74.3178	0										72.6266	0
74.3179	17.4003										72.6267	0
74.3181	59.3543										72.6269	19.3828
74.3182	77.7719										72.627	32.1258
74.3184	71.1606										72.6272	38.1265
74.3185	43.9401										72.6273	32.9442
74.3187	14.6933										72.6275	19.417
74.3188	0										72.6276	0.698124
74.319	0										72.6278	0
74.3191	0										72.6279	0
74.3193	0										72.628	0
74.3255	0										72.6282	0
74.3257	0										72.6446	0
74.3258	0										72.6448	0
74.326	0										72.6449	0
74.3261	9.79377										72.6451	0
74.3263	27.6319										72.6452	8.11635
74.3264	34.1021										72.6454	29.1777
74.3266	32.1931										72.6455	44.6481
74.3267	22.3929										72.6457	47.4335
74.3269	8.67193										72.6458	35.8807
74.327	0										72.646	15.5382
74.3272	0										72.6461	0
74.3273	0										72.6462	0
74.3275	0										72.6464	0
74.3819	0										72.6465	0
74.3821	0										72.6661	0
74.3822	0										72.6662	0
74.3824	0										72.6664	0
74.3825	5.11109										72.6665	0
74.3827	22.2928										72.6667	3.04528
74.3828	30.959										72.6668	25.3623
74.383	33.3044										72.667	37.691
74.3831	29.2096										72.6671	40.0576
74.3833	17.3701										72.6672	30.4591
74.3834	0										72.6674	14.2569
74.3836	0										72.6675	0
74.3837	0										72.6677	0
74.3839	0										72.6678	0
74.4786	0										72.668	0
74.4787	0										72.7318	0
74.4789	0										72.7319	0
74.479	0										72.7321	0
74.4792	11.0742										72.7322	0
74.4793	30.5792										72.7324	2.22777
74.4795	40.096										72.7325	21.2942
74.4796	36.5586										72.7327	33.5714
74.4798	22.6502										72.7328	39.2426
74.48	7.24509										72.7329	34.3484
74.4801	0										72.7331	20.1953
74.4803	0										72.7332	0
74.4804	0										72.7334	0
74.4806	0										72.7335	0
74.5548	0										72.7337	0
74.555	0										72.7575	0
74.5551	0										72.7577	0
74.5553	0										72.7578	0
74.5554	16.4815										72.758	0
74.5556	51.0554										72.7581	2.10852
74.5558	68.5438										72.7582	29.9209
74.5559	66.3677										72.7584	47.6637
74.5561	45.3235										72.7585	53.7758
74.5562	17.101										72.7587	44.3952
74.5564	0										72.7588	25.0359
74.5565	0										72.759	0
74.5567	0										72.7591	0
74.5568	0										72.7593	0
74.5616	0										72.7594	0
74.5617	0										72.8086	0
74.5619	0										72.8087	0
74.562	0										72.8089	0
74.5622	12.8959										72.809	0
74.5623	46.3744										72.8092	1.59134
74.5625	64.9619										72.8093	16.7609
74.5626	73.3693										72.8095	39.9439
74.5628	70.2024										72.8096	54.994
74.5629	54.5816										72.8098	50.9589
74.5631	39.9151										72.8099	31.8249
74.5632	32.6909										72.8101	11.441
74.5634	13.9268										72.8102	0
74.5635	0										72.8104	0
74.5637	0										72.8105	0
74.5638	0										72.8107	0
74.564	0										72.8117	0
74.6386	0										72.8118	0
74.6387	0										72.812	0
74.6389	0										72.8121	0
74.639	0										72.8123	5.18248
74.6392	10.4368										72.8124	23.2441
74.6393	37.1145										72.8126	35.8449
74.6395	55.2153										72.8127	41.1539
74.6396	55.9218										72.8129	36.5651
74.6398	38.3899										72.813	20.6973
74.6399	14.3774										72.8132	0
74.6401	0										72.8133	0
74.6402	0										72.8135	0
74.6404	0										72.8136	0
74.6405	0										72.8777	0
74.7998	0										72.8779	0
74.8	0										72.878	0
74.8001	0										72.8782	0
74.8003	0										72.8783	3.48415
74.8004	5.0759										72.8785	21.702
74.8006	23.6702										72.8786	35.9354
74.8007	38.8236										72.8788	39.1667
74.8009	41.381										72.8789	28.854
74.801	30.5994										72.8791	12.633
74.8012	13.8718										72.8792	0
74.8013	0										72.8794	0
74.8015	0										72.8795	0
74.8016	0										72.8797	0
74.8018	0										72.8825	0
74.9873	0										72.8826	0
74.9874	0										72.8828	0
74.9876	0										72.8829	0
74.9878	0										72.883	0.461255
74.9879	5.98821										72.8832	16.8156
74.9881	27.8933										72.8833	35.7603
74.9882	43.4156										72.8835	45.7257
74.9884	46.0127										72.8836	37.9038
74.9885	33.6899										72.8838	18.6152
74.9887	140.201										72.8839	0
74.9888	903.893										72.8841	0
74.989	2559.12										72.8842	0
74.9891	4193.77										72.8844	0
74.9893	4981.02										72.9471	0
74.9895	4209.31										72.9473	0
74.9896	2543.64										72.9474	0
74.9898	908.251										72.9476	0
74.9899	141.812										72.9477	15.3175
74.9901	0										72.9479	39.8535
74.9902	0										72.948	54.7778
74.9904	0										72.9481	54.4328
74.9905	0										72.9483	37.9673
75.0335	0										72.9484	13.3018
75.0337	0										72.9486	0
75.0338	0										72.9487	0
75.034	0										72.9489	0
75.0341	3.84345										72.949	0
75.0343	46.9992										72.957	0
75.0344	158.273										72.9572	0
75.0346	263.931										72.9573	0
75.0347	307.331										72.9575	0
75.0349	268.294										72.9576	7.89881
75.035	167.684										72.9578	28.5206
75.0352	57.6132										72.9579	42.3342
75.0354	0										72.958	43.5838
75.0355	0										72.9582	32.2959
75.0357	0										72.9583	13.8384
75.0358	0										72.9585	0
75.0446	0										72.9586	0
75.0448	0										72.9588	0
75.0449	0										72.9589	0
75.0451	0										72.9906	0
75.0452	5.39951										72.9907	0
75.0454	26.7817										72.9909	0
75.0455	39.216										72.991	0
75.0457	42.9048										72.9912	8.08275
75.0458	35.8581										72.9913	54.5988
75.046	19.7215										72.9915	86.8602
75.0461	0										72.9916	96.4667
75.0463	0										72.9917	76.5622
75.0465	0										72.9919	39.3287
75.0466	0										72.992	0
75.0534	0										72.9922	0
75.0535	0										72.9923	0
75.0537	0										72.9925	0
75.0539	0										73.0178	0
75.054	4.45531										73.0179	0
75.0542	47.848										73.0181	0
75.0543	69.0557										73.0182	0
75.0545	71.9758										73.0184	6.64492
75.0546	54.9007										73.0185	40.8241
75.0548	27.7308										73.0187	106.747
75.0549	0										73.0188	180.751
75.0551	0										73.019	230.811
75.0552	0										73.0191	225.021
75.0554	0										73.0193	156.506
75.2423	0										73.0194	85.0079
75.2424	0										73.0196	31.0705
75.2426	0										73.0197	0
75.2428	0										73.0199	0
75.2429	4.50777										73.02	0
75.2431	22.1942										73.0201	0
75.2432	36.0318										73.0267	0
75.2434	40.3343										73.0268	0
75.2435	32.695										73.027	0
75.2437	16.6845										73.0271	0
75.2438	0										73.0272	25.3145
75.244	0										73.0274	368.009
75.2442	0										73.0275	1731.89
75.2443	0										73.0277	4443.6
75.2592	0										73.0278	7678.34
75.2593	0										73.028	9662.06
75.2595	0										73.0281	8332.12
75.2596	0										73.0283	4969.24
75.2598	6.92527										73.0284	1970.04
75.2599	22.214										73.0286	449.469
75.2601	30.0799										73.0287	25.4345
75.2602	32.0968										73.0289	0
75.2604	26.0369										73.029	0
75.2606	12.0544										73.0292	0
75.2607	0										73.0293	0
75.2609	0										73.0648	0
75.261	0										73.065	0
75.2612	0										73.0651	0
75.2739	0										73.0653	0
75.274	0										73.0654	22.6831
75.2742	0										73.0656	38.2119
75.2743	0										73.0657	42.9229
75.2745	1.91497										73.0659	34.5543
75.2746	28.8606										73.066	18.9183
75.2748	61.4878										73.0662	0.929914
75.275	77.838										73.0663	0
75.2751	67.1091										73.0665	0
75.2753	38.1858										73.0666	0
75.2754	1.08833										73.0668	0
75.2756	0										73.073	0
75.2757	0										73.0731	0
75.2759	0										73.0733	0
75.276	0										73.0734	0
75.2762	0										73.0736	1.04171
75.2763	6.26659										73.0737	20.3385
75.2765	38.1658										73.0739	34.8997
75.2767	61.5316										73.074	40.4328
75.2768	66.1405										73.0742	34.3003
75.277	47.8718										73.0743	21.3942
75.2771	20.3505										73.0745	0
75.2773	0										73.0746	0
75.2774	0										73.0748	0
75.2776	0										73.0749	0
75.2777	0										73.1023	0
75.3346	0										73.1025	0
75.3348	0										73.1026	0
75.3349	0										73.1028	0
75.3351	0										73.1029	1.56039
75.3352	4.16898										73.1031	22.061
75.3354	30.1015										73.1032	35.0653
75.3355	58.8654										73.1034	40.1606
75.3357	76.1369										73.1035	34.4891
75.3358	70.4739										73.1037	21.1068
75.336	42.584										73.1038	0
75.3362	0										73.104	0
75.3363	0										73.1041	0
75.3365	0										73.1043	0
75.3366	0										73.1083	0
75.3507	0										73.1084	0
75.3509	0										73.1086	0
75.351	0										73.1087	0
75.3512	0										73.1088	20.0443
75.3514	4.08147										73.109	41.2787
75.3515	21.0325										73.1091	54.9635
75.3517	34.6232										73.1093	51.6593
75.3518	38.37										73.1094	33.7246
75.352	30.6984										73.1096	1.3373
75.3521	15.707										73.1097	0
75.3523	0										73.1099	0
75.3524	0										73.11	0
75.3526	0										73.1102	0
75.3528	0										73.1126	0
75.4103	0										73.1127	0
75.4105	0										73.1128	0
75.4106	0										73.113	0
75.4108	0										73.1131	3.67346
75.4109	2.33346										73.1133	25.02
75.4111	30.8599										73.1134	37.8355
75.4113	60.2198										73.1136	41.2153
75.4114	76.9105										73.1137	33.7294
75.4116	66.8998										73.1139	18.8075
75.4117	36.7902										73.114	0
75.4119	0										73.1142	0
75.412	0										73.1143	0
75.4122	0										73.1145	0
75.4123	0										73.1332	0
75.5289	0										73.1333	0
75.5291	0										73.1335	0
75.5292	0										73.1336	0
75.5294	0										73.1338	3.38504
75.5296	0.470079										73.1339	22.1171
75.5297	35.3709										73.1341	40.2631
75.5299	60.4929										73.1342	50.581
75.53	68.986										73.1343	46.2261
75.5302	54.5418										73.1345	27.7407
75.5303	27.484										73.1346	0
75.5305	0.075178										73.1348	0
75.5306	0										73.1349	0
75.5308	0										73.1351	0
75.531	0										73.1754	0
75.5311	0										73.1756	0
75.5766	0										73.1757	0
75.5767	0										73.1759	0
75.5769	0										73.176	10.5922
75.577	0										73.1762	39.3649
75.5772	6.61351										73.1763	54.5432
75.5774	22.0502										73.1765	56.521
75.5775	31.3264										73.1766	46.0133
75.5777	32.9435										73.1768	11.163
75.5778	26.3233										73.1769	0
75.578	12.2593										73.1771	0
75.5781	0										73.1772	0
75.5783	0										73.1774	0
75.5785	0										73.1878	0
75.5786	0										73.1879	0
75.9594	0										73.1881	0
75.9595	0										73.1882	0
75.9597	0										73.1884	4.70863
75.9599	0										73.1885	23.232
75.96	48.5273										73.1887	38.8614
75.9602	466.871										73.1888	44.6983
75.9603	1943.11										73.189	36.3783
75.9605	4372.28										73.1891	17.8644
75.9606	6630.86										73.1892	0
75.9608	7152.92										73.1894	0
75.961	5347.62										73.1895	0
75.9611	2751.31										73.1897	0
75.9613	839.16										73.2167	0
75.9614	93.787										73.2169	0
75.9616	0										73.217	0
75.9617	0										73.2172	0
75.9619	0										73.2173	6.06933
75.9621	0										73.2175	25.1925
75.998	0										73.2176	40.3511
75.9982	0										73.2178	46.578
75.9983	0										73.2179	38.781
75.9985	0										73.2181	18.9999
75.9986	4.45592										73.2182	0
75.9988	23.3364										73.2184	0
75.999	37.2066										73.2185	0
75.9991	42.2902										73.2187	0
75.9993	35.4852										73.2705	0
75.9994	19.3624										73.2707	0
75.9996	0										73.2708	0
75.9997	0										73.271	0
75.9999	0										73.2711	1.78271
76.0001	0										73.2713	22.0484
76.0144	0										73.2714	38.1429
76.0145	0										73.2716	45.5574
76.0147	0										73.2717	38.8565
76.0148	0										73.2719	21.8578
76.015	4.10391										73.272	0
76.0151	33.2326										73.2722	0
76.0153	55.0863										73.2723	0
76.0155	62.5684										73.2725	0
76.0156	50.5663										73.3455	0
76.0158	26.1846										73.3457	0
76.0159	0										73.3458	0
76.0161	0										73.346	0
76.0162	0										73.3461	1.99212
76.0164	0										73.3463	22.0266
76.1583	0										73.3464	42.8838
76.1585	0										73.3466	52.5186
76.1587	0										73.3467	44.9494
76.1588	0										73.3469	25.1285
76.159	5.40749										73.347	0
76.1591	40.3682										73.3472	0
76.1593	60.6891										73.3473	0
76.1594	66.6312										73.3475	0
76.1596	54.2875										73.3844	0
76.1598	32.1562										73.3846	0
76.1599	20.1856										73.3847	0
76.1601	37.8585										73.3849	0
76.1602	45.9798										73.385	2.93413
76.1604	38.5115										73.3852	20.3758
76.1605	20.0134										73.3853	34.4976
76.1607	0										73.3855	39.4731
76.1609	0										73.3856	30.9899
76.161	0										73.3858	14.4441
76.1612	0										73.3859	0
76.187	0										73.3861	0
76.1872	0										73.3862	0
76.1873	0										73.3864	0
76.1875	0										73.3943	0
76.1877	12.2539										73.3944	0
76.1878	47.6046										73.3946	0
76.188	63.6661										73.3947	0
76.1881	62.5395										73.3949	13.4242
76.1883	44.3976										73.395	138.856
76.1885	18.7561										73.3952	309.614
76.1886	0										73.3953	419.777
76.1888	0										73.3954	395.448
76.1889	0										73.3956	249.14
76.1891	0										73.3957	71.2506
76.2464	0										73.3959	0
76.2465	0										73.396	0
76.2467	0										73.3962	0
76.2468	0										73.3963	0
76.247	4.4698										73.4072	0
76.2471	35.5544										73.4074	0
76.2473	61.4367										73.4075	0
76.2475	67.4201										73.4077	0
76.2476	49.3581										73.4078	17.7243
76.2478	21.7449										73.408	34.3742
76.2479	0										73.4081	43.4934
76.2481	0										73.4083	39.6773
76.2482	0										73.4084	25.8886
76.2484	0										73.4086	1.87127
76.3136	0										73.4087	0
76.3138	0										73.4089	0
76.314	0										73.409	0
76.3141	0										73.4092	0
76.3143	12.8132										73.412	0
76.3144	54.9689										73.4121	0
76.3146	72.8981										73.4123	0
76.3148	72.1075										73.4124	0
76.3149	51.4602										73.4126	7.4646
[truncated: 71,989 more rows]

## Sheet: Sheet2
<Primed, 13C-Glc, 22h>								<Naive, 13C-Glc, 22h>
Peak	ν(F2) [ppm]	ν(F1) [ppm]	Intensity [abs]	Annotation				Peak	ν(F2) [ppm]	ν(F1) [ppm]	Intensity [abs]	Annotation
1	7.3365	74.6067	25790.5	Chloroform				1	7.3362	74.606	33042	Chloroform
9	4.4263	63.0972	27852.3	PC (13C)				10	4.4103	63.0965	26237.5	PC (13C)
10	4.4263	62.8241	35847.6	PC (13C)				11	4.4103	62.8234	27077.9	PC (13C)
14	1.6045	16.0433	-2095.7	Squalene (12C)				14	1.6046	16.043	-1868.09	Squalene (12C)
2	1.6099	15.8887	15822.4	Squalene (13C)				2	1.6105	15.8887	1805.69	Squalene (13C)
3	1.5943	16.2009	18481.1	Squalene (13C)				3	1.5945	16.202	2474.56	Squalene (13C)
11	0.5303	11.8678	8801.66	Sterol (Lathosterol?) (12C)				12	0.5306	11.8667	-245.91	Sterol (Lathosterol?) (12C)
4	0.5303	11.7531	13440.5	Sterol (Lathosterol?) (13C)				4	0.5306	11.7531	2.34	Sterol (Lathosterol?) (13C)
5	0.5303	11.9872	14922.7	Sterol (Lathosterol?) (13C)				5	0.5306	11.9871	528.16	Sterol (Lathosterol?) (13C)
7	4.1446	62.2779	519914	TG - glycerol backbone (13C)				8	4.1444	61.9261	28577.3	TG - glycerol backbone (13C)
8	4.1446	61.9658	589399	TG - glycerol backbone (13C)				9	4.1444	62.2772	32223	TG - glycerol backbone (13C)
6	0.8902	14.1331	56753.1	w-methyl (12C)				13	0.8902	14.1329	16166	w-methyl (12C)
12	0.8741	14.0161	4838.35	w-methyl (13C)				6	0.8743	14.2494	37432.4	w-methyl (13C)
13	0.8744	14.2494	11826.2	w-methyl (13C)				7	0.8743	14.0153	40016.1	w-methyl (13C)
[Chloroform-normalized]
		Primed	Naive
Squalene	Squalene	0.665043	0.0647698
Lathosterol?	Sterol류	0.549879	0.00802766
w-methyl	Fatty acid tail	0.323076	1.17197
TG glycerol backbone	TG glycerol backbone	21.5063	0.920045
PC glycerol backbone	PC glycerol backbone	1.23495	0.806781
