# Supplementary material for: AMPK activation by glycogen expenditure primes the exit of naïve pluripotency
Source: EMBO Rep. 2025 Feb 17;26(6):1504–27. doi: 10.1038/s44319-025-00384-x (PMC11933299; doi:10.1038/s44319-025-00384-x)
Supplement: Supplementary file 4 — Source data Fig. 2 [file 44319_2025_384_MOESM4_ESM.zip › Figure 2/Fig. 2G/Fig. 2G.xlsx]

## Sheet: w-methyl group LC-MS
Naïve	Primed
1.17197	0.323076
