# Supplementary material for: AMPK activation by glycogen expenditure primes the exit of naïve pluripotency
Source: EMBO Rep. 2025 Feb 17;26(6):1504–27. doi: 10.1038/s44319-025-00384-x (PMC11933299; doi:10.1038/s44319-025-00384-x)
Supplement: Supplementary file 5 — Source data Fig. 3 [file 44319_2025_384_MOESM5_ESM.zip]

Archive with 28 entries (21 files):
- Figure 3/
- Figure 3/.DS_Store
- Figure 3/Fig. 3A/
- Figure 3/Fig. 3A/Naive(+).tif
- Figure 3/Fig. 3A/Naive(-).tif
- Figure 3/Fig. 3A/Primed(+).tif
- Figure 3/Fig. 3A/Primed(-).tif
- Figure 3/Fig. 3B/
- Figure 3/Fig. 3B/b-actin.TIF
- Figure 3/Fig. 3B/pAmpka.TIF
- Figure 3/Fig. 3C/
- Figure 3/Fig. 3C/BF.tif
- Figure 3/Fig. 3C/CDg4.tif
- Figure 3/Fig. 3C/Hoech.tif
- Figure 3/Fig. 3D/
- Figure 3/Fig. 3D/atubulin
- Figure 3/Fig. 3D/oct4.tif
- Figure 3/Fig. 3D/pAcc.tif
- Figure 3/Fig. 3D/pAMPK.tif
- Figure 3/Fig. 3D/Total Acc.tif
- Figure 3/Fig. 3F/
- Figure 3/Fig. 3F/AKO (+).tif
- Figure 3/Fig. 3F/AKO (-).tif
- Figure 3/Fig. 3F/Cont (+).tif
- Figure 3/Fig. 3F/Cont (-).tif
- Figure 3/Fig. 3G/
- Figure 3/Fig. 3G/.DS_Store
- Figure 3/Fig. 3G/Fig. 3G.xlsx
