# Supplementary material for: AMPK activation by glycogen expenditure primes the exit of naïve pluripotency
Source: EMBO Rep. 2025 Feb 17;26(6):1504–27. doi: 10.1038/s44319-025-00384-x (PMC11933299; doi:10.1038/s44319-025-00384-x)
Supplement: Supplementary file 5 — Source data Fig. 3 [file 44319_2025_384_MOESM5_ESM.zip › Figure 3/Fig. 3G/Fig. 3G.xlsx]

## Sheet: Sheet1
	Cont			AKO
Esrrb	0.952851	1.03724	1.0099	3.55579	4.35176	3.44749
Klf2	0.943279	1.03898	1.01774	3.63935	3.8081	3.81846
Rex1	0.941534	1.03009	1.02838	3.91041	3.73631	4.11085
Klf4	1.05265	0.926065	1.02128	4.68762	4.53644	4.42442
NrOb1	0.981229	0.989824	1.02895	3.55165	3.724	3.47634
