# Supplementary material for: AMPK activation by glycogen expenditure primes the exit of naïve pluripotency
Source: EMBO Rep. 2025 Feb 17;26(6):1504–27. doi: 10.1038/s44319-025-00384-x (PMC11933299; doi:10.1038/s44319-025-00384-x)
Supplement: Supplementary file 6 — Source data Fig. 4 [file 44319_2025_384_MOESM6_ESM.zip]

Archive with 38 entries (32 files):
- Figure 4/
- Figure 4/.DS_Store
- Figure 4/Fig. 4B/
- Figure 4/Fig. 4B/.DS_Store
- Figure 4/Fig. 4B/200716_J1 Gys1 KO Pool (Re) T7E1.tiff
- Figure 4/Fig. 4C.xlsx
- Figure 4/Fig. 4D/
- Figure 4/Fig. 4D/.DS_Store
- Figure 4/Fig. 4D/200724_(FACS) J1 Gys1 KO CDg4_Sum.xls
- Figure 4/Fig. 4E/
- Figure 4/Fig. 4E/bactin.tif
- Figure 4/Fig. 4E/pAcc.tif
- Figure 4/Fig. 4E/pAmpk.tif
- Figure 4/Fig. 4E/Total Ampk.tif
- Figure 4/Fig. 4F/
- Figure 4/Fig. 4F/J1 Cont_BODIPY.025
- Figure 4/Fig. 4F/J1 Cont_BODIPY.026
- Figure 4/Fig. 4F/J1 Cont_BODIPY.027
- Figure 4/Fig. 4F/J1 Cont_US.022
- Figure 4/Fig. 4F/J1 Cont_US.023
- Figure 4/Fig. 4F/J1 Cont_US.024
- Figure 4/Fig. 4F/J1 Gys1 KO_BODIPY.043
- Figure 4/Fig. 4F/J1 Gys1 KO_BODIPY.044
- Figure 4/Fig. 4F/J1 Gys1 KO_BODIPY.045
- Figure 4/Fig. 4F/J1 Gys1 KO_US.036
- Figure 4/Fig. 4F/J1 Gys1 KO_US.037
- Figure 4/Fig. 4F/J1 Gys1 KO_US.038
- Figure 4/Fig. 4G/
- Figure 4/Fig. 4G/J1 Cont_BODIPY.028
- Figure 4/Fig. 4G/J1 Cont_BODIPY.029
- Figure 4/Fig. 4G/J1 Cont_Glc depl BODIPY.033
- Figure 4/Fig. 4G/J1 Cont_Glc depl BODIPY.034
- Figure 4/Fig. 4G/J1 Cont_Glc depl BODIPY.035
- Figure 4/Fig. 4G/J1 Gys1 KO_BODIPY.046
- Figure 4/Fig. 4G/J1 Gys1 KO_BODIPY.047
- Figure 4/Fig. 4G/J1 Gys1 KO_Glc depl BODIPY.050
- Figure 4/Fig. 4G/J1 Gys1 KO_Glc depl BODIPY.051
- Figure 4/Fig. 4G/J1 Gys1 KO_Glc depl BODIPY.052
