# Supplementary material for: AMPK activation by glycogen expenditure primes the exit of naïve pluripotency
Source: EMBO Rep. 2025 Feb 17;26(6):1504–27. doi: 10.1038/s44319-025-00384-x (PMC11933299; doi:10.1038/s44319-025-00384-x)
Supplement: Supplementary file 6 — Source data Fig. 4 [file 44319_2025_384_MOESM6_ESM.zip › Figure 4/Fig. 4C.xlsx]

## Sheet: Fig. 4C
Cont	GKO
10.9367	0.227452
10.9198	0.069499
10.8891	0.413838
10.8568	0.219851
