# Supplementary material for: AMPK activation by glycogen expenditure primes the exit of naïve pluripotency
Source: EMBO Rep. 2025 Feb 17;26(6):1504–27. doi: 10.1038/s44319-025-00384-x (PMC11933299; doi:10.1038/s44319-025-00384-x)
Supplement: Supplementary file 6 — Source data Fig. 4 [file 44319_2025_384_MOESM6_ESM.zip › Figure 4/Fig. 4D/200724_(FACS) J1 Gys1 KO CDg4_Sum.xls]

## Sheet: Sheet0
Depth	Name	Statistic	#Cells
	J1 Gys1 KO Pool Fix CDg4 1.012		4033
>	Lymphocytes	12	485
> >	Geometric Mean : FL1-H	53.8
	J1 Gys1 KO Pool Fix CDg4 1.013		4041
>	Lymphocytes	13.9	561
> >	Geometric Mean : FL1-H	54.3
	J1 Gys1 KO Pool Fix CDg4 1.014		4048
>	Lymphocytes	13.7	556
> >	Geometric Mean : FL1-H	53.8
	J1 Gys1 KO Pool Fix CDg4 1.015		4046
>	Lymphocytes	12.8	518
> >	Geometric Mean : FL1-H	54.5
	J1 Gys1 KO Pool Fix CDg4 3.016		4036
>	Lymphocytes	15.4	622
> >	Geometric Mean : FL1-H	57.9
	J1 Gys1 KO Pool Fix CDg4 3.017		4043
>	Lymphocytes	13.3	537
> >	Geometric Mean : FL1-H	56.2
	J1 Gys1 KO Pool Fix CDg4 3.018		4051
>	Lymphocytes	12.9	522
> >	Geometric Mean : FL1-H	56.7
	J1 Gys1 KO Pool_ CDg4 1uM.003		5301
>	Lymphocytes	71.8	3806
> >	Geometric Mean : FL1-H	16.9
	J1 Gys1 KO Pool_ CDg4 1uM.004		5285
>	Lymphocytes	72.7	3841
> >	Geometric Mean : FL1-H	16.7
	J1 Gys1 KO Pool_ CDg4 1uM.005		5376
>	Lymphocytes	71.1	3825
> >	Geometric Mean : FL1-H	16.8
	J1 Gys1 KO Pool_ CDg4 1uM.006		5279
>	Lymphocytes	72.3	3819
> >	Geometric Mean : FL1-H	16.6
	J1 Gys1 KO Pool_ CDg4 3uM.007		5202
>	Lymphocytes	73.4	3820
> >	Geometric Mean : FL1-H	14.6
	J1 Gys1 KO Pool_ CDg4 3uM.008		5185
>	Lymphocytes	73.9	3830
> >	Geometric Mean : FL1-H	14.7
	J1 Gys1 KO Pool_ CDg4 3uM.009		5202
>	Lymphocytes	73.9	3843
> >	Geometric Mean : FL1-H	14.6
	J1 Gys1 KO Pool_ CDg4 3uM.010		5156
>	Lymphocytes	74.7	3849
> >	Geometric Mean : FL1-H	14.8
	J1 Gys1 KO Pool_ CDg4 3uM.011		5196
>	Lymphocytes	74	3846
> >	Geometric Mean : FL1-H	14.7
	J1 Gys1 KO low Glc_Fix 1uM.027		4061
>	Lymphocytes	12.3	500
> >	Geometric Mean : FL1-H	50.5
	J1 Gys1 KO low Glc_Fix 1uM.028		4045
>	Lymphocytes	12.5	505
> >	Geometric Mean : FL1-H	50.5
	J1 Gys1 KO low Glc_Fix 3uM.029		4061
>	Lymphocytes	12.2	494
> >	Geometric Mean : FL1-H	54.2
	J1 Gys1 KO low Glc_Fix 3uM.030		4047
>	Lymphocytes	12.3	496
> >	Geometric Mean : FL1-H	53.7
	J1 Gys1 KO low Glc_Fix 3uM.031		4064
>	Lymphocytes	12.1	492
> >	Geometric Mean : FL1-H	53.8
	J1 Gys1 KO low Glc_Fix 3uM.032		4060
>	Lymphocytes	11.6	472
> >	Geometric Mean : FL1-H	53.4
	J1 Gys1 KO low Glc_Fix 3uM.033		4054
>	Lymphocytes	10.5	424
> >	Geometric Mean : FL1-H	54.3
	J1 Gys1 KO low Glc_Fix 3uM.034		4056
>	Lymphocytes	10.9	442
> >	Geometric Mean : FL1-H	52.4
	J1 Gys1 KO low Glc_live 1uM.019		5289
>	Lymphocytes	72.1	3811
> >	Geometric Mean : FL1-H	27.1
	J1 Gys1 KO low Glc_live 1uM.020		5328
>	Lymphocytes	71.7	3821
> >	Geometric Mean : FL1-H	26.8
	J1 Gys1 KO low Glc_live 1uM.021		5285
>	Lymphocytes	71.8	3796
> >	Geometric Mean : FL1-H	27.4
	J1 Gys1 KO low Glc_live 1uM.022		5295
>	Lymphocytes	71.7	3796
> >	Geometric Mean : FL1-H	26.7
	J1 Gys1 KO low Glc_live 3uM.023		5367
>	Lymphocytes	71	3809
> >	Geometric Mean : FL1-H	26.5
	J1 Gys1 KO low Glc_live 3uM.024		5425
>	Lymphocytes	70	3795
> >	Geometric Mean : FL1-H	26.7
	J1 Gys1 KO low Glc_live 3uM.025		5331
>	Lymphocytes	71.5	3814
> >	Geometric Mean : FL1-H	27.4
	J1 Gys1 KO low Glc_live 3uM.026		5350
>	Lymphocytes	71.2	3811
> >	Geometric Mean : FL1-H	27.3
	iPSC_Live CDg4 3uM.002		6855
>	Lymphocytes	54	3705
> >	Geometric Mean : FL1-H	92.5
	iPSC_Live no stain.001		6450
>	Lymphocytes	57	3675
> >	Geometric Mean : FL1-H	8.01
