# Supplementary material for: AMPK activation by glycogen expenditure primes the exit of naïve pluripotency
Source: EMBO Rep. 2025 Feb 17;26(6):1504–27. doi: 10.1038/s44319-025-00384-x (PMC11933299; doi:10.1038/s44319-025-00384-x)
Supplement: Supplementary file 7 — Source data Fig. 5 [file 44319_2025_384_MOESM7_ESM.zip]

Archive with 38 entries (30 files):
- Figure 5/
- Figure 5/.DS_Store
- Figure 5/Fig. 5A/
- Figure 5/Fig. 5A/Cont.tif
- Figure 5/Fig. 5A/GKO.tif
- Figure 5/Fig. 5B/
- Figure 5/Fig. 5B/Fig 5B.pzfx
- Figure 5/Fig. 5E/
- Figure 5/Fig. 5E/J1 Cont_Mock.tif
- Figure 5/Fig. 5E/J1 Cont_No Glc Day2.tif
- Figure 5/Fig. 5E/J1 Cont_No Glc Day3.tif
- Figure 5/Fig. 5E/J1 Gys1 KO_Mock.tif
- Figure 5/Fig. 5E/J1 Gys1 KO_No Glc Day2.tif
- Figure 5/Fig. 5E/J1 Gys1 KO_No Glc Day3.tif
- Figure 5/Fig. 5F/
- Figure 5/Fig. 5F/.DS_Store
- Figure 5/Fig. 5F/Fig. 5F.xlsx
- Figure 5/Fig. 5H/
- Figure 5/Fig. 5H/OG-GKO LIF only GFP.tif
- Figure 5/Fig. 5H/OG-GKO LIF only Merged.tif
- Figure 5/Fig. 5H/OG-GKO LIF only RFP.tif
- Figure 5/Fig. 5H/OG-GKO LIF2i GFP.tif
- Figure 5/Fig. 5H/OG-GKO LIF2i Merged.tif
- Figure 5/Fig. 5H/OG-GKO LIF2i RFP.tif
- Figure 5/Fig. 5H/OG-WT LIF only GFP.tif
- Figure 5/Fig. 5H/OG-WT LIF only Merged.tif
- Figure 5/Fig. 5H/OG-WT LIF only RFP.tif
- Figure 5/Fig. 5H/OG-WT LIF2i GFP.tif
- Figure 5/Fig. 5H/OG-WT LIF2i Merged.tif
- Figure 5/Fig. 5H/OG-WT LIF2i RFP.tif
- Figure 5/Fig. 5I/
- Figure 5/Fig. 5I/230206 OG2GOF6 GKO#10(WT), GKO#6(homo) FACS/
- Figure 5/Fig. 5I/230206 OG2GOF6 GKO#10(WT), GKO#6(homo) FACS/OG2GOF6 GKO#10(WT).001
- Figure 5/Fig. 5I/230206 OG2GOF6 GKO#10(WT), GKO#6(homo) FACS/OG2GOF6 GKO#10(WT).002
- Figure 5/Fig. 5I/230206 OG2GOF6 GKO#10(WT), GKO#6(homo) FACS/OG2GOF6 GKO#10(WT).003
- Figure 5/Fig. 5I/230206 OG2GOF6 GKO#10(WT), GKO#6(homo) FACS/OG2GOF6 GKO#6(homo).001
- Figure 5/Fig. 5I/230206 OG2GOF6 GKO#10(WT), GKO#6(homo) FACS/OG2GOF6 GKO#6(homo).002
- Figure 5/Fig. 5I/230206 OG2GOF6 GKO#10(WT), GKO#6(homo) FACS/OG2GOF6 GKO#6(homo).003
