# Supplementary material for: AMPK activation by glycogen expenditure primes the exit of naïve pluripotency
Source: EMBO Rep. 2025 Feb 17;26(6):1504–27. doi: 10.1038/s44319-025-00384-x (PMC11933299; doi:10.1038/s44319-025-00384-x)
Supplement: Supplementary file 7 — Source data Fig. 5 [file 44319_2025_384_MOESM7_ESM.zip › Figure 5/Fig. 5F/Fig. 5F.xlsx]

## Sheet: FGF5
	Mock			( - ) Glu
Cont	0.55727	1.51199	0.930739	122.201	98.5727	62.3845
GKO	1.54376	4.71236	2.88076	370.445	336.186	307.217

## Sheet: T
	Mock			No Glc
Cont	1.03118	0.968819	1	5.13714	3.29657	4.21685
Gys1 KO	0.849272	1.26953	1.0594	8.76021	8.52066	8.64043
