# Supplementary material for: AMPK activation by glycogen expenditure primes the exit of naïve pluripotency
Source: EMBO Rep. 2025 Feb 17;26(6):1504–27. doi: 10.1038/s44319-025-00384-x (PMC11933299; doi:10.1038/s44319-025-00384-x)
Supplement: Supplementary file 8 — Source data Fig. 6 [file 44319_2025_384_MOESM8_ESM.zip]

Archive with 69 entries (55 files):
- Figure 6/
- Figure 6/.DS_Store
- Figure 6/Fig. 6B/
- Figure 6/Fig. 6B/AMPK.TIF
- Figure 6/Fig. 6B/b-actin.TIF
- Figure 6/Fig. 6C/
- Figure 6/Fig. 6C/.DS_Store
- Figure 6/Fig. 6C/ACC/
- Figure 6/Fig. 6C/ACC/.DS_Store
- Figure 6/Fig. 6C/ACC/IM005975_2Sum.TIF
- Figure 6/Fig. 6C/b-actin/
- Figure 6/Fig. 6C/b-actin/.DS_Store
- Figure 6/Fig. 6C/b-actin/IM005972_3Sum.TIF
- Figure 6/Fig. 6C/pACC/
- Figure 6/Fig. 6C/pACC/.DS_Store
- Figure 6/Fig. 6C/pACC/IM005973_2.TIF
- Figure 6/Fig. 6D/
- Figure 6/Fig. 6D/J1.001
- Figure 6/Fig. 6D/J1.002
- Figure 6/Fig. 6D/J1.003
- Figure 6/Fig. 6D/J1AKO.001
- Figure 6/Fig. 6D/J1AKO.002
- Figure 6/Fig. 6D/J1AKO.003
- Figure 6/Fig. 6D/J1DKO.001
- Figure 6/Fig. 6D/J1DKO.002
- Figure 6/Fig. 6D/J1DKO.003
- Figure 6/Fig. 6D/J1GKOL(11).001
- Figure 6/Fig. 6D/J1GKOL(11).002
- Figure 6/Fig. 6D/J1GKOL(11).003
- Figure 6/Fig. 6D/J1GKOL(5).001
- Figure 6/Fig. 6D/J1GKOL(5).002
- Figure 6/Fig. 6D/J1GKOL(5).003
- Figure 6/Fig. 6D/Unst.001
- Figure 6/Fig. 6D/Unst.002
- Figure 6/Fig. 6D/Unst.003
- Figure 6/Fig. 6D/Unst.004
- Figure 6/Fig. 6E/
- Figure 6/Fig. 6E/.DS_Store
- Figure 6/Fig. 6E/Fig. 6E.xlsx
- Figure 6/Fig. 6F/
- Figure 6/Fig. 6F/.DS_Store
- Figure 6/Fig. 6F/J1 AKO.tif
- Figure 6/Fig. 6F/J1 Cont.tif
- Figure 6/Fig. 6F/J1 DKO.tif
- Figure 6/Fig. 6F/J1 GKO.tif
- Figure 6/Fig. 6G/
- Figure 6/Fig. 6G/.DS_Store
- Figure 6/Fig. 6G/Fig. 6G.xlsx
- Figure 6/Fig. 6H/
- Figure 6/Fig. 6H/aTUB.TIF
- Figure 6/Fig. 6H/bactin.TIF
- Figure 6/Fig. 6H/KLF4.TIF
- Figure 6/Fig. 6H/OTX2.TIF
- Figure 6/Fig. 6K/
- Figure 6/Fig. 6K/2iL AKO.tif
- Figure 6/Fig. 6K/2iL Cont.tif
- Figure 6/Fig. 6K/2iL DKO.tif
- Figure 6/Fig. 6K/2iL GKO.tif
- Figure 6/Fig. 6K/FA AKO.tif
- Figure 6/Fig. 6K/FA Cont.tif
- Figure 6/Fig. 6K/FA DKO.tif
- Figure 6/Fig. 6K/FA GKO.tif
- Figure 6/Fig. 6L/
- Figure 6/Fig. 6L/.DS_Store
- Figure 6/Fig. 6L/Fig. 6L.xlsx
- Figure 6/Fig. 6M/
- Figure 6/Fig. 6M/.DS_Store
- Figure 6/Fig. 6M/231031 OG2GOF6 WT GKO DKO naive primed conv 복사본.wsp
- Figure 6/Fig. 6M/Fig. 6M.xlsx
