# Supplementary material for: AMPK activation by glycogen expenditure primes the exit of naïve pluripotency
Source: EMBO Rep. 2025 Feb 17;26(6):1504–27. doi: 10.1038/s44319-025-00384-x (PMC11933299; doi:10.1038/s44319-025-00384-x)
Supplement: Supplementary file 8 — Source data Fig. 6 [file 44319_2025_384_MOESM8_ESM.zip › Figure 6/Fig. 6E/Fig. 6E.xlsx]

## Sheet: Sheet1
Cont		GKO		DKO		AKO
3.28573	2.78464	0.220696	-0.458368	0.502705	-0.32745	3.82362	4.15962
