# Supplementary material for: AMPK activation by glycogen expenditure primes the exit of naïve pluripotency
Source: EMBO Rep. 2025 Feb 17;26(6):1504–27. doi: 10.1038/s44319-025-00384-x (PMC11933299; doi:10.1038/s44319-025-00384-x)
Supplement: Supplementary file 8 — Source data Fig. 6 [file 44319_2025_384_MOESM8_ESM.zip › Figure 6/Fig. 6G/Fig. 6G.xlsx]

## Sheet: Fgf5
Cont	GKO	DKO	AKO
4.14317e-09	7.85896e-07	6.52672e-08	7.09368e-09
3.14768e-10	5.93608e-07	1.10641e-07	2.35126e-10
8.76836e-10	2.41439e-07	5.17502e-08	4.37439e-10

## Sheet: Cer1
Cont	GKO	DKO	AKO
3.56462e-07	2.63324e-06	1.70052e-06	3.44952e-07
3.96242e-07	3.07141e-06	1.54585e-06	4.04493e-07
4.51185e-07	3.02206e-06	1.15783e-06	4.0136e-07

## Sheet: Eomes
Cont	GKO	DKO	AKO
1.81467e-05	0.000218158	9.34892e-05	1.04351e-05
1.69489e-05	0.000212868	9.49852e-05	1.05082e-05
1.78975e-05	0.000191385	9.20661e-05	1.10015e-05

## Sheet: Otx2
Cont	GKO	DKO	AKO
1.68851e-05	0.000197824	5.5609e-05	1.6262e-05
1.84594e-05	0.000185965	5.0812e-05	1.5218e-05
1.84262e-05	0.000179528	4.6155e-05	1.5585e-05
