# Supplementary material for: AMPK activation by glycogen expenditure primes the exit of naïve pluripotency
Source: EMBO Rep. 2025 Feb 17;26(6):1504–27. doi: 10.1038/s44319-025-00384-x (PMC11933299; doi:10.1038/s44319-025-00384-x)
Supplement: Supplementary file 8 — Source data Fig. 6 [file 44319_2025_384_MOESM8_ESM.zip › Figure 6/Fig. 6L/Fig. 6L.xlsx]

## Sheet: Fgf5
	Mock			GKO			DKO			AKO
2iL	1.70768e-08	5.84757e-09	1.74727e-08	1.24638e-07	2.36465e-07	1.22038e-07	4.04777e-08	2.58221e-08	1.2769e-08	1.57922e-08	1.32496e-08	3.52961e-08
FA	2.52809e-06	2.64392e-06	2.90539e-06	1.04054e-05	8.68958e-06	7.54112e-06	2.66501e-06	2.40847e-06	3.66018e-06	5.40911e-06	4.57226e-06	4.33278e-06

## Sheet: Sox17
	Mock			GKO			DKO			AKO
2iL	2.00271e-08	9.13794e-09	1.81192e-08	4.53198e-08	2.97297e-08	4.25801e-08	5.29344e-09	3.34047e-08	4.26626e-09	1.19136e-08	1.23959e-08	1.08868e-08
FA	3.39797e-08	2.17449e-08	2.33148e-08	3.22684e-07	9.90148e-08	1.34394e-07	5.56807e-08	2.03362e-08	8.81473e-09	2.08824e-08	3.8476e-08	3.60261e-08
