# Supplementary material for: AMPK activation by glycogen expenditure primes the exit of naïve pluripotency
Source: EMBO Rep. 2025 Feb 17;26(6):1504–27. doi: 10.1038/s44319-025-00384-x (PMC11933299; doi:10.1038/s44319-025-00384-x)
Supplement: Supplementary file 8 — Source data Fig. 6 [file 44319_2025_384_MOESM8_ESM.zip › Figure 6/Fig. 6M/231031 OG2GOF6 WT GKO DKO naive primed conv 복사본.wsp]

<?xml version="1.0" encoding="UTF-8"?>
 <Workspace version="20.0"  modDate="Sat Dec 23 16:48:10 KST 2023"  clientTimestamp="1703317690341"  flowJoVersion="10.4"  drawRowBorders="1"  drawColumnBorders="1"  hideCompNodes="1"  curGroup="All Samples"  groupPaneHeight="80"  xmlns:xsi="http://www.w3.org/2001/XMLSchema-instance"  xmlns:gating="http://www.isac-net.org/std/Gating-ML/v2.0/gating"  xmlns:transforms="http://www.isac-net.org/std/Gating-ML/v2.0/transformations"  xmlns:data-type="http://www.isac-net.org/std/Gating-ML/v2.0/datatypes"  xsi:schemaLocation="http://www.isac-net.org/std/Gating-ML/v2.0/gating http://www.isac-net.org/std/Gating-ML/v2.0/gating/Gating-ML.v2.0.xsd http://www.isac-net.org/std/Gating-ML/v2.0/transformations http://www.isac-net.org/std/Gating-ML/v2.0/gating/Transformations.v2.0.xsd http://www.isac-net.org/std/Gating-ML/v2.0/datatypes http://www.isac-net.org/std/Gating-ML/v2.0/gating/DataTypes.v2.0.xsd "  nonAutoSaveFileName="file:/Users/SHP2/Desktop/김성민%20Project/CloudStation/ongoing%20project/Glycogen%20AMPK%20naive/231031%20OG2GOF6%20WT%20GKO%20DKO%20naive%20primed%20conv.wsp" >
   <WindowPosition x="3072"  y="346"  width="725"  height="704"  displayed="1"  panelState="" />
   <TextTraits font="SansSerif"  size="11"  name=""  style="plain"  color="#000000"  background="#00ffffff"  just="left" />
   <Columns>
     <TColumn width="342" >
       <Property key="fj.appnode.prop.name" />
     </TColumn>
     <TColumn width="182" >
       <Property key="fj.appnode.prop.statistic" />
     </TColumn>
     <TColumn width="182" >
       <Property key="fj.appnode.prop.ncells" />
     </TColumn>
   </Columns>
   <Matrices/>
   <Cytometers>
     <Cytometer name="BD_ANALOG"  cyt="FACSCalibur"  useFCS3="1"  extraNegs="0"  widthBasis="-10"  linMin="0"  logMin="1"  linMax="1024"  logMax="10000"  linearRescale="1"  logRescale="1"  linFromKW="1"  logFromKW="1"  useGain="0"  useTransform="0"  transformType="LOG"  manufacturer=""  serialnumber=""  homepage="workspaces-and-samples/flowjo-and-your-cytometer/ws-cytometer-bd/"  icon="bd.PNG" >
       <LinParams>
         <Param>time</Param>
       </LinParams>
       <LogParams/>
       <FilterParams/>
       <TransformStore/>
     </Cytometer>
   </Cytometers>
   <Groups>
     <GroupNode name="All Samples"  annotation=""  owningGroup="All Samples"  expanded="1"  sortPriority="10"  count="-1" >
       <Graph smoothing="0"  backColor="#ffffff"  foreColor="#000000"  type="Pseudocolor"  fast="1" >
         <Axis dimension="x"  name=""  label=""  auto="auto" />
         <Axis dimension="y"  name=""  label=""  auto="auto" />
         <GraphSettings level="5%"  smoothingHighResolution="1"  contourHighResolution="1"  histogramSmoothingCount="0"  graphResolution="256"  showOutliers="0"  drawLargeDots="0"  dotsToDraw="8000"  tint="le.chartfill.tinted.40"  lineWeight="le.lineweight.normal"  lineStyle="le.linestyle.solid" />
         <GraphEnvironment showGrid="0"  showAxes="tnlTNL"  showGates="1"  showFreqOnPlots="1"  showGateNameOnPlots="1"  showMedians="0"  showUncomped="0"  addEventParam="0"  lastYAxisName="" >
           <TextTraits font="SansSerif"  size="11"  name="Labels"  style="plain"  color="#000000"  background="#00ffffff"  just="left" />
           <TextTraits font="SansSerif"  size="11"  name="LayoutGates"  style="plain"  color="#000000"  background="#00ffffff"  just="left" />
           <TextTraits font="SansSerif"  size="9"  name="Numbers"  style="plain"  color="#000000"  background="#00ffffff"  just="left" />
           <TextTraits font="SansSerif"  size="9"  name="Legend"  style="plain"  color="#000000"  background="#00ffffff"  just="left" />
         </GraphEnvironment>
       </Graph>
       <Subpopulations>
         <Population name="cells"  annotation=""  owningGroup="All Samples"  expanded="1"  sortPriority="10"  count="6005" >
           <Graph smoothing="0"  backColor="#ffffff"  foreColor="#000000"  heatMapStatParameter="FL1-H"  type="Pseudocolor"  fast="1" >
             <Axis dimension="x"  name="FSC-H"  label=""  auto="auto" />
             <Axis dimension="y"  name="SSC-H"  label=""  auto="auto" />
             <GraphSettings level="5%"  smoothingHighResolution="1"  contourHighResolution="1"  histogramSmoothingCount="0"  graphResolution="256"  showOutliers="0"  drawLargeDots="0"  dotsToDraw="8000"  tint="le.chartfill.tinted.40"  lineWeight="le.lineweight.normal"  lineStyle="le.linestyle.solid" />
             <GraphEnvironment showGrid="0"  showAxes="tnlTNL"  showGates="1"  showFreqOnPlots="1"  showGateNameOnPlots="1"  showMedians="0"  showUncomped="0"  addEventParam="0"  lastYAxisName="" >
               <TextTraits font="SansSerif"  size="11"  name="Labels"  style="plain"  color="#000000"  background="#00ffffff"  just="left" />
               <TextTraits font="SansSerif"  size="11"  name="LayoutGates"  style="plain"  color="#000000"  background="#00ffffff"  just="left" />
               <TextTraits font="SansSerif"  size="9"  name="Numbers"  style="plain"  color="#000000"  background="#00ffffff"  just="left" />
               <TextTraits font="SansSerif"  size="9"  name="Legend"  style="plain"  color="#000000"  background="#00ffffff"  just="left" />
               <WindowPosition x="833"  y="23"  width="390"  height="622"  displayed="1"  panelState="---" />
             </GraphEnvironment>
           </Graph>
           <Gate gating:id="ID1974643439" >
             <gating:PolygonGate eventsInside="1"  annoOffsetX="0"  annoOffsetY="0"  tint="#000000"  isTinted="0"  lineWeight="Normal"  userDefined="1"  quadId="-1"  gateResolution="256" >
               <gating:dimension>
                 <data-type:fcs-dimension data-type:name="FSC-H" />
               </gating:dimension>
               <gating:dimension>
                 <data-type:fcs-dimension data-type:name="SSC-H" />
               </gating:dimension>
               <gating:vertex>
                 <gating:coordinate data-type:value="24.188976378" />
                 <gating:coordinate data-type:value="62.0606060606" />
               </gating:vertex>
               <gating:vertex>
                 <gating:coordinate data-type:value="116.9133858268" />
                 <gating:coordinate data-type:value="46.5454545455" />
               </gating:vertex>
               <gating:vertex>
                 <gating:coordinate data-type:value="201.5748031496" />
                 <gating:coordinate data-type:value="139.6363636364" />
               </gating:vertex>
               <gating:vertex>
                 <gating:coordinate data-type:value="237.8582677165" />
                 <gating:coordinate data-type:value="527.5151515152" />
               </gating:vertex>
               <gating:vertex>
                 <gating:coordinate data-type:value="258.0157480315" />
                 <gating:coordinate data-type:value="822.303030303" />
               </gating:vertex>
               <gating:vertex>
                 <gating:coordinate data-type:value="197.5433070866" />
                 <gating:coordinate data-type:value="992.9696969697" />
               </gating:vertex>
               <gating:vertex>
                 <gating:coordinate data-type:value="116.9133858268" />
                 <gating:coordinate data-type:value="1004.6060606061" />
               </gating:vertex>
               <gating:vertex>
                 <gating:coordinate data-type:value="24.188976378" />
                 <gating:coordinate data-type:value="1004.6060606061" />
               </gating:vertex>
               <gating:vertex>
                 <gating:coordinate data-type:value="4.031496063" />
                 <gating:coordinate data-type:value="861.0909090909" />
               </gating:vertex>
               <gating:vertex>
                 <gating:coordinate data-type:value="4.031496063" />
                 <gating:coordinate data-type:value="562.4242424242" />
               </gating:vertex>
             </gating:PolygonGate>
           </Gate>
           <Subpopulations>
             <Population name="Q1: FL1-H- , FL3-H+"  annotation=""  owningGroup="All Samples"  expanded="1"  sortPriority="10"  count="20" >
               <Graph smoothing="0"  backColor="#ffffff"  foreColor="#000000"  heatMapStatParameter="FL1-H"  type="Pseudocolor"  fast="1" >
                 <Axis dimension="x"  name="FL1-H"  label=""  auto="auto" />
                 <Axis dimension="y"  name="FL3-H"  label=""  auto="auto" />
                 <GraphSettings level="5%"  smoothingHighResolution="1"  contourHighResolution="1"  histogramSmoothingCount="0"  graphResolution="256"  showOutliers="0"  drawLargeDots="0"  dotsToDraw="8000"  tint="le.chartfill.tinted.40"  lineWeight="le.lineweight.normal"  lineStyle="le.linestyle.solid" />
                 <GraphEnvironment showGrid="0"  showAxes="tnlTNL"  showGates="1"  showFreqOnPlots="1"  showGateNameOnPlots="1"  showMedians="0"  showUncomped="0"  addEventParam="0"  lastYAxisName="" >
                   <TextTraits font="SansSerif"  size="11"  name="Labels"  style="plain"  color="#000000"  background="#00ffffff"  just="left" />
                   <TextTraits font="SansSerif"  size="11"  name="LayoutGates"  style="plain"  color="#000000"  background="#00ffffff"  just="left" />
                   <TextTraits font="SansSerif"  size="9"  name="Numbers"  style="plain"  color="#000000"  background="#00ffffff"  just="left" />
                   <TextTraits font="SansSerif"  size="9"  name="Legend"  style="plain"  color="#000000"  background="#00ffffff"  just="left" />
                   <WindowPosition x="1208"  y="23"  width="394"  height="622"  displayed="1"  panelState="---" />
                 </GraphEnvironment>
               </Graph>
               <Gate gating:id="ID2055790537"  gating:parent_id="ID1974643439" >
                 <gating:PolygonGate eventsInside="1"  annoOffsetX="0"  annoOffsetY="0"  tint="#000000"  isTinted="0"  lineWeight="Normal"  userDefined="1"  quadId="2"  gateResolution="256" >
                   <gating:dimension>
                     <data-type:fcs-dimension data-type:name="FL1-H" />
                   </gating:dimension>
                   <gating:dimension>
                     <data-type:fcs-dimension data-type:name="FL3-H" />
                   </gating:dimension>
                   <gating:vertex>
                     <gating:coordinate data-type:value="0.9643883792" />
                     <gating:coordinate data-type:value="33.9080668189" />
                   </gating:vertex>
                   <gating:vertex>
                     <gating:coordinate data-type:value="0.9643883792" />
                     <gating:coordinate data-type:value="10355.0336648913" />
                   </gating:vertex>
                   <gating:vertex>
                     <gating:coordinate data-type:value="86.4983601298" />
                     <gating:coordinate data-type:value="10355.0336648913" />
                   </gating:vertex>
                   <gating:vertex>
                     <gating:coordinate data-type:value="86.4983601298" />
                     <gating:coordinate data-type:value="33.9080668189" />
                   </gating:vertex>
                 </gating:PolygonGate>
               </Gate>
             </Population>
             <Population name="Q2: FL1-H+ , FL3-H+"  annotation=""  owningGroup="All Samples"  expanded="1"  sortPriority="10"  count="0" >
               <Graph smoothing="0"  backColor="#ffffff"  foreColor="#000000"  heatMapStatParameter="FL1-H"  type="Pseudocolor"  fast="1" >
                 <Axis dimension="x"  name="FL1-H"  label=""  auto="auto" />
                 <Axis dimension="y"  name="FL3-H"  label=""  auto="auto" />
                 <GraphSettings level="5%"  smoothingHighResolution="1"  contourHighResolution="1"  histogramSmoothingCount="0"  graphResolution="256"  showOutliers="0"  drawLargeDots="0"  dotsToDraw="8000"  tint="le.chartfill.tinted.40"  lineWeight="le.lineweight.normal"  lineStyle="le.linestyle.solid" />
                 <GraphEnvironment showGrid="0"  showAxes="tnlTNL"  showGates="1"  showFreqOnPlots="1"  showGateNameOnPlots="1"  showMedians="0"  showUncomped="0"  addEventParam="0"  lastYAxisName="" >
                   <TextTraits font="SansSerif"  size="11"  name="Labels"  style="plain"  color="#000000"  background="#00ffffff"  just="left" />
                   <TextTraits font="SansSerif"  size="11"  name="LayoutGates"  style="plain"  color="#000000"  background="#00ffffff"  just="left" />
                   <TextTraits font="SansSerif"  size="9"  name="Numbers"  style="plain"  color="#000000"  background="#00ffffff"  just="left" />
                   <TextTraits font="SansSerif"  size="9"  name="Legend"  style="plain"  color="#000000"  background="#00ffffff"  just="left" />
                   <WindowPosition x="1208"  y="23"  width="394"  height="622"  displayed="1"  panelState="---" />
                 </GraphEnvironment>
               </Graph>
               <Gate gating:id="ID1611594222"  gating:parent_id="ID1974643439" >
                 <gating:PolygonGate eventsInside="1"  annoOffsetX="0"  annoOffsetY="0"  tint="#000000"  isTinted="0"  lineWeight="Normal"  userDefined="1"  quadId="3"  gateResolution="256" >
                   <gating:dimension>
                     <data-type:fcs-dimension data-type:name="FL1-H" />
                   </gating:dimension>
                   <gating:dimension>
                     <data-type:fcs-dimension data-type:name="FL3-H" />
                   </gating:dimension>
                   <gating:vertex>
                     <gating:coordinate data-type:value="10000" />
                     <gating:coordinate data-type:value="552.6170019854" />
                   </gating:vertex>
                   <gating:vertex>
                     <gating:coordinate data-type:value="10000" />
                     <gating:coordinate data-type:value="10355.0336648913" />
                   </gating:vertex>
                   <gating:vertex>
                     <gating:coordinate data-type:value="86.4983601298" />
                     <gating:coordinate data-type:value="10355.0336648913" />
                   </gating:vertex>
                   <gating:vertex>
                     <gating:coordinate data-type:value="86.4983601298" />
                     <gating:coordinate data-type:value="33.9080668189" />
                   </gating:vertex>
                 </gating:PolygonGate>
               </Gate>
             </Population>
             <Population name="Q3: FL1-H+ , FL3-H-"  annotation=""  owningGroup="All Samples"  expanded="1"  sortPriority="10"  count="0" >
               <Graph smoothing="0"  backColor="#ffffff"  foreColor="#000000"  heatMapStatParameter="FL1-H"  type="Pseudocolor"  fast="1" >
                 <Axis dimension="x"  name="FL1-H"  label=""  auto="auto" />
                 <Axis dimension="y"  name="FL3-H"  label=""  auto="auto" />
                 <GraphSettings level="5%"  smoothingHighResolution="1"  contourHighResolution="1"  histogramSmoothingCount="0"  graphResolution="256"  showOutliers="0"  drawLargeDots="0"  dotsToDraw="8000"  tint="le.chartfill.tinted.40"  lineWeight="le.lineweight.normal"  lineStyle="le.linestyle.solid" />
                 <GraphEnvironment showGrid="0"  showAxes="tnlTNL"  showGates="1"  showFreqOnPlots="1"  showGateNameOnPlots="1"  showMedians="0"  showUncomped="0"  addEventParam="0"  lastYAxisName="" >
                   <TextTraits font="SansSerif"  size="11"  name="Labels"  style="plain"  color="#000000"  background="#00ffffff"  just="left" />
                   <TextTraits font="SansSerif"  size="11"  name="LayoutGates"  style="plain"  color="#000000"  background="#00ffffff"  just="left" />
                   <TextTraits font="SansSerif"  size="9"  name="Numbers"  style="plain"  color="#000000"  background="#00ffffff"  just="left" />
                   <TextTraits font="SansSerif"  size="9"  name="Legend"  style="plain"  color="#000000"  background="#00ffffff"  just="left" />
                   <WindowPosition x="1208"  y="23"  width="394"  height="622"  displayed="1"  panelState="---" />
                 </GraphEnvironment>
               </Graph>
               <Gate gating:id="ID971554372"  gating:parent_id="ID1974643439" >
                 <gating:PolygonGate eventsInside="1"  annoOffsetX="0"  annoOffsetY="0"  tint="#000000"  isTinted="0"  lineWeight="Normal"  userDefined="1"  quadId="1"  gateResolution="256" >
                   <gating:dimension>
                     <data-type:fcs-dimension data-type:name="FL1-H" />
                   </gating:dimension>
                   <gating:dimension>
                     <data-type:fcs-dimension data-type:name="FL3-H" />
                   </gating:dimension>
                   <gating:vertex>
                     <gating:coordinate data-type:value="10000" />
                     <gating:coordinate data-type:value="552.6170019854" />
                   </gating:vertex>
                   <gating:vertex>
                     <gating:coordinate data-type:value="10000" />
                     <gating:coordinate data-type:value="1" />
                   </gating:vertex>
                   <gating:vertex>
                     <gating:coordinate data-type:value="86.4983601298" />
                     <gating:coordinate data-type:value="1" />
                   </gating:vertex>
                   <gating:vertex>
                     <gating:coordinate data-type:value="86.4983601298" />
                     <gating:coordinate data-type:value="33.9080668189" />
                   </gating:vertex>
                 </gating:PolygonGate>
               </Gate>
             </Population>
             <Population name="Q4: FL1-H- , FL3-H-"  annotation=""  owningGroup="All Samples"  expanded="1"  sortPriority="10"  count="9976" >
               <Graph smoothing="0"  backColor="#ffffff"  foreColor="#000000"  heatMapStatParameter="FL1-H"  type="Pseudocolor"  fast="1" >
                 <Axis dimension="x"  name="FL1-H"  label=""  auto="auto" />
                 <Axis dimension="y"  name="FL3-H"  label=""  auto="auto" />
                 <GraphSettings level="5%"  smoothingHighResolution="1"  contourHighResolution="1"  histogramSmoothingCount="0"  graphResolution="256"  showOutliers="0"  drawLargeDots="0"  dotsToDraw="8000"  tint="le.chartfill.tinted.40"  lineWeight="le.lineweight.normal"  lineStyle="le.linestyle.solid" />
                 <GraphEnvironment showGrid="0"  showAxes="tnlTNL"  showGates="1"  showFreqOnPlots="1"  showGateNameOnPlots="1"  showMedians="0"  showUncomped="0"  addEventParam="0"  lastYAxisName="" >
                   <TextTraits font="SansSerif"  size="11"  name="Labels"  style="plain"  color="#000000"  background="#00ffffff"  just="left" />
                   <TextTraits font="SansSerif"  size="11"  name="LayoutGates"  style="plain"  color="#000000"  background="#00ffffff"  just="left" />
                   <TextTraits font="SansSerif"  size="9"  name="Numbers"  style="plain"  color="#000000"  background="#00ffffff"  just="left" />
                   <TextTraits font="SansSerif"  size="9"  name="Legend"  style="plain"  color="#000000"  background="#00ffffff"  just="left" />
                   <WindowPosition x="1208"  y="23"  width="394"  height="622"  displayed="1"  panelState="---" />
                 </GraphEnvironment>
               </Graph>
               <Gate gating:id="ID1500356164"  gating:parent_id="ID1974643439" >
                 <gating:PolygonGate eventsInside="1"  annoOffsetX="0"  annoOffsetY="0"  tint="#000000"  isTinted="0"  lineWeight="Normal"  userDefined="1"  quadId="0"  gateResolution="256" >
                   <gating:dimension>
                     <data-type:fcs-dimension data-type:name="FL1-H" />
                   </gating:dimension>
                   <gating:dimension>
                     <data-type:fcs-dimension data-type:name="FL3-H" />
                   </gating:dimension>
                   <gating:vertex>
                     <gating:coordinate data-type:value="0.9643883792" />
                     <gating:coordinate data-type:value="33.9080668189" />
                   </gating:vertex>
                   <gating:vertex>
                     <gating:coordinate data-type:value="0.9643883792" />
                     <gating:coordinate data-type:value="1" />
                   </gating:vertex>
                   <gating:vertex>
                     <gating:coordinate data-type:value="86.4983601298" />
                     <gating:coordinate data-type:value="1" />
                   </gating:vertex>
                   <gating:vertex>
                     <gating:coordinate data-type:value="86.4983601298" />
                     <gating:coordinate data-type:value="33.9080668189" />
                   </gating:vertex>
                 </gating:PolygonGate>
               </Gate>
             </Population>
           </Subpopulations>
         </Population>
       </Subpopulations>
       <Group name="All Samples"  live="1"  role="ws.group.dlog.test"  key=""  synchronized="0"  foreground="#000000"  fontStyle="bold" >
         <Criteria/>
         <SampleRefs>
           <SampleRef sampleID="1" />
           <SampleRef sampleID="2" />
           <SampleRef sampleID="3" />
           <SampleRef sampleID="4" />
           <SampleRef sampleID="5" />
           <SampleRef sampleID="6" />
           <SampleRef sampleID="7" />
           <SampleRef sampleID="8" />
           <SampleRef sampleID="9" />
           <SampleRef sampleID="35" />
           <SampleRef sampleID="36" />
           <SampleRef sampleID="37" />
           <SampleRef sampleID="38" />
           <SampleRef sampleID="39" />
           <SampleRef sampleID="40" />
           <SampleRef sampleID="10" />
           <SampleRef sampleID="11" />
           <SampleRef sampleID="12" />
           <SampleRef sampleID="13" />
           <SampleRef sampleID="14" />
           <SampleRef sampleID="15" />
           <SampleRef sampleID="16" />
           <SampleRef sampleID="17" />
           <SampleRef sampleID="18" />
           <SampleRef sampleID="41" />
           <SampleRef sampleID="42" />
           <SampleRef sampleID="43" />
           <SampleRef sampleID="44" />
           <SampleRef sampleID="45" />
           <SampleRef sampleID="46" />
           <SampleRef sampleID="19" />
           <SampleRef sampleID="20" />
           <SampleRef sampleID="21" />
           <SampleRef sampleID="22" />
           <SampleRef sampleID="23" />
           <SampleRef sampleID="24" />
           <SampleRef sampleID="47" />
           <SampleRef sampleID="48" />
           <SampleRef sampleID="49" />
           <SampleRef sampleID="50" />
           <SampleRef sampleID="51" />
           <SampleRef sampleID="52" />
           <SampleRef sampleID="25" />
           <SampleRef sampleID="26" />
           <SampleRef sampleID="27" />
           <SampleRef sampleID="56" />
           <SampleRef sampleID="57" />
           <SampleRef sampleID="58" />
           <SampleRef sampleID="28" />
           <SampleRef sampleID="29" />
           <SampleRef sampleID="30" />
           <SampleRef sampleID="31" />
           <SampleRef sampleID="32" />
           <SampleRef sampleID="33" />
           <SampleRef sampleID="34" />
           <SampleRef sampleID="53" />
           <SampleRef sampleID="54" />
           <SampleRef sampleID="55" />
         </SampleRefs>
         <Keywords/>
       </Group>
     </GroupNode>
     <GroupNode name="Compensation"  annotation=""  owningGroup="Compensation"  expanded="1"  sortPriority="10"  count="-1" >
       <Graph smoothing="0"  backColor="#ffffff"  foreColor="#000000"  type="Pseudocolor"  fast="1" >
         <Axis dimension="x"  name=""  label=""  auto="auto" />
         <Axis dimension="y"  name=""  label=""  auto="auto" />
         <GraphSettings level="5%"  smoothingHighResolution="1"  contourHighResolution="1"  histogramSmoothingCount="0"  graphResolution="256"  showOutliers="0"  drawLargeDots="0"  dotsToDraw="8000"  tint="le.chartfill.tinted.40"  lineWeight="le.lineweight.normal"  lineStyle="le.linestyle.solid" />
         <GraphEnvironment showGrid="0"  showAxes="tnlTNL"  showGates="1"  showFreqOnPlots="1"  showGateNameOnPlots="1"  showMedians="0"  showUncomped="0"  addEventParam="0"  lastYAxisName="" >
           <TextTraits font="SansSerif"  size="11"  name="Labels"  style="plain"  color="#000000"  background="#00ffffff"  just="left" />
           <TextTraits font="SansSerif"  size="11"  name="LayoutGates"  style="plain"  color="#000000"  background="#00ffffff"  just="left" />
           <TextTraits font="SansSerif"  size="9"  name="Numbers"  style="plain"  color="#000000"  background="#00ffffff"  just="left" />
           <TextTraits font="SansSerif"  size="9"  name="Legend"  style="plain"  color="#000000"  background="#00ffffff"  just="left" />
         </GraphEnvironment>
       </Graph>
       <Group name="Compensation"  live="1"  role="ws.group.dlog.compensation"  key=""  synchronized="0"  foreground="#bc1900"  fontStyle="bold" >
         <Criteria>
           <Criterion connector="And"  keyword="$FIL"  function="Contains"  value="comp" />
           <Criterion connector="Or"  keyword="$FIL"  function="Contains"  value="unstained" />
         </Criteria>
         <Keywords/>
       </Group>
     </GroupNode>
   </Groups>
   <SampleList>
     <Sample>
       <DataSet uri="file:/Users/SHP2/Desktop/김성민%20Project/CloudStation/ongoing%20project/Glycogen%20AMPK%20naive/231027~%20OG2GOF6%20WT(%2310),%20DKO,%20GKO%20naive%20primed%20conversion&apos;/231101/DKO(6)primed%20conv72hr.001"  sampleID="44" />
       <Transformations>
         <transforms:linear transforms:minRange="0"  transforms:maxRange="1024"  gain="1" >
           <data-type:parameter data-type:name="FSC-H" />
         </transforms:linear>
         <transforms:linear transforms:minRange="0"  transforms:maxRange="1024"  gain="1" >
           <data-type:parameter data-type:name="SSC-H" />
         </transforms:linear>
         <transforms:log transforms:offset="1"  transforms:decades="4" >
           <data-type:parameter data-type:name="FL1-H" />
         </transforms:log>
         <transforms:log transforms:offset="1"  transforms:decades="4" >
           <data-type:parameter data-type:name="FL2-H" />
         </transforms:log>
         <transforms:log transforms:offset="1"  transforms:decades="4" >
           <data-type:parameter data-type:name="FL3-H" />
         </transforms:log>
         <transforms:linear transforms:minRange="0"  transforms:maxRange="1024"  gain="1" >
           <data-type:parameter data-type:name="FL2-A" />
         </transforms:linear>
         <transforms:linear transforms:minRange="0"  transforms:maxRange="1024"  gain="1" >
           <data-type:parameter data-type:name="FL2-W" />
         </transforms:linear>
       </Transformations>
       <Keywords>
         <Keyword name="$DATE"  value="01-Nov-23" />
         <Keyword name="FILE GUID"  value="192950E4-BB5D-476C-AF39-0CE29A77B87D" />
         <Keyword name="$FIL"  value="DKO(6)primed conv72hr.001" />
         <Keyword name="P7THRESVOL"  value="52" />
         <Keyword name="CalibFile"  value="FALSE" />
         <Keyword name="BD$LASERMODE"  value="1" />
         <Keyword name="BD$WORD63"  value="869" />
         <Keyword name="BD$WORD62"  value="47" />
         <Keyword name="BD$WORD61"  value="883" />
         <Keyword name="BD$WORD60"  value="97" />
         <Keyword name="BD$WORD59"  value="579" />
         <Keyword name="BD$WORD58"  value="101" />
         <Keyword name="BD$WORD57"  value="617" />
         <Keyword name="BD$WORD56"  value="623" />
         <Keyword name="BD$WORD55"  value="848" />
         <Keyword name="BD$WORD54"  value="585" />
         <Keyword name="BD$WORD53"  value="377" />
         <Keyword name="BD$WORD52"  value="107" />
         <Keyword name="BD$WORD51"  value="52" />
         <Keyword name="BD$WORD50"  value="0" />
         <Keyword name="BD$WORD49"  value="0" />
         <Keyword name="BD$WORD48"  value="800" />
         <Keyword name="BD$WORD47"  value="54" />
         <Keyword name="BD$WORD46"  value="1023" />
         <Keyword name="BD$WORD45"  value="1023" />
         <Keyword name="BD$WORD44"  value="1023" />
         <Keyword name="BD$WORD43"  value="0" />
         <Keyword name="BD$WORD42"  value="100" />
         <Keyword name="BD$WORD41"  value="100" />
         <Keyword name="BD$WORD40"  value="3" />
         <Keyword name="BD$WORD39"  value="3" />
         <Keyword name="BD$WORD38"  value="280" />
         <Keyword name="BD$WORD37"  value="60" />
         <Keyword name="BD$WORD36"  value="0" />
         <Keyword name="BD$WORD35"  value="0" />
         <Keyword name="BD$WORD34"  value="0" />
         <Keyword name="BD$WORD33"  value="52" />
         <Keyword name="BD$WORD32"  value="52" />
         <Keyword name="BD$WORD31"  value="52" />
         <Keyword name="BD$WORD30"  value="52" />
         <Keyword name="BD$WORD29"  value="52" />
         <Keyword name="BD$WORD28"  value="136" />
         <Keyword name="BD$WORD27"  value="0" />
         <Keyword name="BD$WORD26"  value="0" />
         <Keyword name="BD$WORD25"  value="0" />
         <Keyword name="BD$WORD24"  value="1" />
         <Keyword name="BD$WORD23"  value="1" />
         <Keyword name="BD$WORD22"  value="100" />
         <Keyword name="BD$WORD21"  value="100" />
         <Keyword name="BD$WORD20"  value="100" />
         <Keyword name="BD$WORD19"  value="100" />
         <Keyword name="BD$WORD18"  value="114" />
         <Keyword name="BD$WORD17"  value="554" />
         <Keyword name="BD$WORD16"  value="550" />
         <Keyword name="BD$WORD15"  value="407" />
         <Keyword name="BD$WORD14"  value="343" />
         <Keyword name="BD$WORD13"  value="4" />
         <Keyword name="BD$WORD12"  value="587" />
         <Keyword name="BD$WORD11"  value="257" />
         <Keyword name="BD$WORD10"  value="0" />
         <Keyword name="BD$WORD9"  value="393" />
         <Keyword name="BD$WORD8"  value="393" />
         <Keyword name="BD$WORD7"  value="392" />
         <Keyword name="BD$WORD6"  value="394" />
         <Keyword name="BD$WORD5"  value="393" />
         <Keyword name="BD$WORD4"  value="548" />
         <Keyword name="BD$WORD3"  value="536" />
         <Keyword name="BD$WORD2"  value="393" />
         <Keyword name="BD$WORD1"  value="330" />
         <Keyword name="BD$WORD0"  value="255" />
         <Keyword name="BD$P7N"  value="FL2-W" />
         <Keyword name="BD$P6N"  value="FL2-A" />
         <Keyword name="BD$P5N"  value="FL3-H" />
         <Keyword name="BD$P4N"  value="FL2-H" />
         <Keyword name="BD$P3N"  value="FL1-H" />
         <Keyword name="BD$P2N"  value="SSC-H" />
         <Keyword name="BD$P1N"  value="FSC-H" />
         <Keyword name="BD$NPAR"  value="7" />
         <Keyword name="BD$AcqLibVersion"  value="6.0" />
         <Keyword name="$ETIM"  value="14:56:04" />
         <Keyword name="$BTIM"  value="14:55:13" />
         <Keyword name="CYTNUM"  value="0123456789" />
         <Keyword name="$CYT"  value="FACSCalibur" />
         <Keyword name="$OP"  value="Administrator" />
         <Keyword name="END BATCH"  value="TRUE" />
         <Keyword name="START BATCH"  value="TRUE" />
         <Keyword name="TUBE NAME"  value="Untitled" />
         <Keyword name="PANEL NAME"  value="Untitled Acquisition Tube List" />
         <Keyword name="$P7E"  value="0,0" />
         <Keyword name="$P7B"  value="16" />
         <Keyword name="$P7R"  value="1024" />
         <Keyword name="$P7N"  value="FL2-W" />
         <Keyword name="$P6E"  value="0,0" />
         <Keyword name="$P6B"  value="16" />
         <Keyword name="$P6R"  value="1024" />
         <Keyword name="$P6N"  value="FL2-A" />
         <Keyword name="$P5E"  value="4,0" />
         <Keyword name="$P5B"  value="16" />
         <Keyword name="$P5R"  value="1024" />
         <Keyword name="$P5N"  value="FL3-H" />
         <Keyword name="$P4E"  value="4,0" />
         <Keyword name="$P4B"  value="16" />
         <Keyword name="$P4R"  value="1024" />
         <Keyword name="$P4N"  value="FL2-H" />
         <Keyword name="$P3E"  value="4,0" />
         <Keyword name="$P3B"  value="16" />
         <Keyword name="$P3R"  value="1024" />
         <Keyword name="$P3N"  value="FL1-H" />
         <Keyword name="$P2E"  value="0,0" />
         <Keyword name="$P2B"  value="16" />
         <Keyword name="$P2R"  value="1024" />
         <Keyword name="$P2N"  value="SSC-H" />
         <Keyword name="$P1E"  value="0,0" />
         <Keyword name="$P1B"  value="16" />
         <Keyword name="$P1R"  value="1024" />
         <Keyword name="$P1N"  value="FSC-H" />
         <Keyword name="$PAR"  value="7" />
         <Keyword name="$MODE"  value="L" />
         <Keyword name="$TOT"  value="10000" />
         <Keyword name="WORKSTATION"  value="(Unavailable)" />
         <Keyword name="LOGIN NAME"  value="Administrator" />
         <Keyword name="CREATOR"  value="CellQuest Pro  6.0" />
         <Keyword name="$SYS"  value="Macintosh System Software 10.6.4" />
         <Keyword name="$NEXTDATA"  value="0" />
         <Keyword name="$DATATYPE"  value="I" />
         <Keyword name="$BYTEORD"  value="4,3,2,1" />
         <Keyword name="FJ_FCS_VERSION"  value="2" />
         <Keyword name="$P1S"  value="" />
         <Keyword name="$P2S"  value="" />
         <Keyword name="$P3S"  value="" />
         <Keyword name="$P4S"  value="" />
         <Keyword name="$P5S"  value="" />
         <Keyword name="$P6S"  value="" />
         <Keyword name="$P7S"  value="" />
       </Keywords>
       <SampleNode name="DKO(6)primed conv72hr.001"  annotation=""  owningGroup=""  expanded="1"  sortPriority="10"  count="10000"  sampleID="44" >
         <Graph smoothing="0"  backColor="#ffffff"  foreColor="#000000"  type="Pseudocolor"  fast="1" >
           <Axis dimension="x"  name="FSC-H"  label=""  auto="auto" />
           <Axis dimension="y"  name="SSC-H"  label=""  auto="auto" />
           <GraphSettings level="5%"  smoothingHighResolution="1"  contourHighResolution="1"  histogramSmoothingCount="0"  graphResolution="256"  showOutliers="0"  drawLargeDots="0"  dotsToDraw="8000"  tint="le.chartfill.tinted.40"  lineWeight="le.lineweight.normal"  lineStyle="le.linestyle.solid" />
           <GraphEnvironment showGrid="0"  showAxes="tnlTNL"  showGates="1"  showFreqOnPlots="1"  showGateNameOnPlots="1"  showMedians="0"  showUncomped="0"  addEventParam="0"  lastYAxisName="" >
             <TextTraits font="SansSerif"  size="11"  name="Labels"  style="plain"  color="#000000"  background="#00ffffff"  just="left" />
             <TextTraits font="SansSerif"  size="11"  name="LayoutGates"  style="plain"  color="#000000"  background="#00ffffff"  just="left" />
             <TextTraits font="SansSerif"  size="9"  name="Numbers"  style="plain"  color="#000000"  background="#00ffffff"  just="left" />
             <TextTraits font="SansSerif"  size="9"  name="Legend"  style="plain"  color="#000000"  background="#00ffffff"  just="left" />
             <WindowPosition x="0"  y="0"  width="0"  height="0"  displayed="0"  panelState="" />
           </GraphEnvironment>
         </Graph>
         <Subpopulations>
           <Population name="cells"  annotation=""  owningGroup="All Samples"  expanded="1"  sortPriority="10"  count="9990" >
             <Graph smoothing="0"  backColor="#ffffff"  foreColor="#000000"  heatMapStatParameter="FL1-H"  type="Pseudocolor"  fast="1" >
               <Axis dimension="x"  name="FSC-H"  label=""  auto="auto" />
               <Axis dimension="y"  name="SSC-H"  label=""  auto="auto" />
               <GraphSettings level="5%"  smoothingHighResolution="1"  contourHighResolution="1"  histogramSmoothingCount="0"  graphResolution="256"  showOutliers="0"  drawLargeDots="0"  dotsToDraw="8000"  tint="le.chartfill.tinted.40"  lineWeight="le.lineweight.normal"  lineStyle="le.linestyle.solid" />
               <GraphEnvironment showGrid="0"  showAxes="tnlTNL"  showGates="1"  showFreqOnPlots="1"  showGateNameOnPlots="1"  showMedians="0"  showUncomped="0"  addEventParam="0"  lastYAxisName="" >
                 <TextTraits font="SansSerif"  size="11"  name="Labels"  style="plain"  color="#000000"  background="#00ffffff"  just="left" />
                 <TextTraits font="SansSerif"  size="11"  name="LayoutGates"  style="plain"  color="#000000"  background="#00ffffff"  just="left" />
                 <TextTraits font="SansSerif"  size="9"  name="Numbers"  style="plain"  color="#000000"  background="#00ffffff"  just="left" />
                 <TextTraits font="SansSerif"  size="9"  name="Legend"  style="plain"  color="#000000"  background="#00ffffff"  just="left" />
                 <WindowPosition x="833"  y="23"  width="390"  height="622"  displayed="1"  panelState="---" />
               </GraphEnvironment>
             </Graph>
             <Gate gating:id="ID592714419" >
               <gating:PolygonGate eventsInside="1"  annoOffsetX="0"  annoOffsetY="0"  tint="#000000"  isTinted="0"  lineWeight="Normal"  userDefined="1"  quadId="-1"  gateResolution="256" >
                 <gating:dimension>
                   <data-type:fcs-dimension data-type:name="FSC-H" />
                 </gating:dimension>
                 <gating:dimension>
                   <data-type:fcs-dimension data-type:name="SSC-H" />
                 </gating:dimension>
                 <gating:vertex>
                   <gating:coordinate data-type:value="24.188976378" />
                   <gating:coordinate data-type:value="62.0606060606" />
                 </gating:vertex>
                 <gating:vertex>
                   <gating:coordinate data-type:value="116.9133858268" />
                   <gating:coordinate data-type:value="46.5454545455" />
                 </gating:vertex>
                 <gating:vertex>
                   <gating:coordinate data-type:value="201.5748031496" />
                   <gating:coordinate data-type:value="139.6363636364" />
                 </gating:vertex>
                 <gating:vertex>
                   <gating:coordinate data-type:value="237.8582677165" />
                   <gating:coordinate data-type:value="527.5151515152" />
                 </gating:vertex>
                 <gating:vertex>
                   <gating:coordinate data-type:value="258.0157480315" />
                   <gating:coordinate data-type:value="822.303030303" />
                 </gating:vertex>
                 <gating:vertex>
                   <gating:coordinate data-type:value="197.5433070866" />
                   <gating:coordinate data-type:value="992.9696969697" />
                 </gating:vertex>
                 <gating:vertex>
                   <gating:coordinate data-type:value="116.9133858268" />
                   <gating:coordinate data-type:value="1004.6060606061" />
                 </gating:vertex>
                 <gating:vertex>
                   <gating:coordinate data-type:value="24.188976378" />
                   <gating:coordinate data-type:value="1004.6060606061" />
                 </gating:vertex>
                 <gating:vertex>
                   <gating:coordinate data-type:value="4.031496063" />
                   <gating:coordinate data-type:value="861.0909090909" />
                 </gating:vertex>
                 <gating:vertex>
                   <gating:coordinate data-type:value="4.031496063" />
                   <gating:coordinate data-type:value="562.4242424242" />
                 </gating:vertex>
               </gating:PolygonGate>
             </Gate>
             <Subpopulations>
               <Population name="Q1: FL1-H- , FL3-H+"  annotation=""  owningGroup="All Samples"  expanded="1"  sortPriority="10"  count="4851" >
                 <Graph smoothing="0"  backColor="#ffffff"  foreColor="#000000"  heatMapStatParameter="FL1-H"  type="Pseudocolor"  fast="1" >
                   <Axis dimension="x"  name="FL1-H"  label=""  auto="auto" />
                   <Axis dimension="y"  name="FL3-H"  label=""  auto="auto" />
                   <GraphSettings level="5%"  smoothingHighResolution="1"  contourHighResolution="1"  histogramSmoothingCount="0"  graphResolution="256"  showOutliers="0"  drawLargeDots="0"  dotsToDraw="8000"  tint="le.chartfill.tinted.40"  lineWeight="le.lineweight.normal"  lineStyle="le.linestyle.solid" />
                   <GraphEnvironment showGrid="0"  showAxes="tnlTNL"  showGates="1"  showFreqOnPlots="1"  showGateNameOnPlots="1"  showMedians="0"  showUncomped="0"  addEventParam="0"  lastYAxisName="" >
                     <TextTraits font="SansSerif"  size="11"  name="Labels"  style="plain"  color="#000000"  background="#00ffffff"  just="left" />
                     <TextTraits font="SansSerif"  size="11"  name="LayoutGates"  style="plain"  color="#000000"  background="#00ffffff"  just="left" />
                     <TextTraits font="SansSerif"  size="9"  name="Numbers"  style="plain"  color="#000000"  background="#00ffffff"  just="left" />
                     <TextTraits font="SansSerif"  size="9"  name="Legend"  style="plain"  color="#000000"  background="#00ffffff"  just="left" />
                     <WindowPosition x="1208"  y="23"  width="394"  height="622"  displayed="1"  panelState="---" />
                   </GraphEnvironment>
                 </Graph>
                 <Gate gating:id="ID227596089"  gating:parent_id="ID592714419" >
                   <gating:PolygonGate eventsInside="1"  annoOffsetX="0"  annoOffsetY="0"  tint="#000000"  isTinted="0"  lineWeight="Normal"  userDefined="1"  quadId="2"  gateResolution="256" >
                     <gating:dimension>
                       <data-type:fcs-dimension data-type:name="FL1-H" />
                     </gating:dimension>
                     <gating:dimension>
                       <data-type:fcs-dimension data-type:name="FL3-H" />
                     </gating:dimension>
                     <gating:vertex>
                       <gating:coordinate data-type:value="0.9643883792" />
                       <gating:coordinate data-type:value="33.9080668189" />
                     </gating:vertex>
                     <gating:vertex>
                       <gating:coordinate data-type:value="0.9643883792" />
                       <gating:coordinate data-type:value="10355.0336648913" />
                     </gating:vertex>
                     <gating:vertex>
                       <gating:coordinate data-type:value="86.4983601298" />
                       <gating:coordinate data-type:value="10355.0336648913" />
                     </gating:vertex>
                     <gating:vertex>
                       <gating:coordinate data-type:value="86.4983601298" />
                       <gating:coordinate data-type:value="33.9080668189" />
                     </gating:vertex>
                   </gating:PolygonGate>
                 </Gate>
               </Population>
               <Population name="Q2: FL1-H+ , FL3-H+"  annotation=""  owningGroup="All Samples"  expanded="1"  sortPriority="10"  count="3091" >
                 <Graph smoothing="0"  backColor="#ffffff"  foreColor="#000000"  heatMapStatParameter="FL1-H"  type="Pseudocolor"  fast="1" >
                   <Axis dimension="x"  name="FL1-H"  label=""  auto="auto" />
                   <Axis dimension="y"  name="FL3-H"  label=""  auto="auto" />
                   <GraphSettings level="5%"  smoothingHighResolution="1"  contourHighResolution="1"  histogramSmoothingCount="0"  graphResolution="256"  showOutliers="0"  drawLargeDots="0"  dotsToDraw="8000"  tint="le.chartfill.tinted.40"  lineWeight="le.lineweight.normal"  lineStyle="le.linestyle.solid" />
                   <GraphEnvironment showGrid="0"  showAxes="tnlTNL"  showGates="1"  showFreqOnPlots="1"  showGateNameOnPlots="1"  showMedians="0"  showUncomped="0"  addEventParam="0"  lastYAxisName="" >
                     <TextTraits font="SansSerif"  size="11"  name="Labels"  style="plain"  color="#000000"  background="#00ffffff"  just="left" />
                     <TextTraits font="SansSerif"  size="11"  name="LayoutGates"  style="plain"  color="#000000"  background="#00ffffff"  just="left" />
                     <TextTraits font="SansSerif"  size="9"  name="Numbers"  style="plain"  color="#000000"  background="#00ffffff"  just="left" />
                     <TextTraits font="SansSerif"  size="9"  name="Legend"  style="plain"  color="#000000"  background="#00ffffff"  just="left" />
                     <WindowPosition x="1208"  y="23"  width="394"  height="622"  displayed="1"  panelState="---" />
                   </GraphEnvironment>
                 </Graph>
                 <Gate gating:id="ID1173267481"  gating:parent_id="ID592714419" >
                   <gating:PolygonGate eventsInside="1"  annoOffsetX="0"  annoOffsetY="0"  tint="#000000"  isTinted="0"  lineWeight="Normal"  userDefined="1"  quadId="3"  gateResolution="256" >
                     <gating:dimension>
                       <data-type:fcs-dimension data-type:name="FL1-H" />
                     </gating:dimension>
                     <gating:dimension>
                       <data-type:fcs-dimension data-type:name="FL3-H" />
                     </gating:dimension>
                     <gating:vertex>
                       <gating:coordinate data-type:value="10000" />
                       <gating:coordinate data-type:value="552.6170019854" />
                     </gating:vertex>
                     <gating:vertex>
                       <gating:coordinate data-type:value="10000" />
                       <gating:coordinate data-type:value="10355.0336648913" />
                     </gating:vertex>
                     <gating:vertex>
                       <gating:coordinate data-type:value="86.4983601298" />
                       <gating:coordinate data-type:value="10355.0336648913" />
                     </gating:vertex>
                     <gating:vertex>
                       <gating:coordinate data-type:value="86.4983601298" />
                       <gating:coordinate data-type:value="33.9080668189" />
                     </gating:vertex>
                   </gating:PolygonGate>
                 </Gate>
               </Population>
               <Population name="Q3: FL1-H+ , FL3-H-"  annotation=""  owningGroup="All Samples"  expanded="1"  sortPriority="10"  count="43" >
                 <Graph smoothing="0"  backColor="#ffffff"  foreColor="#000000"  heatMapStatParameter="FL1-H"  type="Pseudocolor"  fast="1" >
                   <Axis dimension="x"  name="FL1-H"  label=""  auto="auto" />
                   <Axis dimension="y"  name="FL3-H"  label=""  auto="auto" />
                   <GraphSettings level="5%"  smoothingHighResolution="1"  contourHighResolution="1"  histogramSmoothingCount="0"  graphResolution="256"  showOutliers="0"  drawLargeDots="0"  dotsToDraw="8000"  tint="le.chartfill.tinted.40"  lineWeight="le.lineweight.normal"  lineStyle="le.linestyle.solid" />
                   <GraphEnvironment showGrid="0"  showAxes="tnlTNL"  showGates="1"  showFreqOnPlots="1"  showGateNameOnPlots="1"  showMedians="0"  showUncomped="0"  addEventParam="0"  lastYAxisName="" >
                     <TextTraits font="SansSerif"  size="11"  name="Labels"  style="plain"  color="#000000"  background="#00ffffff"  just="left" />
                     <TextTraits font="SansSerif"  size="11"  name="LayoutGates"  style="plain"  color="#000000"  background="#00ffffff"  just="left" />
                     <TextTraits font="SansSerif"  size="9"  name="Numbers"  style="plain"  color="#000000"  background="#00ffffff"  just="left" />
                     <TextTraits font="SansSerif"  size="9"  name="Legend"  style="plain"  color="#000000"  background="#00ffffff"  just="left" />
                     <WindowPosition x="1208"  y="23"  width="394"  height="622"  displayed="1"  panelState="---" />
                   </GraphEnvironment>
                 </Graph>
                 <Gate gating:id="ID1268119684"  gating:parent_id="ID592714419" >
                   <gating:PolygonGate eventsInside="1"  annoOffsetX="0"  annoOffsetY="0"  tint="#000000"  isTinted="0"  lineWeight="Normal"  userDefined="1"  quadId="1"  gateResolution="256" >
                     <gating:dimension>
                       <data-type:fcs-dimension data-type:name="FL1-H" />
                     </gating:dimension>
                     <gating:dimension>
                       <data-type:fcs-dimension data-type:name="FL3-H" />
                     </gating:dimension>
                     <gating:vertex>
                       <gating:coordinate data-type:value="10000" />
                       <gating:coordinate data-type:value="552.6170019854" />
                     </gating:vertex>
                     <gating:vertex>
                       <gating:coordinate data-type:value="10000" />
                       <gating:coordinate data-type:value="1" />
                     </gating:vertex>
                     <gating:vertex>
                       <gating:coordinate data-type:value="86.4983601298" />
                       <gating:coordinate data-type:value="1" />
                     </gating:vertex>
                     <gating:vertex>
                       <gating:coordinate data-type:value="86.4983601298" />
                       <gating:coordinate data-type:value="33.9080668189" />
                     </gating:vertex>
                   </gating:PolygonGate>
                 </Gate>
               </Population>
               <Population name="Q4: FL1-H- , FL3-H-"  annotation=""  owningGroup="All Samples"  expanded="1"  sortPriority="10"  count="2098" >
                 <Graph smoothing="0"  backColor="#ffffff"  foreColor="#000000"  heatMapStatParameter="FL1-H"  type="Pseudocolor"  fast="1" >
                   <Axis dimension="x"  name="FL1-H"  label=""  auto="auto" />
                   <Axis dimension="y"  name="FL3-H"  label=""  auto="auto" />
                   <GraphSettings level="5%"  smoothingHighResolution="1"  contourHighResolution="1"  histogramSmoothingCount="0"  graphResolution="256"  showOutliers="0"  drawLargeDots="0"  dotsToDraw="8000"  tint="le.chartfill.tinted.40"  lineWeight="le.lineweight.normal"  lineStyle="le.linestyle.solid" />
                   <GraphEnvironment showGrid="0"  showAxes="tnlTNL"  showGates="1"  showFreqOnPlots="1"  showGateNameOnPlots="1"  showMedians="0"  showUncomped="0"  addEventParam="0"  lastYAxisName="" >
                     <TextTraits font="SansSerif"  size="11"  name="Labels"  style="plain"  color="#000000"  background="#00ffffff"  just="left" />
                     <TextTraits font="SansSerif"  size="11"  name="LayoutGates"  style="plain"  color="#000000"  background="#00ffffff"  just="left" />
                     <TextTraits font="SansSerif"  size="9"  name="Numbers"  style="plain"  color="#000000"  background="#00ffffff"  just="left" />
                     <TextTraits font="SansSerif"  size="9"  name="Legend"  style="plain"  color="#000000"  background="#00ffffff"  just="left" />
                     <WindowPosition x="1208"  y="23"  width="394"  height="622"  displayed="1"  panelState="---" />
                   </GraphEnvironment>
                 </Graph>
                 <Gate gating:id="ID1217913543"  gating:parent_id="ID592714419" >
                   <gating:PolygonGate eventsInside="1"  annoOffsetX="0"  annoOffsetY="0"  tint="#000000"  isTinted="0"  lineWeight="Normal"  userDefined="1"  quadId="0"  gateResolution="256" >
                     <gating:dimension>
                       <data-type:fcs-dimension data-type:name="FL1-H" />
                     </gating:dimension>
                     <gating:dimension>
                       <data-type:fcs-dimension data-type:name="FL3-H" />
                     </gating:dimension>
                     <gating:vertex>
                       <gating:coordinate data-type:value="0.9643883792" />
                       <gating:coordinate data-type:value="33.9080668189" />
                     </gating:vertex>
                     <gating:vertex>
                       <gating:coordinate data-type:value="0.9643883792" />
                       <gating:coordinate data-type:value="1" />
                     </gating:vertex>
                     <gating:vertex>
                       <gating:coordinate data-type:value="86.4983601298" />
                       <gating:coordinate data-type:value="1" />
                     </gating:vertex>
                     <gating:vertex>
                       <gating:coordinate data-type:value="86.4983601298" />
                       <gating:coordinate data-type:value="33.9080668189" />
                     </gating:vertex>
                   </gating:PolygonGate>
                 </Gate>
               </Population>
             </Subpopulations>
           </Population>
         </Subpopulations>
       </SampleNode>
     </Sample>
     <Sample>
       <DataSet uri="file:/Users/SHP2/Desktop/김성민%20Project/CloudStation/ongoing%20project/Glycogen%20AMPK%20naive/231027~%20OG2GOF6%20WT(%2310),%20DKO,%20GKO%20naive%20primed%20conversion&apos;/231101/DKO(6)primed%20conv72hr.002"  sampleID="45" />
       <Transformations>
         <transforms:linear transforms:minRange="0"  transforms:maxRange="1024"  gain="1" >
           <data-type:parameter data-type:name="FSC-H" />
         </transforms:linear>
         <transforms:linear transforms:minRange="0"  transforms:maxRange="1024"  gain="1" >
           <data-type:parameter data-type:name="SSC-H" />
         </transforms:linear>
         <transforms:log transforms:offset="1"  transforms:decades="4" >
           <data-type:parameter data-type:name="FL1-H" />
         </transforms:log>
         <transforms:log transforms:offset="1"  transforms:decades="4" >
           <data-type:parameter data-type:name="FL2-H" />
         </transforms:log>
         <transforms:log transforms:offset="1"  transforms:decades="4" >
           <data-type:parameter data-type:name="FL3-H" />
         </transforms:log>
         <transforms:linear transforms:minRange="0"  transforms:maxRange="1024"  gain="1" >
           <data-type:parameter data-type:name="FL2-A" />
         </transforms:linear>
         <transforms:linear transforms:minRange="0"  transforms:maxRange="1024"  gain="1" >
           <data-type:parameter data-type:name="FL2-W" />
         </transforms:linear>
       </Transformations>
       <Keywords>
         <Keyword name="$DATE"  value="01-Nov-23" />
         <Keyword name="FILE GUID"  value="64539755-DA5B-451A-A477-43082FC9AA93" />
         <Keyword name="$FIL"  value="DKO(6)primed conv72hr.002" />
         <Keyword name="P7THRESVOL"  value="52" />
         <Keyword name="CalibFile"  value="FALSE" />
         <Keyword name="BD$LASERMODE"  value="1" />
         <Keyword name="BD$WORD63"  value="869" />
         <Keyword name="BD$WORD62"  value="47" />
         <Keyword name="BD$WORD61"  value="883" />
         <Keyword name="BD$WORD60"  value="97" />
         <Keyword name="BD$WORD59"  value="579" />
         <Keyword name="BD$WORD58"  value="101" />
         <Keyword name="BD$WORD57"  value="617" />
         <Keyword name="BD$WORD56"  value="623" />
         <Keyword name="BD$WORD55"  value="848" />
         <Keyword name="BD$WORD54"  value="585" />
         <Keyword name="BD$WORD53"  value="377" />
         <Keyword name="BD$WORD52"  value="107" />
         <Keyword name="BD$WORD51"  value="52" />
         <Keyword name="BD$WORD50"  value="0" />
         <Keyword name="BD$WORD49"  value="0" />
         <Keyword name="BD$WORD48"  value="800" />
         <Keyword name="BD$WORD47"  value="54" />
         <Keyword name="BD$WORD46"  value="1023" />
         <Keyword name="BD$WORD45"  value="1023" />
         <Keyword name="BD$WORD44"  value="1023" />
         <Keyword name="BD$WORD43"  value="0" />
         <Keyword name="BD$WORD42"  value="100" />
         <Keyword name="BD$WORD41"  value="100" />
         <Keyword name="BD$WORD40"  value="3" />
         <Keyword name="BD$WORD39"  value="3" />
         <Keyword name="BD$WORD38"  value="280" />
         <Keyword name="BD$WORD37"  value="60" />
         <Keyword name="BD$WORD36"  value="0" />
         <Keyword name="BD$WORD35"  value="0" />
         <Keyword name="BD$WORD34"  value="0" />
         <Keyword name="BD$WORD33"  value="52" />
         <Keyword name="BD$WORD32"  value="52" />
         <Keyword name="BD$WORD31"  value="52" />
         <Keyword name="BD$WORD30"  value="52" />
         <Keyword name="BD$WORD29"  value="52" />
         <Keyword name="BD$WORD28"  value="136" />
         <Keyword name="BD$WORD27"  value="0" />
         <Keyword name="BD$WORD26"  value="0" />
         <Keyword name="BD$WORD25"  value="0" />
         <Keyword name="BD$WORD24"  value="1" />
         <Keyword name="BD$WORD23"  value="1" />
         <Keyword name="BD$WORD22"  value="100" />
         <Keyword name="BD$WORD21"  value="100" />
         <Keyword name="BD$WORD20"  value="100" />
         <Keyword name="BD$WORD19"  value="100" />
         <Keyword name="BD$WORD18"  value="114" />
         <Keyword name="BD$WORD17"  value="554" />
         <Keyword name="BD$WORD16"  value="550" />
         <Keyword name="BD$WORD15"  value="407" />
         <Keyword name="BD$WORD14"  value="343" />
         <Keyword name="BD$WORD13"  value="4" />
         <Keyword name="BD$WORD12"  value="592" />
         <Keyword name="BD$WORD11"  value="0" />
         <Keyword name="BD$WORD10"  value="306" />
         <Keyword name="BD$WORD9"  value="395" />
         <Keyword name="BD$WORD8"  value="393" />
         <Keyword name="BD$WORD7"  value="394" />
         <Keyword name="BD$WORD6"  value="393" />
         <Keyword name="BD$WORD5"  value="396" />
         <Keyword name="BD$WORD4"  value="558" />
         <Keyword name="BD$WORD3"  value="540" />
         <Keyword name="BD$WORD2"  value="399" />
         <Keyword name="BD$WORD1"  value="334" />
         <Keyword name="BD$WORD0"  value="255" />
         <Keyword name="BD$P7N"  value="FL2-W" />
         <Keyword name="BD$P6N"  value="FL2-A" />
         <Keyword name="BD$P5N"  value="FL3-H" />
         <Keyword name="BD$P4N"  value="FL2-H" />
         <Keyword name="BD$P3N"  value="FL1-H" />
         <Keyword name="BD$P2N"  value="SSC-H" />
         <Keyword name="BD$P1N"  value="FSC-H" />
         <Keyword name="BD$NPAR"  value="7" />
         <Keyword name="BD$AcqLibVersion"  value="6.0" />
         <Keyword name="$ETIM"  value="14:56:55" />
         <Keyword name="$BTIM"  value="14:56:05" />
         <Keyword name="CYTNUM"  value="0123456789" />
         <Keyword name="$CYT"  value="FACSCalibur" />
         <Keyword name="$OP"  value="Administrator" />
         <Keyword name="END BATCH"  value="TRUE" />
         <Keyword name="START BATCH"  value="TRUE" />
         <Keyword name="TUBE NAME"  value="Untitled" />
         <Keyword name="PANEL NAME"  value="Untitled Acquisition Tube List" />
         <Keyword name="$P7E"  value="0,0" />
         <Keyword name="$P7B"  value="16" />
         <Keyword name="$P7R"  value="1024" />
         <Keyword name="$P7N"  value="FL2-W" />
         <Keyword name="$P6E"  value="0,0" />
         <Keyword name="$P6B"  value="16" />
         <Keyword name="$P6R"  value="1024" />
         <Keyword name="$P6N"  value="FL2-A" />
         <Keyword name="$P5E"  value="4,0" />
         <Keyword name="$P5B"  value="16" />
         <Keyword name="$P5R"  value="1024" />
         <Keyword name="$P5N"  value="FL3-H" />
         <Keyword name="$P4E"  value="4,0" />
         <Keyword name="$P4B"  value="16" />
         <Keyword name="$P4R"  value="1024" />
         <Keyword name="$P4N"  value="FL2-H" />
         <Keyword name="$P3E"  value="4,0" />
         <Keyword name="$P3B"  value="16" />
         <Keyword name="$P3R"  value="1024" />
         <Keyword name="$P3N"  value="FL1-H" />
         <Keyword name="$P2E"  value="0,0" />
         <Keyword name="$P2B"  value="16" />
         <Keyword name="$P2R"  value="1024" />
         <Keyword name="$P2N"  value="SSC-H" />
         <Keyword name="$P1E"  value="0,0" />
         <Keyword name="$P1B"  value="16" />
         <Keyword name="$P1R"  value="1024" />
         <Keyword name="$P1N"  value="FSC-H" />
         <Keyword name="$PAR"  value="7" />
         <Keyword name="$MODE"  value="L" />
         <Keyword name="$TOT"  value="10000" />
         <Keyword name="WORKSTATION"  value="(Unavailable)" />
         <Keyword name="LOGIN NAME"  value="Administrator" />
         <Keyword name="CREATOR"  value="CellQuest Pro  6.0" />
         <Keyword name="$SYS"  value="Macintosh System Software 10.6.4" />
         <Keyword name="$NEXTDATA"  value="0" />
         <Keyword name="$DATATYPE"  value="I" />
         <Keyword name="$BYTEORD"  value="4,3,2,1" />
         <Keyword name="FJ_FCS_VERSION"  value="2" />
         <Keyword name="$P1S"  value="" />
         <Keyword name="$P2S"  value="" />
         <Keyword name="$P3S"  value="" />
         <Keyword name="$P4S"  value="" />
         <Keyword name="$P5S"  value="" />
         <Keyword name="$P6S"  value="" />
         <Keyword name="$P7S"  value="" />
       </Keywords>
       <SampleNode name="DKO(6)primed conv72hr.002"  annotation=""  owningGroup=""  expanded="1"  sortPriority="10"  count="10000"  sampleID="45" >
         <Graph smoothing="0"  backColor="#ffffff"  foreColor="#000000"  type="Pseudocolor"  fast="1" >
           <Axis dimension="x"  name="FSC-H"  label=""  auto="auto" />
           <Axis dimension="y"  name="SSC-H"  label=""  auto="auto" />
           <GraphSettings level="5%"  smoothingHighResolution="1"  contourHighResolution="1"  histogramSmoothingCount="0"  graphResolution="256"  showOutliers="0"  drawLargeDots="0"  dotsToDraw="8000"  tint="le.chartfill.tinted.40"  lineWeight="le.lineweight.normal"  lineStyle="le.linestyle.solid" />
           <GraphEnvironment showGrid="0"  showAxes="tnlTNL"  showGates="1"  showFreqOnPlots="1"  showGateNameOnPlots="1"  showMedians="0"  showUncomped="0"  addEventParam="0"  lastYAxisName="" >
             <TextTraits font="SansSerif"  size="11"  name="Labels"  style="plain"  color="#000000"  background="#00ffffff"  just="left" />
             <TextTraits font="SansSerif"  size="11"  name="LayoutGates"  style="plain"  color="#000000"  background="#00ffffff"  just="left" />
             <TextTraits font="SansSerif"  size="9"  name="Numbers"  style="plain"  color="#000000"  background="#00ffffff"  just="left" />
             <TextTraits font="SansSerif"  size="9"  name="Legend"  style="plain"  color="#000000"  background="#00ffffff"  just="left" />
             <WindowPosition x="0"  y="0"  width="0"  height="0"  displayed="0"  panelState="" />
           </GraphEnvironment>
         </Graph>
         <Subpopulations>
           <Population name="cells"  annotation=""  owningGroup="All Samples"  expanded="1"  sortPriority="10"  count="9989" >
             <Graph smoothing="0"  backColor="#ffffff"  foreColor="#000000"  heatMapStatParameter="FL1-H"  type="Pseudocolor"  fast="1" >
               <Axis dimension="x"  name="FL1-H"  label=""  auto="auto" />
               <Axis dimension="y"  name="FL3-H"  label=""  auto="auto" />
               <GraphSettings level="5%"  smoothingHighResolution="1"  contourHighResolution="1"  histogramSmoothingCount="0"  graphResolution="256"  showOutliers="0"  drawLargeDots="0"  dotsToDraw="8000"  tint="le.chartfill.tinted.40"  lineWeight="le.lineweight.normal"  lineStyle="le.linestyle.solid" />
               <GraphEnvironment showGrid="0"  showAxes="tnlTNL"  showGates="1"  showFreqOnPlots="1"  showGateNameOnPlots="1"  showMedians="0"  showUncomped="0"  addEventParam="0"  lastYAxisName="" >
                 <TextTraits font="SansSerif"  size="11"  name="Labels"  style="plain"  color="#000000"  background="#00ffffff"  just="left" />
                 <TextTraits font="SansSerif"  size="11"  name="LayoutGates"  style="plain"  color="#000000"  background="#00ffffff"  just="left" />
                 <TextTraits font="SansSerif"  size="9"  name="Numbers"  style="plain"  color="#000000"  background="#00ffffff"  just="left" />
                 <TextTraits font="SansSerif"  size="9"  name="Legend"  style="plain"  color="#000000"  background="#00ffffff"  just="left" />
                 <WindowPosition x="833"  y="23"  width="390"  height="622"  displayed="0"  panelState="---" />
               </GraphEnvironment>
             </Graph>
             <Gate gating:id="ID551328214" >
               <gating:PolygonGate eventsInside="1"  annoOffsetX="0"  annoOffsetY="0"  tint="#000000"  isTinted="0"  lineWeight="Normal"  userDefined="1"  quadId="-1"  gateResolution="256" >
                 <gating:dimension>
                   <data-type:fcs-dimension data-type:name="FSC-H" />
                 </gating:dimension>
                 <gating:dimension>
                   <data-type:fcs-dimension data-type:name="SSC-H" />
                 </gating:dimension>
                 <gating:vertex>
                   <gating:coordinate data-type:value="24.188976378" />
                   <gating:coordinate data-type:value="62.0606060606" />
                 </gating:vertex>
                 <gating:vertex>
                   <gating:coordinate data-type:value="116.9133858268" />
                   <gating:coordinate data-type:value="46.5454545455" />
                 </gating:vertex>
                 <gating:vertex>
                   <gating:coordinate data-type:value="201.5748031496" />
                   <gating:coordinate data-type:value="139.6363636364" />
                 </gating:vertex>
                 <gating:vertex>
                   <gating:coordinate data-type:value="237.8582677165" />
                   <gating:coordinate data-type:value="527.5151515152" />
                 </gating:vertex>
                 <gating:vertex>
                   <gating:coordinate data-type:value="258.0157480315" />
                   <gating:coordinate data-type:value="822.303030303" />
                 </gating:vertex>
                 <gating:vertex>
                   <gating:coordinate data-type:value="197.5433070866" />
                   <gating:coordinate data-type:value="992.9696969697" />
                 </gating:vertex>
                 <gating:vertex>
                   <gating:coordinate data-type:value="116.9133858268" />
                   <gating:coordinate data-type:value="1004.6060606061" />
                 </gating:vertex>
                 <gating:vertex>
                   <gating:coordinate data-type:value="24.188976378" />
                   <gating:coordinate data-type:value="1004.6060606061" />
                 </gating:vertex>
                 <gating:vertex>
                   <gating:coordinate data-type:value="4.031496063" />
                   <gating:coordinate data-type:value="861.0909090909" />
                 </gating:vertex>
                 <gating:vertex>
                   <gating:coordinate data-type:value="4.031496063" />
                   <gating:coordinate data-type:value="562.4242424242" />
                 </gating:vertex>
               </gating:PolygonGate>
             </Gate>
             <Subpopulations>
               <Population name="Q1: FL1-H- , FL3-H+"  annotation=""  owningGroup="All Samples"  expanded="1"  sortPriority="10"  count="4774" >
                 <Graph smoothing="0"  backColor="#ffffff"  foreColor="#000000"  heatMapStatParameter="FL1-H"  type="Pseudocolor"  fast="1" >
                   <Axis dimension="x"  name="FL1-H"  label=""  auto="auto" />
                   <Axis dimension="y"  name="FL3-H"  label=""  auto="auto" />
                   <GraphSettings level="5%"  smoothingHighResolution="1"  contourHighResolution="1"  histogramSmoothingCount="0"  graphResolution="256"  showOutliers="0"  drawLargeDots="0"  dotsToDraw="8000"  tint="le.chartfill.tinted.40"  lineWeight="le.lineweight.normal"  lineStyle="le.linestyle.solid" />
                   <GraphEnvironment showGrid="0"  showAxes="tnlTNL"  showGates="1"  showFreqOnPlots="1"  showGateNameOnPlots="1"  showMedians="0"  showUncomped="0"  addEventParam="0"  lastYAxisName="" >
                     <TextTraits font="SansSerif"  size="11"  name="Labels"  style="plain"  color="#000000"  background="#00ffffff"  just="left" />
                     <TextTraits font="SansSerif"  size="11"  name="LayoutGates"  style="plain"  color="#000000"  background="#00ffffff"  just="left" />
                     <TextTraits font="SansSerif"  size="9"  name="Numbers"  style="plain"  color="#000000"  background="#00ffffff"  just="left" />
                     <TextTraits font="SansSerif"  size="9"  name="Legend"  style="plain"  color="#000000"  background="#00ffffff"  just="left" />
                     <WindowPosition x="1208"  y="23"  width="394"  height="622"  displayed="1"  panelState="---" />
                   </GraphEnvironment>
                 </Graph>
                 <Gate gating:id="ID1135992307"  gating:parent_id="ID551328214" >
                   <gating:PolygonGate eventsInside="1"  annoOffsetX="0"  annoOffsetY="0"  tint="#000000"  isTinted="0"  lineWeight="Normal"  userDefined="1"  quadId="2"  gateResolution="256" >
                     <gating:dimension>
                       <data-type:fcs-dimension data-type:name="FL1-H" />
                     </gating:dimension>
                     <gating:dimension>
                       <data-type:fcs-dimension data-type:name="FL3-H" />
                     </gating:dimension>
                     <gating:vertex>
                       <gating:coordinate data-type:value="0.9643883792" />
                       <gating:coordinate data-type:value="33.9080668189" />
                     </gating:vertex>
                     <gating:vertex>
                       <gating:coordinate data-type:value="0.9643883792" />
                       <gating:coordinate data-type:value="10355.0336648913" />
                     </gating:vertex>
                     <gating:vertex>
                       <gating:coordinate data-type:value="86.4983601298" />
                       <gating:coordinate data-type:value="10355.0336648913" />
                     </gating:vertex>
                     <gating:vertex>
                       <gating:coordinate data-type:value="86.4983601298" />
                       <gating:coordinate data-type:value="33.9080668189" />
                     </gating:vertex>
                   </gating:PolygonGate>
                 </Gate>
               </Population>
               <Population name="Q2: FL1-H+ , FL3-H+"  annotation=""  owningGroup="All Samples"  expanded="1"  sortPriority="10"  count="3227" >
                 <Graph smoothing="0"  backColor="#ffffff"  foreColor="#000000"  heatMapStatParameter="FL1-H"  type="Pseudocolor"  fast="1" >
                   <Axis dimension="x"  name="FL1-H"  label=""  auto="auto" />
                   <Axis dimension="y"  name="FL3-H"  label=""  auto="auto" />
                   <GraphSettings level="5%"  smoothingHighResolution="1"  contourHighResolution="1"  histogramSmoothingCount="0"  graphResolution="256"  showOutliers="0"  drawLargeDots="0"  dotsToDraw="8000"  tint="le.chartfill.tinted.40"  lineWeight="le.lineweight.normal"  lineStyle="le.linestyle.solid" />
                   <GraphEnvironment showGrid="0"  showAxes="tnlTNL"  showGates="1"  showFreqOnPlots="1"  showGateNameOnPlots="1"  showMedians="0"  showUncomped="0"  addEventParam="0"  lastYAxisName="" >
                     <TextTraits font="SansSerif"  size="11"  name="Labels"  style="plain"  color="#000000"  background="#00ffffff"  just="left" />
                     <TextTraits font="SansSerif"  size="11"  name="LayoutGates"  style="plain"  color="#000000"  background="#00ffffff"  just="left" />
                     <TextTraits font="SansSerif"  size="9"  name="Numbers"  style="plain"  color="#000000"  background="#00ffffff"  just="left" />
                     <TextTraits font="SansSerif"  size="9"  name="Legend"  style="plain"  color="#000000"  background="#00ffffff"  just="left" />
                     <WindowPosition x="1208"  y="23"  width="394"  height="622"  displayed="1"  panelState="---" />
                   </GraphEnvironment>
                 </Graph>
                 <Gate gating:id="ID1934325744"  gating:parent_id="ID551328214" >
                   <gating:PolygonGate eventsInside="1"  annoOffsetX="0"  annoOffsetY="0"  tint="#000000"  isTinted="0"  lineWeight="Normal"  userDefined="1"  quadId="3"  gateResolution="256" >
                     <gating:dimension>
                       <data-type:fcs-dimension data-type:name="FL1-H" />
                     </gating:dimension>
                     <gating:dimension>
                       <data-type:fcs-dimension data-type:name="FL3-H" />
                     </gating:dimension>
                     <gating:vertex>
                       <gating:coordinate data-type:value="10000" />
                       <gating:coordinate data-type:value="552.6170019854" />
                     </gating:vertex>
                     <gating:vertex>
                       <gating:coordinate data-type:value="10000" />
                       <gating:coordinate data-type:value="10355.0336648913" />
                     </gating:vertex>
                     <gating:vertex>
                       <gating:coordinate data-type:value="86.4983601298" />
                       <gating:coordinate data-type:value="10355.0336648913" />
                     </gating:vertex>
                     <gating:vertex>
                       <gating:coordinate data-type:value="86.4983601298" />
                       <gating:coordinate data-type:value="33.9080668189" />
                     </gating:vertex>
                   </gating:PolygonGate>
                 </Gate>
               </Population>
               <Population name="Q3: FL1-H+ , FL3-H-"  annotation=""  owningGroup="All Samples"  expanded="1"  sortPriority="10"  count="31" >
                 <Graph smoothing="0"  backColor="#ffffff"  foreColor="#000000"  heatMapStatParameter="FL1-H"  type="Pseudocolor"  fast="1" >
                   <Axis dimension="x"  name="FL1-H"  label=""  auto="auto" />
                   <Axis dimension="y"  name="FL3-H"  label=""  auto="auto" />
                   <GraphSettings level="5%"  smoothingHighResolution="1"  contourHighResolution="1"  histogramSmoothingCount="0"  graphResolution="256"  showOutliers="0"  drawLargeDots="0"  dotsToDraw="8000"  tint="le.chartfill.tinted.40"  lineWeight="le.lineweight.normal"  lineStyle="le.linestyle.solid" />
                   <GraphEnvironment showGrid="0"  showAxes="tnlTNL"  showGates="1"  showFreqOnPlots="1"  showGateNameOnPlots="1"  showMedians="0"  showUncomped="0"  addEventParam="0"  lastYAxisName="" >
                     <TextTraits font="SansSerif"  size="11"  name="Labels"  style="plain"  color="#000000"  background="#00ffffff"  just="left" />
                     <TextTraits font="SansSerif"  size="11"  name="LayoutGates"  style="plain"  color="#000000"  background="#00ffffff"  just="left" />
                     <TextTraits font="SansSerif"  size="9"  name="Numbers"  style="plain"  color="#000000"  background="#00ffffff"  just="left" />
                     <TextTraits font="SansSerif"  size="9"  name="Legend"  style="plain"  color="#000000"  background="#00ffffff"  just="left" />
                     <WindowPosition x="1208"  y="23"  width="394"  height="622"  displayed="1"  panelState="---" />
                   </GraphEnvironment>
                 </Graph>
                 <Gate gating:id="ID394195141"  gating:parent_id="ID551328214" >
                   <gating:PolygonGate eventsInside="1"  annoOffsetX="0"  annoOffsetY="0"  tint="#000000"  isTinted="0"  lineWeight="Normal"  userDefined="1"  quadId="1"  gateResolution="256" >
                     <gating:dimension>
                       <data-type:fcs-dimension data-type:name="FL1-H" />
                     </gating:dimension>
                     <gating:dimension>
                       <data-type:fcs-dimension data-type:name="FL3-H" />
                     </gating:dimension>
                     <gating:vertex>
                       <gating:coordinate data-type:value="10000" />
                       <gating:coordinate data-type:value="552.6170019854" />
                     </gating:vertex>
                     <gating:vertex>
                       <gating:coordinate data-type:value="10000" />
                       <gating:coordinate data-type:value="1" />
                     </gating:vertex>
                     <gating:vertex>
                       <gating:coordinate data-type:value="86.4983601298" />
                       <gating:coordinate data-type:value="1" />
                     </gating:vertex>
                     <gating:vertex>
                       <gating:coordinate data-type:value="86.4983601298" />
                       <gating:coordinate data-type:value="33.9080668189" />
                     </gating:vertex>
                   </gating:PolygonGate>
                 </Gate>
               </Population>
               <Population name="Q4: FL1-H- , FL3-H-"  annotation=""  owningGroup="All Samples"  expanded="1"  sortPriority="10"  count="2018" >
                 <Graph smoothing="0"  backColor="#ffffff"  foreColor="#000000"  heatMapStatParameter="FL1-H"  type="Pseudocolor"  fast="1" >
                   <Axis dimension="x"  name="FL1-H"  label=""  auto="auto" />
                   <Axis dimension="y"  name="FL3-H"  label=""  auto="auto" />
                   <GraphSettings level="5%"  smoothingHighResolution="1"  contourHighResolution="1"  histogramSmoothingCount="0"  graphResolution="256"  showOutliers="0"  drawLargeDots="0"  dotsToDraw="8000"  tint="le.chartfill.tinted.40"  lineWeight="le.lineweight.normal"  lineStyle="le.linestyle.solid" />
                   <GraphEnvironment showGrid="0"  showAxes="tnlTNL"  showGates="1"  showFreqOnPlots="1"  showGateNameOnPlots="1"  showMedians="0"  showUncomped="0"  addEventParam="0"  lastYAxisName="" >
                     <TextTraits font="SansSerif"  size="11"  name="Labels"  style="plain"  color="#000000"  background="#00ffffff"  just="left" />
                     <TextTraits font="SansSerif"  size="11"  name="LayoutGates"  style="plain"  color="#000000"  background="#00ffffff"  just="left" />
                     <TextTraits font="SansSerif"  size="9"  name="Numbers"  style="plain"  color="#000000"  background="#00ffffff"  just="left" />
                     <TextTraits font="SansSerif"  size="9"  name="Legend"  style="plain"  color="#000000"  background="#00ffffff"  just="left" />
                     <WindowPosition x="1208"  y="23"  width="394"  height="622"  displayed="1"  panelState="---" />
                   </GraphEnvironment>
                 </Graph>
                 <Gate gating:id="ID1611180343"  gating:parent_id="ID551328214" >
                   <gating:PolygonGate eventsInside="1"  annoOffsetX="0"  annoOffsetY="0"  tint="#000000"  isTinted="0"  lineWeight="Normal"  userDefined="1"  quadId="0"  gateResolution="256" >
                     <gating:dimension>
                       <data-type:fcs-dimension data-type:name="FL1-H" />
                     </gating:dimension>
                     <gating:dimension>
                       <data-type:fcs-dimension data-type:name="FL3-H" />
                     </gating:dimension>
                     <gating:vertex>
                       <gating:coordinate data-type:value="0.9643883792" />
                       <gating:coordinate data-type:value="33.9080668189" />
                     </gating:vertex>
                     <gating:vertex>
                       <gating:coordinate data-type:value="0.9643883792" />
                       <gating:coordinate data-type:value="1" />
                     </gating:vertex>
                     <gating:vertex>
                       <gating:coordinate data-type:value="86.4983601298" />
                       <gating:coordinate data-type:value="1" />
                     </gating:vertex>
                     <gating:vertex>
                       <gating:coordinate data-type:value="86.4983601298" />
                       <gating:coordinate data-type:value="33.9080668189" />
                     </gating:vertex>
                   </gating:PolygonGate>
                 </Gate>
               </Population>
             </Subpopulations>
           </Population>
         </Subpopulations>
       </SampleNode>
     </Sample>
     <Sample>
       <DataSet uri="file:/Users/SHP2/Desktop/김성민%20Project/CloudStation/ongoing%20project/Glycogen%20AMPK%20naive/231027~%20OG2GOF6%20WT(%2310),%20DKO,%20GKO%20naive%20primed%20conversion&apos;/231101/DKO(6)primed%20conv72hr.003"  sampleID="46" />
       <Transformations>
         <transforms:linear transforms:minRange="0"  transforms:maxRange="1024"  gain="1" >
           <data-type:parameter data-type:name="FSC-H" />
         </transforms:linear>
         <transforms:linear transforms:minRange="0"  transforms:maxRange="1024"  gain="1" >
           <data-type:parameter data-type:name="SSC-H" />
         </transforms:linear>
         <transforms:log transforms:offset="1"  transforms:decades="4" >
           <data-type:parameter data-type:name="FL1-H" />
         </transforms:log>
         <transforms:log transforms:offset="1"  transforms:decades="4" >
           <data-type:parameter data-type:name="FL2-H" />
         </transforms:log>
         <transforms:log transforms:offset="1"  transforms:decades="4" >
           <data-type:parameter data-type:name="FL3-H" />
         </transforms:log>
         <transforms:linear transforms:minRange="0"  transforms:maxRange="1024"  gain="1" >
           <data-type:parameter data-type:name="FL2-A" />
         </transforms:linear>
         <transforms:linear transforms:minRange="0"  transforms:maxRange="1024"  gain="1" >
           <data-type:parameter data-type:name="FL2-W" />
         </transforms:linear>
       </Transformations>
       <Keywords>
         <Keyword name="$DATE"  value="01-Nov-23" />
         <Keyword name="FILE GUID"  value="3BD709FC-81AF-4B54-9C4F-EE63C35C4388" />
         <Keyword name="$FIL"  value="DKO(6)primed conv72hr.003" />
         <Keyword name="P7THRESVOL"  value="52" />
         <Keyword name="CalibFile"  value="FALSE" />
         <Keyword name="BD$LASERMODE"  value="1" />
         <Keyword name="BD$WORD63"  value="869" />
         <Keyword name="BD$WORD62"  value="47" />
         <Keyword name="BD$WORD61"  value="883" />
         <Keyword name="BD$WORD60"  value="97" />
         <Keyword name="BD$WORD59"  value="579" />
         <Keyword name="BD$WORD58"  value="101" />
         <Keyword name="BD$WORD57"  value="617" />
         <Keyword name="BD$WORD56"  value="623" />
         <Keyword name="BD$WORD55"  value="848" />
         <Keyword name="BD$WORD54"  value="585" />
         <Keyword name="BD$WORD53"  value="377" />
         <Keyword name="BD$WORD52"  value="107" />
         <Keyword name="BD$WORD51"  value="52" />
         <Keyword name="BD$WORD50"  value="0" />
         <Keyword name="BD$WORD49"  value="0" />
         <Keyword name="BD$WORD48"  value="800" />
         <Keyword name="BD$WORD47"  value="54" />
         <Keyword name="BD$WORD46"  value="1023" />
         <Keyword name="BD$WORD45"  value="1023" />
         <Keyword name="BD$WORD44"  value="1023" />
         <Keyword name="BD$WORD43"  value="0" />
         <Keyword name="BD$WORD42"  value="100" />
         <Keyword name="BD$WORD41"  value="100" />
         <Keyword name="BD$WORD40"  value="3" />
         <Keyword name="BD$WORD39"  value="3" />
         <Keyword name="BD$WORD38"  value="280" />
         <Keyword name="BD$WORD37"  value="60" />
         <Keyword name="BD$WORD36"  value="0" />
         <Keyword name="BD$WORD35"  value="0" />
         <Keyword name="BD$WORD34"  value="0" />
         <Keyword name="BD$WORD33"  value="52" />
         <Keyword name="BD$WORD32"  value="52" />
         <Keyword name="BD$WORD31"  value="52" />
         <Keyword name="BD$WORD30"  value="52" />
         <Keyword name="BD$WORD29"  value="52" />
         <Keyword name="BD$WORD28"  value="136" />
         <Keyword name="BD$WORD27"  value="0" />
         <Keyword name="BD$WORD26"  value="0" />
         <Keyword name="BD$WORD25"  value="0" />
         <Keyword name="BD$WORD24"  value="1" />
         <Keyword name="BD$WORD23"  value="1" />
         <Keyword name="BD$WORD22"  value="100" />
         <Keyword name="BD$WORD21"  value="100" />
         <Keyword name="BD$WORD20"  value="100" />
         <Keyword name="BD$WORD19"  value="100" />
         <Keyword name="BD$WORD18"  value="114" />
         <Keyword name="BD$WORD17"  value="554" />
         <Keyword name="BD$WORD16"  value="550" />
         <Keyword name="BD$WORD15"  value="407" />
         <Keyword name="BD$WORD14"  value="343" />
         <Keyword name="BD$WORD13"  value="4" />
         <Keyword name="BD$WORD12"  value="593" />
         <Keyword name="BD$WORD11"  value="0" />
         <Keyword name="BD$WORD10"  value="291" />
         <Keyword name="BD$WORD9"  value="394" />
         <Keyword name="BD$WORD8"  value="392" />
         <Keyword name="BD$WORD7"  value="394" />
         <Keyword name="BD$WORD6"  value="394" />
         <Keyword name="BD$WORD5"  value="394" />
         <Keyword name="BD$WORD4"  value="539" />
         <Keyword name="BD$WORD3"  value="541" />
         <Keyword name="BD$WORD2"  value="400" />
         <Keyword name="BD$WORD1"  value="335" />
         <Keyword name="BD$WORD0"  value="255" />
         <Keyword name="BD$P7N"  value="FL2-W" />
         <Keyword name="BD$P6N"  value="FL2-A" />
         <Keyword name="BD$P5N"  value="FL3-H" />
         <Keyword name="BD$P4N"  value="FL2-H" />
         <Keyword name="BD$P3N"  value="FL1-H" />
         <Keyword name="BD$P2N"  value="SSC-H" />
         <Keyword name="BD$P1N"  value="FSC-H" />
         <Keyword name="BD$NPAR"  value="7" />
         <Keyword name="BD$AcqLibVersion"  value="6.0" />
         <Keyword name="$ETIM"  value="14:57:47" />
         <Keyword name="$BTIM"  value="14:56:57" />
         <Keyword name="CYTNUM"  value="0123456789" />
         <Keyword name="$CYT"  value="FACSCalibur" />
         <Keyword name="$OP"  value="Administrator" />
         <Keyword name="END BATCH"  value="TRUE" />
         <Keyword name="START BATCH"  value="TRUE" />
         <Keyword name="TUBE NAME"  value="Untitled" />
         <Keyword name="PANEL NAME"  value="Untitled Acquisition Tube List" />
         <Keyword name="$P7E"  value="0,0" />
         <Keyword name="$P7B"  value="16" />
         <Keyword name="$P7R"  value="1024" />
         <Keyword name="$P7N"  value="FL2-W" />
         <Keyword name="$P6E"  value="0,0" />
         <Keyword name="$P6B"  value="16" />
         <Keyword name="$P6R"  value="1024" />
         <Keyword name="$P6N"  value="FL2-A" />
         <Keyword name="$P5E"  value="4,0" />
         <Keyword name="$P5B"  value="16" />
         <Keyword name="$P5R"  value="1024" />
         <Keyword name="$P5N"  value="FL3-H" />
         <Keyword name="$P4E"  value="4,0" />
         <Keyword name="$P4B"  value="16" />
         <Keyword name="$P4R"  value="1024" />
         <Keyword name="$P4N"  value="FL2-H" />
         <Keyword name="$P3E"  value="4,0" />
         <Keyword name="$P3B"  value="16" />
         <Keyword name="$P3R"  value="1024" />
         <Keyword name="$P3N"  value="FL1-H" />
         <Keyword name="$P2E"  value="0,0" />
         <Keyword name="$P2B"  value="16" />
         <Keyword name="$P2R"  value="1024" />
         <Keyword name="$P2N"  value="SSC-H" />
         <Keyword name="$P1E"  value="0,0" />
         <Keyword name="$P1B"  value="16" />
         <Keyword name="$P1R"  value="1024" />
         <Keyword name="$P1N"  value="FSC-H" />
         <Keyword name="$PAR"  value="7" />
         <Keyword name="$MODE"  value="L" />
         <Keyword name="$TOT"  value="10000" />
         <Keyword name="WORKSTATION"  value="(Unavailable)" />
         <Keyword name="LOGIN NAME"  value="Administrator" />
         <Keyword name="CREATOR"  value="CellQuest Pro  6.0" />
         <Keyword name="$SYS"  value="Macintosh System Software 10.6.4" />
         <Keyword name="$NEXTDATA"  value="0" />
         <Keyword name="$DATATYPE"  value="I" />
         <Keyword name="$BYTEORD"  value="4,3,2,1" />
         <Keyword name="FJ_FCS_VERSION"  value="2" />
         <Keyword name="$P1S"  value="" />
         <Keyword name="$P2S"  value="" />
         <Keyword name="$P3S"  value="" />
         <Keyword name="$P4S"  value="" />
         <Keyword name="$P5S"  value="" />
         <Keyword name="$P6S"  value="" />
         <Keyword name="$P7S"  value="" />
       </Keywords>
       <SampleNode name="DKO(6)primed conv72hr.003"  annotation=""  owningGroup=""  expanded="1"  sortPriority="10"  count="10000"  sampleID="46" >
         <Graph smoothing="0"  backColor="#ffffff"  foreColor="#000000"  type="Pseudocolor"  fast="1" >
           <Axis dimension="x"  name="FSC-H"  label=""  auto="auto" />
           <Axis dimension="y"  name="SSC-H"  label=""  auto="auto" />
           <GraphSettings level="5%"  smoothingHighResolution="1"  contourHighResolution="1"  histogramSmoothingCount="0"  graphResolution="256"  showOutliers="0"  drawLargeDots="0"  dotsToDraw="8000"  tint="le.chartfill.tinted.40"  lineWeight="le.lineweight.normal"  lineStyle="le.linestyle.solid" />
           <GraphEnvironment showGrid="0"  showAxes="tnlTNL"  showGates="1"  showFreqOnPlots="1"  showGateNameOnPlots="1"  showMedians="0"  showUncomped="0"  addEventParam="0"  lastYAxisName="" >
             <TextTraits font="SansSerif"  size="11"  name="Labels"  style="plain"  color="#000000"  background="#00ffffff"  just="left" />
             <TextTraits font="SansSerif"  size="11"  name="LayoutGates"  style="plain"  color="#000000"  background="#00ffffff"  just="left" />
             <TextTraits font="SansSerif"  size="9"  name="Numbers"  style="plain"  color="#000000"  background="#00ffffff"  just="left" />
             <TextTraits font="SansSerif"  size="9"  name="Legend"  style="plain"  color="#000000"  background="#00ffffff"  just="left" />
             <WindowPosition x="0"  y="0"  width="0"  height="0"  displayed="0"  panelState="" />
           </GraphEnvironment>
         </Graph>
         <Subpopulations>
           <Population name="cells"  annotation=""  owningGroup="All Samples"  expanded="1"  sortPriority="10"  count="9992" >
             <Graph smoothing="0"  backColor="#ffffff"  foreColor="#000000"  heatMapStatParameter="FL1-H"  type="Pseudocolor"  fast="1" >
               <Axis dimension="x"  name="FSC-H"  label=""  auto="auto" />
               <Axis dimension="y"  name="SSC-H"  label=""  auto="auto" />
               <GraphSettings level="5%"  smoothingHighResolution="1"  contourHighResolution="1"  histogramSmoothingCount="0"  graphResolution="256"  showOutliers="0"  drawLargeDots="0"  dotsToDraw="8000"  tint="le.chartfill.tinted.40"  lineWeight="le.lineweight.normal"  lineStyle="le.linestyle.solid" />
               <GraphEnvironment showGrid="0"  showAxes="tnlTNL"  showGates="1"  showFreqOnPlots="1"  showGateNameOnPlots="1"  showMedians="0"  showUncomped="0"  addEventParam="0"  lastYAxisName="" >
                 <TextTraits font="SansSerif"  size="11"  name="Labels"  style="plain"  color="#000000"  background="#00ffffff"  just="left" />
                 <TextTraits font="SansSerif"  size="11"  name="LayoutGates"  style="plain"  color="#000000"  background="#00ffffff"  just="left" />
                 <TextTraits font="SansSerif"  size="9"  name="Numbers"  style="plain"  color="#000000"  background="#00ffffff"  just="left" />
                 <TextTraits font="SansSerif"  size="9"  name="Legend"  style="plain"  color="#000000"  background="#00ffffff"  just="left" />
                 <WindowPosition x="833"  y="23"  width="390"  height="622"  displayed="1"  panelState="---" />
               </GraphEnvironment>
             </Graph>
             <Gate gating:id="ID230664832" >
               <gating:PolygonGate eventsInside="1"  annoOffsetX="0"  annoOffsetY="0"  tint="#000000"  isTinted="0"  lineWeight="Normal"  userDefined="1"  quadId="-1"  gateResolution="256" >
                 <gating:dimension>
                   <data-type:fcs-dimension data-type:name="FSC-H" />
                 </gating:dimension>
                 <gating:dimension>
                   <data-type:fcs-dimension data-type:name="SSC-H" />
                 </gating:dimension>
                 <gating:vertex>
                   <gating:coordinate data-type:value="24.188976378" />
                   <gating:coordinate data-type:value="62.0606060606" />
                 </gating:vertex>
                 <gating:vertex>
                   <gating:coordinate data-type:value="116.9133858268" />
                   <gating:coordinate data-type:value="46.5454545455" />
                 </gating:vertex>
                 <gating:vertex>
                   <gating:coordinate data-type:value="201.5748031496" />
                   <gating:coordinate data-type:value="139.6363636364" />
                 </gating:vertex>
                 <gating:vertex>
                   <gating:coordinate data-type:value="237.8582677165" />
                   <gating:coordinate data-type:value="527.5151515152" />
                 </gating:vertex>
                 <gating:vertex>
                   <gating:coordinate data-type:value="258.0157480315" />
                   <gating:coordinate data-type:value="822.303030303" />
                 </gating:vertex>
                 <gating:vertex>
                   <gating:coordinate data-type:value="197.5433070866" />
                   <gating:coordinate data-type:value="992.9696969697" />
                 </gating:vertex>
                 <gating:vertex>
                   <gating:coordinate data-type:value="116.9133858268" />
                   <gating:coordinate data-type:value="1004.6060606061" />
                 </gating:vertex>
                 <gating:vertex>
                   <gating:coordinate data-type:value="24.188976378" />
                   <gating:coordinate data-type:value="1004.6060606061" />
                 </gating:vertex>
                 <gating:vertex>
                   <gating:coordinate data-type:value="4.031496063" />
                   <gating:coordinate data-type:value="861.0909090909" />
                 </gating:vertex>
                 <gating:vertex>
                   <gating:coordinate data-type:value="4.031496063" />
                   <gating:coordinate data-type:value="562.4242424242" />
                 </gating:vertex>
               </gating:PolygonGate>
             </Gate>
             <Subpopulations>
               <Population name="Q1: FL1-H- , FL3-H+"  annotation=""  owningGroup="All Samples"  expanded="1"  sortPriority="10"  count="4785" >
                 <Graph smoothing="0"  backColor="#ffffff"  foreColor="#000000"  heatMapStatParameter="FL1-H"  type="Pseudocolor"  fast="1" >
                   <Axis dimension="x"  name="FL1-H"  label=""  auto="auto" />
                   <Axis dimension="y"  name="FL3-H"  label=""  auto="auto" />
                   <GraphSettings level="5%"  smoothingHighResolution="1"  contourHighResolution="1"  histogramSmoothingCount="0"  graphResolution="256"  showOutliers="0"  drawLargeDots="0"  dotsToDraw="8000"  tint="le.chartfill.tinted.40"  lineWeight="le.lineweight.normal"  lineStyle="le.linestyle.solid" />
                   <GraphEnvironment showGrid="0"  showAxes="tnlTNL"  showGates="1"  showFreqOnPlots="1"  showGateNameOnPlots="1"  showMedians="0"  showUncomped="0"  addEventParam="0"  lastYAxisName="" >
                     <TextTraits font="SansSerif"  size="11"  name="Labels"  style="plain"  color="#000000"  background="#00ffffff"  just="left" />
                     <TextTraits font="SansSerif"  size="11"  name="LayoutGates"  style="plain"  color="#000000"  background="#00ffffff"  just="left" />
                     <TextTraits font="SansSerif"  size="9"  name="Numbers"  style="plain"  color="#000000"  background="#00ffffff"  just="left" />
                     <TextTraits font="SansSerif"  size="9"  name="Legend"  style="plain"  color="#000000"  background="#00ffffff"  just="left" />
                     <WindowPosition x="1208"  y="23"  width="394"  height="622"  displayed="1"  panelState="---" />
                   </GraphEnvironment>
                 </Graph>
                 <Gate gating:id="ID627288112"  gating:parent_id="ID230664832" >
                   <gating:PolygonGate eventsInside="1"  annoOffsetX="0"  annoOffsetY="0"  tint="#000000"  isTinted="0"  lineWeight="Normal"  userDefined="1"  quadId="2"  gateResolution="256" >
                     <gating:dimension>
                       <data-type:fcs-dimension data-type:name="FL1-H" />
                     </gating:dimension>
                     <gating:dimension>
                       <data-type:fcs-dimension data-type:name="FL3-H" />
                     </gating:dimension>
                     <gating:vertex>
                       <gating:coordinate data-type:value="0.9643883792" />
                       <gating:coordinate data-type:value="33.9080668189" />
                     </gating:vertex>
                     <gating:vertex>
                       <gating:coordinate data-type:value="0.9643883792" />
                       <gating:coordinate data-type:value="10355.0336648913" />
                     </gating:vertex>
                     <gating:vertex>
                       <gating:coordinate data-type:value="86.4983601298" />
                       <gating:coordinate data-type:value="10355.0336648913" />
                     </gating:vertex>
                     <gating:vertex>
                       <gating:coordinate data-type:value="86.4983601298" />
                       <gating:coordinate data-type:value="33.9080668189" />
                     </gating:vertex>
                   </gating:PolygonGate>
                 </Gate>
               </Population>
               <Population name="Q2: FL1-H+ , FL3-H+"  annotation=""  owningGroup="All Samples"  expanded="1"  sortPriority="10"  count="3175" >
                 <Graph smoothing="0"  backColor="#ffffff"  foreColor="#000000"  heatMapStatParameter="FL1-H"  type="Pseudocolor"  fast="1" >
                   <Axis dimension="x"  name="FL1-H"  label=""  auto="auto" />
                   <Axis dimension="y"  name="FL3-H"  label=""  auto="auto" />
                   <GraphSettings level="5%"  smoothingHighResolution="1"  contourHighResolution="1"  histogramSmoothingCount="0"  graphResolution="256"  showOutliers="0"  drawLargeDots="0"  dotsToDraw="8000"  tint="le.chartfill.tinted.40"  lineWeight="le.lineweight.normal"  lineStyle="le.linestyle.solid" />
                   <GraphEnvironment showGrid="0"  showAxes="tnlTNL"  showGates="1"  showFreqOnPlots="1"  showGateNameOnPlots="1"  showMedians="0"  showUncomped="0"  addEventParam="0"  lastYAxisName="" >
                     <TextTraits font="SansSerif"  size="11"  name="Labels"  style="plain"  color="#000000"  background="#00ffffff"  just="left" />
                     <TextTraits font="SansSerif"  size="11"  name="LayoutGates"  style="plain"  color="#000000"  background="#00ffffff"  just="left" />
                     <TextTraits font="SansSerif"  size="9"  name="Numbers"  style="plain"  color="#000000"  background="#00ffffff"  just="left" />
                     <TextTraits font="SansSerif"  size="9"  name="Legend"  style="plain"  color="#000000"  background="#00ffffff"  just="left" />
                     <WindowPosition x="1208"  y="23"  width="394"  height="622"  displayed="1"  panelState="---" />
                   </GraphEnvironment>
                 </Graph>
                 <Gate gating:id="ID1165724801"  gating:parent_id="ID230664832" >
                   <gating:PolygonGate eventsInside="1"  annoOffsetX="0"  annoOffsetY="0"  tint="#000000"  isTinted="0"  lineWeight="Normal"  userDefined="1"  quadId="3"  gateResolution="256" >
                     <gating:dimension>
                       <data-type:fcs-dimension data-type:name="FL1-H" />
                     </gating:dimension>
                     <gating:dimension>
                       <data-type:fcs-dimension data-type:name="FL3-H" />
                     </gating:dimension>
                     <gating:vertex>
                       <gating:coordinate data-type:value="10000" />
                       <gating:coordinate data-type:value="552.6170019854" />
                     </gating:vertex>
                     <gating:vertex>
                       <gating:coordinate data-type:value="10000" />
                       <gating:coordinate data-type:value="10355.0336648913" />
                     </gating:vertex>
                     <gating:vertex>
                       <gating:coordinate data-type:value="86.4983601298" />
                       <gating:coordinate data-type:value="10355.0336648913" />
                     </gating:vertex>
                     <gating:vertex>
                       <gating:coordinate data-type:value="86.4983601298" />
                       <gating:coordinate data-type:value="33.9080668189" />
                     </gating:vertex>
                   </gating:PolygonGate>
                 </Gate>
               </Population>
               <Population name="Q3: FL1-H+ , FL3-H-"  annotation=""  owningGroup="All Samples"  expanded="1"  sortPriority="10"  count="33" >
                 <Graph smoothing="0"  backColor="#ffffff"  foreColor="#000000"  heatMapStatParameter="FL1-H"  type="Pseudocolor"  fast="1" >
                   <Axis dimension="x"  name="FL1-H"  label=""  auto="auto" />
                   <Axis dimension="y"  name="FL3-H"  label=""  auto="auto" />
                   <GraphSettings level="5%"  smoothingHighResolution="1"  contourHighResolution="1"  histogramSmoothingCount="0"  graphResolution="256"  showOutliers="0"  drawLargeDots="0"  dotsToDraw="8000"  tint="le.chartfill.tinted.40"  lineWeight="le.lineweight.normal"  lineStyle="le.linestyle.solid" />
                   <GraphEnvironment showGrid="0"  showAxes="tnlTNL"  showGates="1"  showFreqOnPlots="1"  showGateNameOnPlots="1"  showMedians="0"  showUncomped="0"  addEventParam="0"  lastYAxisName="" >
                     <TextTraits font="SansSerif"  size="11"  name="Labels"  style="plain"  color="#000000"  background="#00ffffff"  just="left" />
                     <TextTraits font="SansSerif"  size="11"  name="LayoutGates"  style="plain"  color="#000000"  background="#00ffffff"  just="left" />
                     <TextTraits font="SansSerif"  size="9"  name="Numbers"  style="plain"  color="#000000"  background="#00ffffff"  just="left" />
                     <TextTraits font="SansSerif"  size="9"  name="Legend"  style="plain"  color="#000000"  background="#00ffffff"  just="left" />
                     <WindowPosition x="1208"  y="23"  width="394"  height="622"  displayed="1"  panelState="---" />
                   </GraphEnvironment>
                 </Graph>
                 <Gate gating:id="ID1621083144"  gating:parent_id="ID230664832" >
                   <gating:PolygonGate eventsInside="1"  annoOffsetX="0"  annoOffsetY="0"  tint="#000000"  isTinted="0"  lineWeight="Normal"  userDefined="1"  quadId="1"  gateResolution="256" >
                     <gating:dimension>
                       <data-type:fcs-dimension data-type:name="FL1-H" />
                     </gating:dimension>
                     <gating:dimension>
                       <data-type:fcs-dimension data-type:name="FL3-H" />
                     </gating:dimension>
                     <gating:vertex>
                       <gating:coordinate data-type:value="10000" />
                       <gating:coordinate data-type:value="552.6170019854" />
                     </gating:vertex>
                     <gating:vertex>
                       <gating:coordinate data-type:value="10000" />
                       <gating:coordinate data-type:value="1" />
                     </gating:vertex>
                     <gating:vertex>
                       <gating:coordinate data-type:value="86.4983601298" />
                       <gating:coordinate data-type:value="1" />
                     </gating:vertex>
                     <gating:vertex>
                       <gating:coordinate data-type:value="86.4983601298" />
                       <gating:coordinate data-type:value="33.9080668189" />
                     </gating:vertex>
                   </gating:PolygonGate>
                 </Gate>
               </Population>
               <Population name="Q4: FL1-H- , FL3-H-"  annotation=""  owningGroup="All Samples"  expanded="1"  sortPriority="10"  count="2061" >
                 <Graph smoothing="0"  backColor="#ffffff"  foreColor="#000000"  heatMapStatParameter="FL1-H"  type="Pseudocolor"  fast="1" >
                   <Axis dimension="x"  name="FL1-H"  label=""  auto="auto" />
                   <Axis dimension="y"  name="FL3-H"  label=""  auto="auto" />
                   <GraphSettings level="5%"  smoothingHighResolution="1"  contourHighResolution="1"  histogramSmoothingCount="0"  graphResolution="256"  showOutliers="0"  drawLargeDots="0"  dotsToDraw="8000"  tint="le.chartfill.tinted.40"  lineWeight="le.lineweight.normal"  lineStyle="le.linestyle.solid" />
                   <GraphEnvironment showGrid="0"  showAxes="tnlTNL"  showGates="1"  showFreqOnPlots="1"  showGateNameOnPlots="1"  showMedians="0"  showUncomped="0"  addEventParam="0"  lastYAxisName="" >
                     <TextTraits font="SansSerif"  size="11"  name="Labels"  style="plain"  color="#000000"  background="#00ffffff"  just="left" />
                     <TextTraits font="SansSerif"  size="11"  name="LayoutGates"  style="plain"  color="#000000"  background="#00ffffff"  just="left" />
                     <TextTraits font="SansSerif"  size="9"  name="Numbers"  style="plain"  color="#000000"  background="#00ffffff"  just="left" />
                     <TextTraits font="SansSerif"  size="9"  name="Legend"  style="plain"  color="#000000"  background="#00ffffff"  just="left" />
                     <WindowPosition x="1208"  y="23"  width="394"  height="622"  displayed="1"  panelState="---" />
                   </GraphEnvironment>
                 </Graph>
                 <Gate gating:id="ID277121329"  gating:parent_id="ID230664832" >
                   <gating:PolygonGate eventsInside="1"  annoOffsetX="0"  annoOffsetY="0"  tint="#000000"  isTinted="0"  lineWeight="Normal"  userDefined="1"  quadId="0"  gateResolution="256" >
                     <gating:dimension>
                       <data-type:fcs-dimension data-type:name="FL1-H" />
                     </gating:dimension>
                     <gating:dimension>
                       <data-type:fcs-dimension data-type:name="FL3-H" />
                     </gating:dimension>
                     <gating:vertex>
                       <gating:coordinate data-type:value="0.9643883792" />
                       <gating:coordinate data-type:value="33.9080668189" />
                     </gating:vertex>
                     <gating:vertex>
                       <gating:coordinate data-type:value="0.9643883792" />
                       <gating:coordinate data-type:value="1" />
                     </gating:vertex>
                     <gating:vertex>
                       <gating:coordinate data-type:value="86.4983601298" />
                       <gating:coordinate data-type:value="1" />
                     </gating:vertex>
                     <gating:vertex>
                       <gating:coordinate data-type:value="86.4983601298" />
                       <gating:coordinate data-type:value="33.9080668189" />
                     </gating:vertex>
                   </gating:PolygonGate>
                 </Gate>
               </Population>
             </Subpopulations>
           </Population>
         </Subpopulations>
       </SampleNode>
     </Sample>
     <Sample>
       <DataSet uri="file:/Users/SHP2/Desktop/김성민%20Project/CloudStation/ongoing%20project/Glycogen%20AMPK%20naive/231027~%20OG2GOF6%20WT(%2310),%20DKO,%20GKO%20naive%20primed%20conversion&apos;/231101/GKO(6)naive%20conv72hr.001"  sampleID="47" />
       <Transformations>
         <transforms:linear transforms:minRange="0"  transforms:maxRange="1024"  gain="1" >
           <data-type:parameter data-type:name="FSC-H" />
         </transforms:linear>
         <transforms:linear transforms:minRange="0"  transforms:maxRange="1024"  gain="1" >
           <data-type:parameter data-type:name="SSC-H" />
         </transforms:linear>
         <transforms:log transforms:offset="1"  transforms:decades="4" >
           <data-type:parameter data-type:name="FL1-H" />
         </transforms:log>
         <transforms:log transforms:offset="1"  transforms:decades="4" >
           <data-type:parameter data-type:name="FL2-H" />
         </transforms:log>
         <transforms:log transforms:offset="1"  transforms:decades="4" >
           <data-type:parameter data-type:name="FL3-H" />
         </transforms:log>
         <transforms:linear transforms:minRange="0"  transforms:maxRange="1024"  gain="1" >
           <data-type:parameter data-type:name="FL2-A" />
         </transforms:linear>
         <transforms:linear transforms:minRange="0"  transforms:maxRange="1024"  gain="1" >
           <data-type:parameter data-type:name="FL2-W" />
         </transforms:linear>
       </Transformations>
       <Keywords>
         <Keyword name="$DATE"  value="01-Nov-23" />
         <Keyword name="FILE GUID"  value="EBF36CDF-D6FA-40EA-AFF2-118621A8EBB5" />
         <Keyword name="$FIL"  value="GKO(6)naive conv72hr.001" />
         <Keyword name="P7THRESVOL"  value="52" />
         <Keyword name="CalibFile"  value="FALSE" />
         <Keyword name="BD$LASERMODE"  value="1" />
         <Keyword name="BD$WORD63"  value="869" />
         <Keyword name="BD$WORD62"  value="47" />
         <Keyword name="BD$WORD61"  value="883" />
         <Keyword name="BD$WORD60"  value="97" />
         <Keyword name="BD$WORD59"  value="579" />
         <Keyword name="BD$WORD58"  value="101" />
         <Keyword name="BD$WORD57"  value="617" />
         <Keyword name="BD$WORD56"  value="623" />
         <Keyword name="BD$WORD55"  value="848" />
         <Keyword name="BD$WORD54"  value="585" />
         <Keyword name="BD$WORD53"  value="377" />
         <Keyword name="BD$WORD52"  value="107" />
         <Keyword name="BD$WORD51"  value="52" />
         <Keyword name="BD$WORD50"  value="0" />
         <Keyword name="BD$WORD49"  value="0" />
         <Keyword name="BD$WORD48"  value="800" />
         <Keyword name="BD$WORD47"  value="54" />
         <Keyword name="BD$WORD46"  value="1023" />
         <Keyword name="BD$WORD45"  value="1023" />
         <Keyword name="BD$WORD44"  value="1023" />
         <Keyword name="BD$WORD43"  value="0" />
         <Keyword name="BD$WORD42"  value="100" />
         <Keyword name="BD$WORD41"  value="100" />
         <Keyword name="BD$WORD40"  value="3" />
         <Keyword name="BD$WORD39"  value="3" />
         <Keyword name="BD$WORD38"  value="280" />
         <Keyword name="BD$WORD37"  value="60" />
         <Keyword name="BD$WORD36"  value="0" />
         <Keyword name="BD$WORD35"  value="0" />
         <Keyword name="BD$WORD34"  value="0" />
         <Keyword name="BD$WORD33"  value="52" />
         <Keyword name="BD$WORD32"  value="52" />
         <Keyword name="BD$WORD31"  value="52" />
         <Keyword name="BD$WORD30"  value="52" />
         <Keyword name="BD$WORD29"  value="52" />
         <Keyword name="BD$WORD28"  value="136" />
         <Keyword name="BD$WORD27"  value="0" />
         <Keyword name="BD$WORD26"  value="0" />
         <Keyword name="BD$WORD25"  value="0" />
         <Keyword name="BD$WORD24"  value="1" />
         <Keyword name="BD$WORD23"  value="1" />
         <Keyword name="BD$WORD22"  value="100" />
         <Keyword name="BD$WORD21"  value="100" />
         <Keyword name="BD$WORD20"  value="100" />
         <Keyword name="BD$WORD19"  value="100" />
         <Keyword name="BD$WORD18"  value="114" />
         <Keyword name="BD$WORD17"  value="554" />
         <Keyword name="BD$WORD16"  value="550" />
         <Keyword name="BD$WORD15"  value="407" />
         <Keyword name="BD$WORD14"  value="343" />
         <Keyword name="BD$WORD13"  value="4" />
         <Keyword name="BD$WORD12"  value="576" />
         <Keyword name="BD$WORD11"  value="270" />
         <Keyword name="BD$WORD10"  value="0" />
         <Keyword name="BD$WORD9"  value="393" />
         <Keyword name="BD$WORD8"  value="393" />
         <Keyword name="BD$WORD7"  value="393" />
         <Keyword name="BD$WORD6"  value="394" />
         <Keyword name="BD$WORD5"  value="393" />
         <Keyword name="BD$WORD4"  value="541" />
         <Keyword name="BD$WORD3"  value="535" />
         <Keyword name="BD$WORD2"  value="399" />
         <Keyword name="BD$WORD1"  value="337" />
         <Keyword name="BD$WORD0"  value="255" />
         <Keyword name="BD$P7N"  value="FL2-W" />
         <Keyword name="BD$P6N"  value="FL2-A" />
         <Keyword name="BD$P5N"  value="FL3-H" />
         <Keyword name="BD$P4N"  value="FL2-H" />
         <Keyword name="BD$P3N"  value="FL1-H" />
         <Keyword name="BD$P2N"  value="SSC-H" />
         <Keyword name="BD$P1N"  value="FSC-H" />
         <Keyword name="BD$NPAR"  value="7" />
         <Keyword name="BD$AcqLibVersion"  value="6.0" />
         <Keyword name="$ETIM"  value="14:45:51" />
         <Keyword name="$BTIM"  value="14:45:31" />
         <Keyword name="CYTNUM"  value="0123456789" />
         <Keyword name="$CYT"  value="FACSCalibur" />
         <Keyword name="$OP"  value="Administrator" />
         <Keyword name="END BATCH"  value="TRUE" />
         <Keyword name="START BATCH"  value="TRUE" />
         <Keyword name="TUBE NAME"  value="Untitled" />
         <Keyword name="PANEL NAME"  value="Untitled Acquisition Tube List" />
         <Keyword name="$P7E"  value="0,0" />
         <Keyword name="$P7B"  value="16" />
         <Keyword name="$P7R"  value="1024" />
         <Keyword name="$P7N"  value="FL2-W" />
         <Keyword name="$P6E"  value="0,0" />
         <Keyword name="$P6B"  value="16" />
         <Keyword name="$P6R"  value="1024" />
         <Keyword name="$P6N"  value="FL2-A" />
         <Keyword name="$P5E"  value="4,0" />
         <Keyword name="$P5B"  value="16" />
         <Keyword name="$P5R"  value="1024" />
         <Keyword name="$P5N"  value="FL3-H" />
         <Keyword name="$P4E"  value="4,0" />
         <Keyword name="$P4B"  value="16" />
         <Keyword name="$P4R"  value="1024" />
         <Keyword name="$P4N"  value="FL2-H" />
         <Keyword name="$P3E"  value="4,0" />
         <Keyword name="$P3B"  value="16" />
         <Keyword name="$P3R"  value="1024" />
         <Keyword name="$P3N"  value="FL1-H" />
         <Keyword name="$P2E"  value="0,0" />
         <Keyword name="$P2B"  value="16" />
         <Keyword name="$P2R"  value="1024" />
         <Keyword name="$P2N"  value="SSC-H" />
         <Keyword name="$P1E"  value="0,0" />
         <Keyword name="$P1B"  value="16" />
         <Keyword name="$P1R"  value="1024" />
         <Keyword name="$P1N"  value="FSC-H" />
         <Keyword name="$PAR"  value="7" />
         <Keyword name="$MODE"  value="L" />
         <Keyword name="$TOT"  value="10000" />
         <Keyword name="WORKSTATION"  value="(Unavailable)" />
         <Keyword name="LOGIN NAME"  value="Administrator" />
         <Keyword name="CREATOR"  value="CellQuest Pro  6.0" />
         <Keyword name="$SYS"  value="Macintosh System Software 10.6.4" />
         <Keyword name="$NEXTDATA"  value="0" />
         <Keyword name="$DATATYPE"  value="I" />
         <Keyword name="$BYTEORD"  value="4,3,2,1" />
         <Keyword name="FJ_FCS_VERSION"  value="2" />
         <Keyword name="$P1S"  value="" />
         <Keyword name="$P2S"  value="" />
         <Keyword name="$P3S"  value="" />
         <Keyword name="$P4S"  value="" />
         <Keyword name="$P5S"  value="" />
         <Keyword name="$P6S"  value="" />
         <Keyword name="$P7S"  value="" />
       </Keywords>
       <SampleNode name="GKO(6)naive conv72hr.001"  annotation=""  owningGroup=""  expanded="1"  sortPriority="10"  count="10000"  sampleID="47" >
         <Graph smoothing="0"  backColor="#ffffff"  foreColor="#000000"  type="Pseudocolor"  fast="1" >
           <Axis dimension="x"  name="FSC-H"  label=""  auto="auto" />
           <Axis dimension="y"  name="SSC-H"  label=""  auto="auto" />
           <GraphSettings level="5%"  smoothingHighResolution="1"  contourHighResolution="1"  histogramSmoothingCount="0"  graphResolution="256"  showOutliers="0"  drawLargeDots="0"  dotsToDraw="8000"  tint="le.chartfill.tinted.40"  lineWeight="le.lineweight.normal"  lineStyle="le.linestyle.solid" />
           <GraphEnvironment showGrid="0"  showAxes="tnlTNL"  showGates="1"  showFreqOnPlots="1"  showGateNameOnPlots="1"  showMedians="0"  showUncomped="0"  addEventParam="0"  lastYAxisName="" >
             <TextTraits font="SansSerif"  size="11"  name="Labels"  style="plain"  color="#000000"  background="#00ffffff"  just="left" />
             <TextTraits font="SansSerif"  size="11"  name="LayoutGates"  style="plain"  color="#000000"  background="#00ffffff"  just="left" />
             <TextTraits font="SansSerif"  size="9"  name="Numbers"  style="plain"  color="#000000"  background="#00ffffff"  just="left" />
             <TextTraits font="SansSerif"  size="9"  name="Legend"  style="plain"  color="#000000"  background="#00ffffff"  just="left" />
             <WindowPosition x="0"  y="0"  width="0"  height="0"  displayed="0"  panelState="" />
           </GraphEnvironment>
         </Graph>
         <Subpopulations>
           <Population name="cells"  annotation=""  owningGroup="All Samples"  expanded="1"  sortPriority="10"  count="9995" >
             <Graph smoothing="0"  backColor="#ffffff"  foreColor="#000000"  heatMapStatParameter="FL1-H"  type="Pseudocolor"  fast="1" >
               <Axis dimension="x"  name="FL1-H"  label=""  auto="auto" />
               <Axis dimension="y"  name="FL3-H"  label=""  auto="auto" />
               <GraphSettings level="5%"  smoothingHighResolution="1"  contourHighResolution="1"  histogramSmoothingCount="0"  graphResolution="256"  showOutliers="0"  drawLargeDots="0"  dotsToDraw="8000"  tint="le.chartfill.tinted.40"  lineWeight="le.lineweight.normal"  lineStyle="le.linestyle.solid" />
               <GraphEnvironment showGrid="0"  showAxes="tnlTNL"  showGates="1"  showFreqOnPlots="1"  showGateNameOnPlots="1"  showMedians="0"  showUncomped="0"  addEventParam="0"  lastYAxisName="" >
                 <TextTraits font="SansSerif"  size="11"  name="Labels"  style="plain"  color="#000000"  background="#00ffffff"  just="left" />
                 <TextTraits font="SansSerif"  size="11"  name="LayoutGates"  style="plain"  color="#000000"  background="#00ffffff"  just="left" />
                 <TextTraits font="SansSerif"  size="9"  name="Numbers"  style="plain"  color="#000000"  background="#00ffffff"  just="left" />
                 <TextTraits font="SansSerif"  size="9"  name="Legend"  style="plain"  color="#000000"  background="#00ffffff"  just="left" />
                 <WindowPosition x="833"  y="23"  width="464"  height="416"  displayed="0"  panelState="---" />
               </GraphEnvironment>
             </Graph>
             <Gate gating:id="ID1366589352" >
               <gating:PolygonGate eventsInside="1"  annoOffsetX="0"  annoOffsetY="0"  tint="#000000"  isTinted="0"  lineWeight="Normal"  userDefined="1"  quadId="-1"  gateResolution="256" >
                 <gating:dimension>
                   <data-type:fcs-dimension data-type:name="FSC-H" />
                 </gating:dimension>
                 <gating:dimension>
                   <data-type:fcs-dimension data-type:name="SSC-H" />
                 </gating:dimension>
                 <gating:vertex>
                   <gating:coordinate data-type:value="24.188976378" />
                   <gating:coordinate data-type:value="62.0606060606" />
                 </gating:vertex>
                 <gating:vertex>
                   <gating:coordinate data-type:value="116.9133858268" />
                   <gating:coordinate data-type:value="46.5454545455" />
                 </gating:vertex>
                 <gating:vertex>
                   <gating:coordinate data-type:value="201.5748031496" />
                   <gating:coordinate data-type:value="139.6363636364" />
                 </gating:vertex>
                 <gating:vertex>
                   <gating:coordinate data-type:value="237.8582677165" />
                   <gating:coordinate data-type:value="527.5151515152" />
                 </gating:vertex>
                 <gating:vertex>
                   <gating:coordinate data-type:value="258.0157480315" />
                   <gating:coordinate data-type:value="822.303030303" />
                 </gating:vertex>
                 <gating:vertex>
                   <gating:coordinate data-type:value="197.5433070866" />
                   <gating:coordinate data-type:value="992.9696969697" />
                 </gating:vertex>
                 <gating:vertex>
                   <gating:coordinate data-type:value="116.9133858268" />
                   <gating:coordinate data-type:value="1004.6060606061" />
                 </gating:vertex>
                 <gating:vertex>
                   <gating:coordinate data-type:value="24.188976378" />
                   <gating:coordinate data-type:value="1004.6060606061" />
                 </gating:vertex>
                 <gating:vertex>
                   <gating:coordinate data-type:value="4.031496063" />
                   <gating:coordinate data-type:value="861.0909090909" />
                 </gating:vertex>
                 <gating:vertex>
                   <gating:coordinate data-type:value="4.031496063" />
                   <gating:coordinate data-type:value="562.4242424242" />
                 </gating:vertex>
               </gating:PolygonGate>
             </Gate>
             <Subpopulations>
               <Population name="Q1: FL1-H- , FL3-H+"  annotation=""  owningGroup="All Samples"  expanded="1"  sortPriority="10"  count="4" >
                 <Graph smoothing="0"  backColor="#ffffff"  foreColor="#000000"  heatMapStatParameter="FL1-H"  type="Pseudocolor"  fast="1" >
                   <Axis dimension="x"  name="FL1-H"  label=""  auto="auto" />
                   <Axis dimension="y"  name="FL3-H"  label=""  auto="auto" />
                   <GraphSettings level="5%"  smoothingHighResolution="1"  contourHighResolution="1"  histogramSmoothingCount="0"  graphResolution="256"  showOutliers="0"  drawLargeDots="0"  dotsToDraw="8000"  tint="le.chartfill.tinted.40"  lineWeight="le.lineweight.normal"  lineStyle="le.linestyle.solid" />
                   <GraphEnvironment showGrid="0"  showAxes="tnlTNL"  showGates="1"  showFreqOnPlots="1"  showGateNameOnPlots="1"  showMedians="0"  showUncomped="0"  addEventParam="0"  lastYAxisName="" >
                     <TextTraits font="SansSerif"  size="11"  name="Labels"  style="plain"  color="#000000"  background="#00ffffff"  just="left" />
                     <TextTraits font="SansSerif"  size="11"  name="LayoutGates"  style="plain"  color="#000000"  background="#00ffffff"  just="left" />
                     <TextTraits font="SansSerif"  size="9"  name="Numbers"  style="plain"  color="#000000"  background="#00ffffff"  just="left" />
                     <TextTraits font="SansSerif"  size="9"  name="Legend"  style="plain"  color="#000000"  background="#00ffffff"  just="left" />
                     <WindowPosition x="1208"  y="23"  width="394"  height="622"  displayed="1"  panelState="---" />
                   </GraphEnvironment>
                 </Graph>
                 <Gate gating:id="ID681480505"  gating:parent_id="ID1366589352" >
                   <gating:PolygonGate eventsInside="1"  annoOffsetX="0"  annoOffsetY="0"  tint="#000000"  isTinted="0"  lineWeight="Normal"  userDefined="1"  quadId="2"  gateResolution="256" >
                     <gating:dimension>
                       <data-type:fcs-dimension data-type:name="FL1-H" />
                     </gating:dimension>
                     <gating:dimension>
                       <data-type:fcs-dimension data-type:name="FL3-H" />
                     </gating:dimension>
                     <gating:vertex>
                       <gating:coordinate data-type:value="0.9643883792" />
                       <gating:coordinate data-type:value="33.9080668189" />
                     </gating:vertex>
                     <gating:vertex>
                       <gating:coordinate data-type:value="0.9643883792" />
                       <gating:coordinate data-type:value="10355.0336648913" />
                     </gating:vertex>
                     <gating:vertex>
                       <gating:coordinate data-type:value="86.4983601298" />
                       <gating:coordinate data-type:value="10355.0336648913" />
                     </gating:vertex>
                     <gating:vertex>
                       <gating:coordinate data-type:value="86.4983601298" />
                       <gating:coordinate data-type:value="33.9080668189" />
                     </gating:vertex>
                   </gating:PolygonGate>
                 </Gate>
               </Population>
               <Population name="Q2: FL1-H+ , FL3-H+"  annotation=""  owningGroup="All Samples"  expanded="1"  sortPriority="10"  count="2531" >
                 <Graph smoothing="0"  backColor="#ffffff"  foreColor="#000000"  heatMapStatParameter="FL1-H"  type="Pseudocolor"  fast="1" >
                   <Axis dimension="x"  name="FL1-H"  label=""  auto="auto" />
                   <Axis dimension="y"  name="FL3-H"  label=""  auto="auto" />
                   <GraphSettings level="5%"  smoothingHighResolution="1"  contourHighResolution="1"  histogramSmoothingCount="0"  graphResolution="256"  showOutliers="0"  drawLargeDots="0"  dotsToDraw="8000"  tint="le.chartfill.tinted.40"  lineWeight="le.lineweight.normal"  lineStyle="le.linestyle.solid" />
                   <GraphEnvironment showGrid="0"  showAxes="tnlTNL"  showGates="1"  showFreqOnPlots="1"  showGateNameOnPlots="1"  showMedians="0"  showUncomped="0"  addEventParam="0"  lastYAxisName="" >
                     <TextTraits font="SansSerif"  size="11"  name="Labels"  style="plain"  color="#000000"  background="#00ffffff"  just="left" />
                     <TextTraits font="SansSerif"  size="11"  name="LayoutGates"  style="plain"  color="#000000"  background="#00ffffff"  just="left" />
                     <TextTraits font="SansSerif"  size="9"  name="Numbers"  style="plain"  color="#000000"  background="#00ffffff"  just="left" />
                     <TextTraits font="SansSerif"  size="9"  name="Legend"  style="plain"  color="#000000"  background="#00ffffff"  just="left" />
                     <WindowPosition x="1208"  y="23"  width="394"  height="622"  displayed="1"  panelState="---" />
                   </GraphEnvironment>
                 </Graph>
                 <Gate gating:id="ID832053039"  gating:parent_id="ID1366589352" >
                   <gating:PolygonGate eventsInside="1"  annoOffsetX="0"  annoOffsetY="0"  tint="#000000"  isTinted="0"  lineWeight="Normal"  userDefined="1"  quadId="3"  gateResolution="256" >
                     <gating:dimension>
                       <data-type:fcs-dimension data-type:name="FL1-H" />
                     </gating:dimension>
                     <gating:dimension>
                       <data-type:fcs-dimension data-type:name="FL3-H" />
                     </gating:dimension>
                     <gating:vertex>
                       <gating:coordinate data-type:value="10000" />
                       <gating:coordinate data-type:value="552.6170019854" />
                     </gating:vertex>
                     <gating:vertex>
                       <gating:coordinate data-type:value="10000" />
                       <gating:coordinate data-type:value="10355.0336648913" />
                     </gating:vertex>
                     <gating:vertex>
                       <gating:coordinate data-type:value="86.4983601298" />
                       <gating:coordinate data-type:value="10355.0336648913" />
                     </gating:vertex>
                     <gating:vertex>
                       <gating:coordinate data-type:value="86.4983601298" />
                       <gating:coordinate data-type:value="33.9080668189" />
                     </gating:vertex>
                   </gating:PolygonGate>
                 </Gate>
               </Population>
               <Population name="Q3: FL1-H+ , FL3-H-"  annotation=""  owningGroup="All Samples"  expanded="1"  sortPriority="10"  count="7465" >
                 <Graph smoothing="0"  backColor="#ffffff"  foreColor="#000000"  heatMapStatParameter="FL1-H"  type="Pseudocolor"  fast="1" >
                   <Axis dimension="x"  name="FL1-H"  label=""  auto="auto" />
                   <Axis dimension="y"  name="FL3-H"  label=""  auto="auto" />
                   <GraphSettings level="5%"  smoothingHighResolution="1"  contourHighResolution="1"  histogramSmoothingCount="0"  graphResolution="256"  showOutliers="0"  drawLargeDots="0"  dotsToDraw="8000"  tint="le.chartfill.tinted.40"  lineWeight="le.lineweight.normal"  lineStyle="le.linestyle.solid" />
                   <GraphEnvironment showGrid="0"  showAxes="tnlTNL"  showGates="1"  showFreqOnPlots="1"  showGateNameOnPlots="1"  showMedians="0"  showUncomped="0"  addEventParam="0"  lastYAxisName="" >
                     <TextTraits font="SansSerif"  size="11"  name="Labels"  style="plain"  color="#000000"  background="#00ffffff"  just="left" />
                     <TextTraits font="SansSerif"  size="11"  name="LayoutGates"  style="plain"  color="#000000"  background="#00ffffff"  just="left" />
                     <TextTraits font="SansSerif"  size="9"  name="Numbers"  style="plain"  color="#000000"  background="#00ffffff"  just="left" />
                     <TextTraits font="SansSerif"  size="9"  name="Legend"  style="plain"  color="#000000"  background="#00ffffff"  just="left" />
                     <WindowPosition x="1208"  y="23"  width="394"  height="622"  displayed="1"  panelState="---" />
                   </GraphEnvironment>
                 </Graph>
                 <Gate gating:id="ID800666256"  gating:parent_id="ID1366589352" >
                   <gating:PolygonGate eventsInside="1"  annoOffsetX="0"  annoOffsetY="0"  tint="#000000"  isTinted="0"  lineWeight="Normal"  userDefined="1"  quadId="1"  gateResolution="256" >
                     <gating:dimension>
                       <data-type:fcs-dimension data-type:name="FL1-H" />
                     </gating:dimension>
                     <gating:dimension>
                       <data-type:fcs-dimension data-type:name="FL3-H" />
                     </gating:dimension>
                     <gating:vertex>
                       <gating:coordinate data-type:value="10000" />
                       <gating:coordinate data-type:value="552.6170019854" />
                     </gating:vertex>
                     <gating:vertex>
                       <gating:coordinate data-type:value="10000" />
                       <gating:coordinate data-type:value="1" />
                     </gating:vertex>
                     <gating:vertex>
                       <gating:coordinate data-type:value="86.4983601298" />
                       <gating:coordinate data-type:value="1" />
                     </gating:vertex>
                     <gating:vertex>
                       <gating:coordinate data-type:value="86.4983601298" />
                       <gating:coordinate data-type:value="33.9080668189" />
                     </gating:vertex>
                   </gating:PolygonGate>
                 </Gate>
               </Population>
               <Population name="Q4: FL1-H- , FL3-H-"  annotation=""  owningGroup="All Samples"  expanded="1"  sortPriority="10"  count="3" >
                 <Graph smoothing="0"  backColor="#ffffff"  foreColor="#000000"  heatMapStatParameter="FL1-H"  type="Pseudocolor"  fast="1" >
                   <Axis dimension="x"  name="FL1-H"  label=""  auto="auto" />
                   <Axis dimension="y"  name="FL3-H"  label=""  auto="auto" />
                   <GraphSettings level="5%"  smoothingHighResolution="1"  contourHighResolution="1"  histogramSmoothingCount="0"  graphResolution="256"  showOutliers="0"  drawLargeDots="0"  dotsToDraw="8000"  tint="le.chartfill.tinted.40"  lineWeight="le.lineweight.normal"  lineStyle="le.linestyle.solid" />
                   <GraphEnvironment showGrid="0"  showAxes="tnlTNL"  showGates="1"  showFreqOnPlots="1"  showGateNameOnPlots="1"  showMedians="0"  showUncomped="0"  addEventParam="0"  lastYAxisName="" >
                     <TextTraits font="SansSerif"  size="11"  name="Labels"  style="plain"  color="#000000"  background="#00ffffff"  just="left" />
                     <TextTraits font="SansSerif"  size="11"  name="LayoutGates"  style="plain"  color="#000000"  background="#00ffffff"  just="left" />
                     <TextTraits font="SansSerif"  size="9"  name="Numbers"  style="plain"  color="#000000"  background="#00ffffff"  just="left" />
                     <TextTraits font="SansSerif"  size="9"  name="Legend"  style="plain"  color="#000000"  background="#00ffffff"  just="left" />
                     <WindowPosition x="1208"  y="23"  width="394"  height="622"  displayed="1"  panelState="---" />
                   </GraphEnvironment>
                 </Graph>
                 <Gate gating:id="ID465632087"  gating:parent_id="ID1366589352" >
                   <gating:PolygonGate eventsInside="1"  annoOffsetX="0"  annoOffsetY="0"  tint="#000000"  isTinted="0"  lineWeight="Normal"  userDefined="1"  quadId="0"  gateResolution="256" >
                     <gating:dimension>
                       <data-type:fcs-dimension data-type:name="FL1-H" />
                     </gating:dimension>
                     <gating:dimension>
                       <data-type:fcs-dimension data-type:name="FL3-H" />
                     </gating:dimension>
                     <gating:vertex>
                       <gating:coordinate data-type:value="0.9643883792" />
                       <gating:coordinate data-type:value="33.9080668189" />
                     </gating:vertex>
                     <gating:vertex>
                       <gating:coordinate data-type:value="0.9643883792" />
                       <gating:coordinate data-type:value="1" />
                     </gating:vertex>
                     <gating:vertex>
                       <gating:coordinate data-type:value="86.4983601298" />
                       <gating:coordinate data-type:value="1" />
                     </gating:vertex>
                     <gating:vertex>
                       <gating:coordinate data-type:value="86.4983601298" />
                       <gating:coordinate data-type:value="33.9080668189" />
                     </gating:vertex>
                   </gating:PolygonGate>
                 </Gate>
               </Population>
             </Subpopulations>
           </Population>
         </Subpopulations>
       </SampleNode>
     </Sample>
     <Sample>
       <DataSet uri="file:/Users/SHP2/Desktop/김성민%20Project/CloudStation/ongoing%20project/Glycogen%20AMPK%20naive/231027~%20OG2GOF6%20WT(%2310),%20DKO,%20GKO%20naive%20primed%20conversion&apos;/231101/GKO(6)naive%20conv72hr.002"  sampleID="48" />
       <Transformations>
         <transforms:linear transforms:minRange="0"  transforms:maxRange="1024"  gain="1" >
           <data-type:parameter data-type:name="FSC-H" />
         </transforms:linear>
         <transforms:linear transforms:minRange="0"  transforms:maxRange="1024"  gain="1" >
           <data-type:parameter data-type:name="SSC-H" />
         </transforms:linear>
         <transforms:log transforms:offset="1"  transforms:decades="4" >
           <data-type:parameter data-type:name="FL1-H" />
         </transforms:log>
         <transforms:log transforms:offset="1"  transforms:decades="4" >
           <data-type:parameter data-type:name="FL2-H" />
         </transforms:log>
         <transforms:log transforms:offset="1"  transforms:decades="4" >
           <data-type:parameter data-type:name="FL3-H" />
         </transforms:log>
         <transforms:linear transforms:minRange="0"  transforms:maxRange="1024"  gain="1" >
           <data-type:parameter data-type:name="FL2-A" />
         </transforms:linear>
         <transforms:linear transforms:minRange="0"  transforms:maxRange="1024"  gain="1" >
           <data-type:parameter data-type:name="FL2-W" />
         </transforms:linear>
       </Transformations>
       <Keywords>
         <Keyword name="$DATE"  value="01-Nov-23" />
         <Keyword name="FILE GUID"  value="7CBF9BC0-DBB2-40B4-86D0-BE94F4952CEA" />
         <Keyword name="$FIL"  value="GKO(6)naive conv72hr.002" />
         <Keyword name="P7THRESVOL"  value="52" />
         <Keyword name="CalibFile"  value="FALSE" />
         <Keyword name="BD$LASERMODE"  value="1" />
         <Keyword name="BD$WORD63"  value="869" />
         <Keyword name="BD$WORD62"  value="47" />
         <Keyword name="BD$WORD61"  value="883" />
         <Keyword name="BD$WORD60"  value="97" />
         <Keyword name="BD$WORD59"  value="579" />
         <Keyword name="BD$WORD58"  value="101" />
         <Keyword name="BD$WORD57"  value="617" />
         <Keyword name="BD$WORD56"  value="623" />
         <Keyword name="BD$WORD55"  value="848" />
         <Keyword name="BD$WORD54"  value="585" />
         <Keyword name="BD$WORD53"  value="377" />
         <Keyword name="BD$WORD52"  value="107" />
         <Keyword name="BD$WORD51"  value="52" />
         <Keyword name="BD$WORD50"  value="0" />
         <Keyword name="BD$WORD49"  value="0" />
         <Keyword name="BD$WORD48"  value="800" />
         <Keyword name="BD$WORD47"  value="54" />
         <Keyword name="BD$WORD46"  value="1023" />
         <Keyword name="BD$WORD45"  value="1023" />
         <Keyword name="BD$WORD44"  value="1023" />
         <Keyword name="BD$WORD43"  value="0" />
         <Keyword name="BD$WORD42"  value="100" />
         <Keyword name="BD$WORD41"  value="100" />
         <Keyword name="BD$WORD40"  value="3" />
         <Keyword name="BD$WORD39"  value="3" />
         <Keyword name="BD$WORD38"  value="280" />
         <Keyword name="BD$WORD37"  value="60" />
         <Keyword name="BD$WORD36"  value="0" />
         <Keyword name="BD$WORD35"  value="0" />
         <Keyword name="BD$WORD34"  value="0" />
         <Keyword name="BD$WORD33"  value="52" />
         <Keyword name="BD$WORD32"  value="52" />
         <Keyword name="BD$WORD31"  value="52" />
         <Keyword name="BD$WORD30"  value="52" />
         <Keyword name="BD$WORD29"  value="52" />
         <Keyword name="BD$WORD28"  value="136" />
         <Keyword name="BD$WORD27"  value="0" />
         <Keyword name="BD$WORD26"  value="0" />
         <Keyword name="BD$WORD25"  value="0" />
         <Keyword name="BD$WORD24"  value="1" />
         <Keyword name="BD$WORD23"  value="1" />
         <Keyword name="BD$WORD22"  value="100" />
         <Keyword name="BD$WORD21"  value="100" />
         <Keyword name="BD$WORD20"  value="100" />
         <Keyword name="BD$WORD19"  value="100" />
         <Keyword name="BD$WORD18"  value="114" />
         <Keyword name="BD$WORD17"  value="554" />
         <Keyword name="BD$WORD16"  value="550" />
         <Keyword name="BD$WORD15"  value="407" />
         <Keyword name="BD$WORD14"  value="343" />
         <Keyword name="BD$WORD13"  value="4" />
         <Keyword name="BD$WORD12"  value="592" />
         <Keyword name="BD$WORD11"  value="242" />
         <Keyword name="BD$WORD10"  value="0" />
         <Keyword name="BD$WORD9"  value="395" />
         <Keyword name="BD$WORD8"  value="394" />
         <Keyword name="BD$WORD7"  value="394" />
         <Keyword name="BD$WORD6"  value="394" />
         <Keyword name="BD$WORD5"  value="393" />
         <Keyword name="BD$WORD4"  value="544" />
         <Keyword name="BD$WORD3"  value="543" />
         <Keyword name="BD$WORD2"  value="392" />
         <Keyword name="BD$WORD1"  value="338" />
         <Keyword name="BD$WORD0"  value="255" />
         <Keyword name="BD$P7N"  value="FL2-W" />
         <Keyword name="BD$P6N"  value="FL2-A" />
         <Keyword name="BD$P5N"  value="FL3-H" />
         <Keyword name="BD$P4N"  value="FL2-H" />
         <Keyword name="BD$P3N"  value="FL1-H" />
         <Keyword name="BD$P2N"  value="SSC-H" />
         <Keyword name="BD$P1N"  value="FSC-H" />
         <Keyword name="BD$NPAR"  value="7" />
         <Keyword name="BD$AcqLibVersion"  value="6.0" />
         <Keyword name="$ETIM"  value="14:46:11" />
         <Keyword name="$BTIM"  value="14:45:51" />
         <Keyword name="CYTNUM"  value="0123456789" />
         <Keyword name="$CYT"  value="FACSCalibur" />
         <Keyword name="$OP"  value="Administrator" />
         <Keyword name="END BATCH"  value="TRUE" />
         <Keyword name="START BATCH"  value="TRUE" />
         <Keyword name="TUBE NAME"  value="Untitled" />
         <Keyword name="PANEL NAME"  value="Untitled Acquisition Tube List" />
         <Keyword name="$P7E"  value="0,0" />
         <Keyword name="$P7B"  value="16" />
         <Keyword name="$P7R"  value="1024" />
         <Keyword name="$P7N"  value="FL2-W" />
         <Keyword name="$P6E"  value="0,0" />
         <Keyword name="$P6B"  value="16" />
         <Keyword name="$P6R"  value="1024" />
         <Keyword name="$P6N"  value="FL2-A" />
         <Keyword name="$P5E"  value="4,0" />
         <Keyword name="$P5B"  value="16" />
         <Keyword name="$P5R"  value="1024" />
         <Keyword name="$P5N"  value="FL3-H" />
         <Keyword name="$P4E"  value="4,0" />
         <Keyword name="$P4B"  value="16" />
         <Keyword name="$P4R"  value="1024" />
         <Keyword name="$P4N"  value="FL2-H" />
         <Keyword name="$P3E"  value="4,0" />
         <Keyword name="$P3B"  value="16" />
         <Keyword name="$P3R"  value="1024" />
         <Keyword name="$P3N"  value="FL1-H" />
         <Keyword name="$P2E"  value="0,0" />
         <Keyword name="$P2B"  value="16" />
         <Keyword name="$P2R"  value="1024" />
         <Keyword name="$P2N"  value="SSC-H" />
         <Keyword name="$P1E"  value="0,0" />
         <Keyword name="$P1B"  value="16" />
         <Keyword name="$P1R"  value="1024" />
         <Keyword name="$P1N"  value="FSC-H" />
         <Keyword name="$PAR"  value="7" />
         <Keyword name="$MODE"  value="L" />
         <Keyword name="$TOT"  value="10000" />
         <Keyword name="WORKSTATION"  value="(Unavailable)" />
         <Keyword name="LOGIN NAME"  value="Administrator" />
         <Keyword name="CREATOR"  value="CellQuest Pro  6.0" />
         <Keyword name="$SYS"  value="Macintosh System Software 10.6.4" />
         <Keyword name="$NEXTDATA"  value="0" />
         <Keyword name="$DATATYPE"  value="I" />
         <Keyword name="$BYTEORD"  value="4,3,2,1" />
         <Keyword name="FJ_FCS_VERSION"  value="2" />
         <Keyword name="$P1S"  value="" />
         <Keyword name="$P2S"  value="" />
         <Keyword name="$P3S"  value="" />
         <Keyword name="$P4S"  value="" />
         <Keyword name="$P5S"  value="" />
         <Keyword name="$P6S"  value="" />
         <Keyword name="$P7S"  value="" />
       </Keywords>
       <SampleNode name="GKO(6)naive conv72hr.002"  annotation=""  owningGroup=""  expanded="1"  sortPriority="10"  count="10000"  sampleID="48" >
         <Graph smoothing="0"  backColor="#ffffff"  foreColor="#000000"  type="Pseudocolor"  fast="1" >
           <Axis dimension="x"  name="FSC-H"  label=""  auto="auto" />
           <Axis dimension="y"  name="SSC-H"  label=""  auto="auto" />
           <GraphSettings level="5%"  smoothingHighResolution="1"  contourHighResolution="1"  histogramSmoothingCount="0"  graphResolution="256"  showOutliers="0"  drawLargeDots="0"  dotsToDraw="8000"  tint="le.chartfill.tinted.40"  lineWeight="le.lineweight.normal"  lineStyle="le.linestyle.solid" />
           <GraphEnvironment showGrid="0"  showAxes="tnlTNL"  showGates="1"  showFreqOnPlots="1"  showGateNameOnPlots="1"  showMedians="0"  showUncomped="0"  addEventParam="0"  lastYAxisName="" >
             <TextTraits font="SansSerif"  size="11"  name="Labels"  style="plain"  color="#000000"  background="#00ffffff"  just="left" />
             <TextTraits font="SansSerif"  size="11"  name="LayoutGates"  style="plain"  color="#000000"  background="#00ffffff"  just="left" />
             <TextTraits font="SansSerif"  size="9"  name="Numbers"  style="plain"  color="#000000"  background="#00ffffff"  just="left" />
             <TextTraits font="SansSerif"  size="9"  name="Legend"  style="plain"  color="#000000"  background="#00ffffff"  just="left" />
             <WindowPosition x="0"  y="0"  width="0"  height="0"  displayed="0"  panelState="" />
           </GraphEnvironment>
         </Graph>
         <Subpopulations>
           <Population name="cells"  annotation=""  owningGroup="All Samples"  expanded="1"  sortPriority="10"  count="9994" >
             <Graph smoothing="0"  backColor="#ffffff"  foreColor="#000000"  heatMapStatParameter="FL1-H"  type="Pseudocolor"  fast="1" >
               <Axis dimension="x"  name="FSC-H"  label=""  auto="auto" />
               <Axis dimension="y"  name="SSC-H"  label=""  auto="auto" />
               <GraphSettings level="5%"  smoothingHighResolution="1"  contourHighResolution="1"  histogramSmoothingCount="0"  graphResolution="256"  showOutliers="0"  drawLargeDots="0"  dotsToDraw="8000"  tint="le.chartfill.tinted.40"  lineWeight="le.lineweight.normal"  lineStyle="le.linestyle.solid" />
               <GraphEnvironment showGrid="0"  showAxes="tnlTNL"  showGates="1"  showFreqOnPlots="1"  showGateNameOnPlots="1"  showMedians="0"  showUncomped="0"  addEventParam="0"  lastYAxisName="" >
                 <TextTraits font="SansSerif"  size="11"  name="Labels"  style="plain"  color="#000000"  background="#00ffffff"  just="left" />
                 <TextTraits font="SansSerif"  size="11"  name="LayoutGates"  style="plain"  color="#000000"  background="#00ffffff"  just="left" />
                 <TextTraits font="SansSerif"  size="9"  name="Numbers"  style="plain"  color="#000000"  background="#00ffffff"  just="left" />
                 <TextTraits font="SansSerif"  size="9"  name="Legend"  style="plain"  color="#000000"  background="#00ffffff"  just="left" />
                 <WindowPosition x="833"  y="23"  width="390"  height="622"  displayed="1"  panelState="---" />
               </GraphEnvironment>
             </Graph>
             <Gate gating:id="ID1200334415" >
               <gating:PolygonGate eventsInside="1"  annoOffsetX="0"  annoOffsetY="0"  tint="#000000"  isTinted="0"  lineWeight="Normal"  userDefined="1"  quadId="-1"  gateResolution="256" >
                 <gating:dimension>
                   <data-type:fcs-dimension data-type:name="FSC-H" />
                 </gating:dimension>
                 <gating:dimension>
                   <data-type:fcs-dimension data-type:name="SSC-H" />
                 </gating:dimension>
                 <gating:vertex>
                   <gating:coordinate data-type:value="24.188976378" />
                   <gating:coordinate data-type:value="62.0606060606" />
                 </gating:vertex>
                 <gating:vertex>
                   <gating:coordinate data-type:value="116.9133858268" />
                   <gating:coordinate data-type:value="46.5454545455" />
                 </gating:vertex>
                 <gating:vertex>
                   <gating:coordinate data-type:value="201.5748031496" />
                   <gating:coordinate data-type:value="139.6363636364" />
                 </gating:vertex>
                 <gating:vertex>
                   <gating:coordinate data-type:value="237.8582677165" />
                   <gating:coordinate data-type:value="527.5151515152" />
                 </gating:vertex>
                 <gating:vertex>
                   <gating:coordinate data-type:value="258.0157480315" />
                   <gating:coordinate data-type:value="822.303030303" />
                 </gating:vertex>
                 <gating:vertex>
                   <gating:coordinate data-type:value="197.5433070866" />
                   <gating:coordinate data-type:value="992.9696969697" />
                 </gating:vertex>
                 <gating:vertex>
                   <gating:coordinate data-type:value="116.9133858268" />
                   <gating:coordinate data-type:value="1004.6060606061" />
                 </gating:vertex>
                 <gating:vertex>
                   <gating:coordinate data-type:value="24.188976378" />
                   <gating:coordinate data-type:value="1004.6060606061" />
                 </gating:vertex>
                 <gating:vertex>
                   <gating:coordinate data-type:value="4.031496063" />
                   <gating:coordinate data-type:value="861.0909090909" />
                 </gating:vertex>
                 <gating:vertex>
                   <gating:coordinate data-type:value="4.031496063" />
                   <gating:coordinate data-type:value="562.4242424242" />
                 </gating:vertex>
               </gating:PolygonGate>
             </Gate>
             <Subpopulations>
               <Population name="Q1: FL1-H- , FL3-H+"  annotation=""  owningGroup="All Samples"  expanded="1"  sortPriority="10"  count="3" >
                 <Graph smoothing="0"  backColor="#ffffff"  foreColor="#000000"  heatMapStatParameter="FL1-H"  type="Pseudocolor"  fast="1" >
                   <Axis dimension="x"  name="FL1-H"  label=""  auto="auto" />
                   <Axis dimension="y"  name="FL3-H"  label=""  auto="auto" />
                   <GraphSettings level="5%"  smoothingHighResolution="1"  contourHighResolution="1"  histogramSmoothingCount="0"  graphResolution="256"  showOutliers="0"  drawLargeDots="0"  dotsToDraw="8000"  tint="le.chartfill.tinted.40"  lineWeight="le.lineweight.normal"  lineStyle="le.linestyle.solid" />
                   <GraphEnvironment showGrid="0"  showAxes="tnlTNL"  showGates="1"  showFreqOnPlots="1"  showGateNameOnPlots="1"  showMedians="0"  showUncomped="0"  addEventParam="0"  lastYAxisName="" >
                     <TextTraits font="SansSerif"  size="11"  name="Labels"  style="plain"  color="#000000"  background="#00ffffff"  just="left" />
                     <TextTraits font="SansSerif"  size="11"  name="LayoutGates"  style="plain"  color="#000000"  background="#00ffffff"  just="left" />
                     <TextTraits font="SansSerif"  size="9"  name="Numbers"  style="plain"  color="#000000"  background="#00ffffff"  just="left" />
                     <TextTraits font="SansSerif"  size="9"  name="Legend"  style="plain"  color="#000000"  background="#00ffffff"  just="left" />
                     <WindowPosition x="1208"  y="23"  width="394"  height="622"  displayed="1"  panelState="---" />
                   </GraphEnvironment>
                 </Graph>
                 <Gate gating:id="ID916175094"  gating:parent_id="ID1200334415" >
                   <gating:PolygonGate eventsInside="1"  annoOffsetX="0"  annoOffsetY="0"  tint="#000000"  isTinted="0"  lineWeight="Normal"  userDefined="1"  quadId="2"  gateResolution="256" >
                     <gating:dimension>
                       <data-type:fcs-dimension data-type:name="FL1-H" />
                     </gating:dimension>
                     <gating:dimension>
                       <data-type:fcs-dimension data-type:name="FL3-H" />
                     </gating:dimension>
                     <gating:vertex>
                       <gating:coordinate data-type:value="0.9643883792" />
                       <gating:coordinate data-type:value="33.9080668189" />
                     </gating:vertex>
                     <gating:vertex>
                       <gating:coordinate data-type:value="0.9643883792" />
                       <gating:coordinate data-type:value="10355.0336648913" />
                     </gating:vertex>
                     <gating:vertex>
                       <gating:coordinate data-type:value="86.4983601298" />
                       <gating:coordinate data-type:value="10355.0336648913" />
                     </gating:vertex>
                     <gating:vertex>
                       <gating:coordinate data-type:value="86.4983601298" />
                       <gating:coordinate data-type:value="33.9080668189" />
                     </gating:vertex>
                   </gating:PolygonGate>
                 </Gate>
               </Population>
               <Population name="Q2: FL1-H+ , FL3-H+"  annotation=""  owningGroup="All Samples"  expanded="1"  sortPriority="10"  count="2607" >
                 <Graph smoothing="0"  backColor="#ffffff"  foreColor="#000000"  heatMapStatParameter="FL1-H"  type="Pseudocolor"  fast="1" >
                   <Axis dimension="x"  name="FL1-H"  label=""  auto="auto" />
                   <Axis dimension="y"  name="FL3-H"  label=""  auto="auto" />
                   <GraphSettings level="5%"  smoothingHighResolution="1"  contourHighResolution="1"  histogramSmoothingCount="0"  graphResolution="256"  showOutliers="0"  drawLargeDots="0"  dotsToDraw="8000"  tint="le.chartfill.tinted.40"  lineWeight="le.lineweight.normal"  lineStyle="le.linestyle.solid" />
                   <GraphEnvironment showGrid="0"  showAxes="tnlTNL"  showGates="1"  showFreqOnPlots="1"  showGateNameOnPlots="1"  showMedians="0"  showUncomped="0"  addEventParam="0"  lastYAxisName="" >
                     <TextTraits font="SansSerif"  size="11"  name="Labels"  style="plain"  color="#000000"  background="#00ffffff"  just="left" />
                     <TextTraits font="SansSerif"  size="11"  name="LayoutGates"  style="plain"  color="#000000"  background="#00ffffff"  just="left" />
                     <TextTraits font="SansSerif"  size="9"  name="Numbers"  style="plain"  color="#000000"  background="#00ffffff"  just="left" />
                     <TextTraits font="SansSerif"  size="9"  name="Legend"  style="plain"  color="#000000"  background="#00ffffff"  just="left" />
                     <WindowPosition x="1208"  y="23"  width="394"  height="622"  displayed="1"  panelState="---" />
                   </GraphEnvironment>
                 </Graph>
                 <Gate gating:id="ID1347432711"  gating:parent_id="ID1200334415" >
                   <gating:PolygonGate eventsInside="1"  annoOffsetX="0"  annoOffsetY="0"  tint="#000000"  isTinted="0"  lineWeight="Normal"  userDefined="1"  quadId="3"  gateResolution="256" >
                     <gating:dimension>
                       <data-type:fcs-dimension data-type:name="FL1-H" />
                     </gating:dimension>
                     <gating:dimension>
                       <data-type:fcs-dimension data-type:name="FL3-H" />
                     </gating:dimension>
                     <gating:vertex>
                       <gating:coordinate data-type:value="10000" />
                       <gating:coordinate data-type:value="552.6170019854" />
                     </gating:vertex>
                     <gating:vertex>
                       <gating:coordinate data-type:value="10000" />
                       <gating:coordinate data-type:value="10355.0336648913" />
                     </gating:vertex>
                     <gating:vertex>
                       <gating:coordinate data-type:value="86.4983601298" />
                       <gating:coordinate data-type:value="10355.0336648913" />
                     </gating:vertex>
                     <gating:vertex>
                       <gating:coordinate data-type:value="86.4983601298" />
                       <gating:coordinate data-type:value="33.9080668189" />
                     </gating:vertex>
                   </gating:PolygonGate>
                 </Gate>
               </Population>
               <Population name="Q3: FL1-H+ , FL3-H-"  annotation=""  owningGroup="All Samples"  expanded="1"  sortPriority="10"  count="7386" >
                 <Graph smoothing="0"  backColor="#ffffff"  foreColor="#000000"  heatMapStatParameter="FL1-H"  type="Pseudocolor"  fast="1" >
                   <Axis dimension="x"  name="FL1-H"  label=""  auto="auto" />
                   <Axis dimension="y"  name="FL3-H"  label=""  auto="auto" />
                   <GraphSettings level="5%"  smoothingHighResolution="1"  contourHighResolution="1"  histogramSmoothingCount="0"  graphResolution="256"  showOutliers="0"  drawLargeDots="0"  dotsToDraw="8000"  tint="le.chartfill.tinted.40"  lineWeight="le.lineweight.normal"  lineStyle="le.linestyle.solid" />
                   <GraphEnvironment showGrid="0"  showAxes="tnlTNL"  showGates="1"  showFreqOnPlots="1"  showGateNameOnPlots="1"  showMedians="0"  showUncomped="0"  addEventParam="0"  lastYAxisName="" >
                     <TextTraits font="SansSerif"  size="11"  name="Labels"  style="plain"  color="#000000"  background="#00ffffff"  just="left" />
                     <TextTraits font="SansSerif"  size="11"  name="LayoutGates"  style="plain"  color="#000000"  background="#00ffffff"  just="left" />
                     <TextTraits font="SansSerif"  size="9"  name="Numbers"  style="plain"  color="#000000"  background="#00ffffff"  just="left" />
                     <TextTraits font="SansSerif"  size="9"  name="Legend"  style="plain"  color="#000000"  background="#00ffffff"  just="left" />
                     <WindowPosition x="1208"  y="23"  width="394"  height="622"  displayed="1"  panelState="---" />
                   </GraphEnvironment>
                 </Graph>
                 <Gate gating:id="ID1289118233"  gating:parent_id="ID1200334415" >
                   <gating:PolygonGate eventsInside="1"  annoOffsetX="0"  annoOffsetY="0"  tint="#000000"  isTinted="0"  lineWeight="Normal"  userDefined="1"  quadId="1"  gateResolution="256" >
                     <gating:dimension>
                       <data-type:fcs-dimension data-type:name="FL1-H" />
                     </gating:dimension>
                     <gating:dimension>
                       <data-type:fcs-dimension data-type:name="FL3-H" />
                     </gating:dimension>
                     <gating:vertex>
                       <gating:coordinate data-type:value="10000" />
                       <gating:coordinate data-type:value="552.6170019854" />
                     </gating:vertex>
                     <gating:vertex>
                       <gating:coordinate data-type:value="10000" />
                       <gating:coordinate data-type:value="1" />
                     </gating:vertex>
                     <gating:vertex>
                       <gating:coordinate data-type:value="86.4983601298" />
                       <gating:coordinate data-type:value="1" />
                     </gating:vertex>
                     <gating:vertex>
                       <gating:coordinate data-type:value="86.4983601298" />
                       <gating:coordinate data-type:value="33.9080668189" />
                     </gating:vertex>
                   </gating:PolygonGate>
                 </Gate>
               </Population>
               <Population name="Q4: FL1-H- , FL3-H-"  annotation=""  owningGroup="All Samples"  expanded="1"  sortPriority="10"  count="4" >
                 <Graph smoothing="0"  backColor="#ffffff"  foreColor="#000000"  heatMapStatParameter="FL1-H"  type="Pseudocolor"  fast="1" >
                   <Axis dimension="x"  name="FL1-H"  label=""  auto="auto" />
                   <Axis dimension="y"  name="FL3-H"  label=""  auto="auto" />
                   <GraphSettings level="5%"  smoothingHighResolution="1"  contourHighResolution="1"  histogramSmoothingCount="0"  graphResolution="256"  showOutliers="0"  drawLargeDots="0"  dotsToDraw="8000"  tint="le.chartfill.tinted.40"  lineWeight="le.lineweight.normal"  lineStyle="le.linestyle.solid" />
                   <GraphEnvironment showGrid="0"  showAxes="tnlTNL"  showGates="1"  showFreqOnPlots="1"  showGateNameOnPlots="1"  showMedians="0"  showUncomped="0"  addEventParam="0"  lastYAxisName="" >
                     <TextTraits font="SansSerif"  size="11"  name="Labels"  style="plain"  color="#000000"  background="#00ffffff"  just="left" />
                     <TextTraits font="SansSerif"  size="11"  name="LayoutGates"  style="plain"  color="#000000"  background="#00ffffff"  just="left" />
                     <TextTraits font="SansSerif"  size="9"  name="Numbers"  style="plain"  color="#000000"  background="#00ffffff"  just="left" />
                     <TextTraits font="SansSerif"  size="9"  name="Legend"  style="plain"  color="#000000"  background="#00ffffff"  just="left" />
                     <WindowPosition x="1208"  y="23"  width="394"  height="622"  displayed="1"  panelState="---" />
                   </GraphEnvironment>
                 </Graph>
                 <Gate gating:id="ID1458904082"  gating:parent_id="ID1200334415" >
                   <gating:PolygonGate eventsInside="1"  annoOffsetX="0"  annoOffsetY="0"  tint="#000000"  isTinted="0"  lineWeight="Normal"  userDefined="1"  quadId="0"  gateResolution="256" >
                     <gating:dimension>
                       <data-type:fcs-dimension data-type:name="FL1-H" />
                     </gating:dimension>
                     <gating:dimension>
                       <data-type:fcs-dimension data-type:name="FL3-H" />
                     </gating:dimension>
                     <gating:vertex>
                       <gating:coordinate data-type:value="0.9643883792" />
                       <gating:coordinate data-type:value="33.9080668189" />
                     </gating:vertex>
                     <gating:vertex>
                       <gating:coordinate data-type:value="0.9643883792" />
                       <gating:coordinate data-type:value="1" />
                     </gating:vertex>
                     <gating:vertex>
                       <gating:coordinate data-type:value="86.4983601298" />
                       <gating:coordinate data-type:value="1" />
                     </gating:vertex>
                     <gating:vertex>
                       <gating:coordinate data-type:value="86.4983601298" />
                       <gating:coordinate data-type:value="33.9080668189" />
                     </gating:vertex>
                   </gating:PolygonGate>
                 </Gate>
               </Population>
             </Subpopulations>
           </Population>
         </Subpopulations>
       </SampleNode>
     </Sample>
     <Sample>
       <DataSet uri="file:/Users/SHP2/Desktop/김성민%20Project/CloudStation/ongoing%20project/Glycogen%20AMPK%20naive/231027~%20OG2GOF6%20WT(%2310),%20DKO,%20GKO%20naive%20primed%20conversion&apos;/231101/GKO(6)naive%20conv72hr.003"  sampleID="49" />
       <Transformations>
         <transforms:linear transforms:minRange="0"  transforms:maxRange="1024"  gain="1" >
           <data-type:parameter data-type:name="FSC-H" />
         </transforms:linear>
         <transforms:linear transforms:minRange="0"  transforms:maxRange="1024"  gain="1" >
           <data-type:parameter data-type:name="SSC-H" />
         </transforms:linear>
         <transforms:log transforms:offset="1"  transforms:decades="4" >
           <data-type:parameter data-type:name="FL1-H" />
         </transforms:log>
         <transforms:log transforms:offset="1"  transforms:decades="4" >
           <data-type:parameter data-type:name="FL2-H" />
         </transforms:log>
         <transforms:log transforms:offset="1"  transforms:decades="4" >
           <data-type:parameter data-type:name="FL3-H" />
         </transforms:log>
         <transforms:linear transforms:minRange="0"  transforms:maxRange="1024"  gain="1" >
           <data-type:parameter data-type:name="FL2-A" />
         </transforms:linear>
         <transforms:linear transforms:minRange="0"  transforms:maxRange="1024"  gain="1" >
           <data-type:parameter data-type:name="FL2-W" />
         </transforms:linear>
       </Transformations>
       <Keywords>
         <Keyword name="$DATE"  value="01-Nov-23" />
         <Keyword name="FILE GUID"  value="140C5AE3-EA51-4A9A-B4A9-11054814A74B" />
         <Keyword name="$FIL"  value="GKO(6)naive conv72hr.003" />
         <Keyword name="P7THRESVOL"  value="52" />
         <Keyword name="CalibFile"  value="FALSE" />
         <Keyword name="BD$LASERMODE"  value="1" />
         <Keyword name="BD$WORD63"  value="869" />
         <Keyword name="BD$WORD62"  value="47" />
         <Keyword name="BD$WORD61"  value="883" />
         <Keyword name="BD$WORD60"  value="97" />
         <Keyword name="BD$WORD59"  value="579" />
         <Keyword name="BD$WORD58"  value="101" />
         <Keyword name="BD$WORD57"  value="617" />
         <Keyword name="BD$WORD56"  value="623" />
         <Keyword name="BD$WORD55"  value="848" />
         <Keyword name="BD$WORD54"  value="585" />
         <Keyword name="BD$WORD53"  value="377" />
         <Keyword name="BD$WORD52"  value="107" />
         <Keyword name="BD$WORD51"  value="52" />
         <Keyword name="BD$WORD50"  value="0" />
         <Keyword name="BD$WORD49"  value="0" />
         <Keyword name="BD$WORD48"  value="800" />
         <Keyword name="BD$WORD47"  value="54" />
         <Keyword name="BD$WORD46"  value="1023" />
         <Keyword name="BD$WORD45"  value="1023" />
         <Keyword name="BD$WORD44"  value="1023" />
         <Keyword name="BD$WORD43"  value="0" />
         <Keyword name="BD$WORD42"  value="100" />
         <Keyword name="BD$WORD41"  value="100" />
         <Keyword name="BD$WORD40"  value="3" />
         <Keyword name="BD$WORD39"  value="3" />
         <Keyword name="BD$WORD38"  value="280" />
         <Keyword name="BD$WORD37"  value="60" />
         <Keyword name="BD$WORD36"  value="0" />
         <Keyword name="BD$WORD35"  value="0" />
         <Keyword name="BD$WORD34"  value="0" />
         <Keyword name="BD$WORD33"  value="52" />
         <Keyword name="BD$WORD32"  value="52" />
         <Keyword name="BD$WORD31"  value="52" />
         <Keyword name="BD$WORD30"  value="52" />
         <Keyword name="BD$WORD29"  value="52" />
         <Keyword name="BD$WORD28"  value="136" />
         <Keyword name="BD$WORD27"  value="0" />
         <Keyword name="BD$WORD26"  value="0" />
         <Keyword name="BD$WORD25"  value="0" />
         <Keyword name="BD$WORD24"  value="1" />
         <Keyword name="BD$WORD23"  value="1" />
         <Keyword name="BD$WORD22"  value="100" />
         <Keyword name="BD$WORD21"  value="100" />
         <Keyword name="BD$WORD20"  value="100" />
         <Keyword name="BD$WORD19"  value="100" />
         <Keyword name="BD$WORD18"  value="114" />
         <Keyword name="BD$WORD17"  value="554" />
         <Keyword name="BD$WORD16"  value="550" />
         <Keyword name="BD$WORD15"  value="407" />
         <Keyword name="BD$WORD14"  value="343" />
         <Keyword name="BD$WORD13"  value="4" />
         <Keyword name="BD$WORD12"  value="592" />
         <Keyword name="BD$WORD11"  value="0" />
         <Keyword name="BD$WORD10"  value="301" />
         <Keyword name="BD$WORD9"  value="394" />
         <Keyword name="BD$WORD8"  value="393" />
         <Keyword name="BD$WORD7"  value="394" />
         <Keyword name="BD$WORD6"  value="394" />
         <Keyword name="BD$WORD5"  value="394" />
         <Keyword name="BD$WORD4"  value="555" />
         <Keyword name="BD$WORD3"  value="536" />
         <Keyword name="BD$WORD2"  value="399" />
         <Keyword name="BD$WORD1"  value="330" />
         <Keyword name="BD$WORD0"  value="255" />
         <Keyword name="BD$P7N"  value="FL2-W" />
         <Keyword name="BD$P6N"  value="FL2-A" />
         <Keyword name="BD$P5N"  value="FL3-H" />
         <Keyword name="BD$P4N"  value="FL2-H" />
         <Keyword name="BD$P3N"  value="FL1-H" />
         <Keyword name="BD$P2N"  value="SSC-H" />
         <Keyword name="BD$P1N"  value="FSC-H" />
         <Keyword name="BD$NPAR"  value="7" />
         <Keyword name="BD$AcqLibVersion"  value="6.0" />
         <Keyword name="$ETIM"  value="14:46:31" />
         <Keyword name="$BTIM"  value="14:46:12" />
         <Keyword name="CYTNUM"  value="0123456789" />
         <Keyword name="$CYT"  value="FACSCalibur" />
         <Keyword name="$OP"  value="Administrator" />
         <Keyword name="END BATCH"  value="TRUE" />
         <Keyword name="START BATCH"  value="TRUE" />
         <Keyword name="TUBE NAME"  value="Untitled" />
         <Keyword name="PANEL NAME"  value="Untitled Acquisition Tube List" />
         <Keyword name="$P7E"  value="0,0" />
         <Keyword name="$P7B"  value="16" />
         <Keyword name="$P7R"  value="1024" />
         <Keyword name="$P7N"  value="FL2-W" />
         <Keyword name="$P6E"  value="0,0" />
         <Keyword name="$P6B"  value="16" />
         <Keyword name="$P6R"  value="1024" />
         <Keyword name="$P6N"  value="FL2-A" />
         <Keyword name="$P5E"  value="4,0" />
         <Keyword name="$P5B"  value="16" />
         <Keyword name="$P5R"  value="1024" />
         <Keyword name="$P5N"  value="FL3-H" />
         <Keyword name="$P4E"  value="4,0" />
         <Keyword name="$P4B"  value="16" />
         <Keyword name="$P4R"  value="1024" />
         <Keyword name="$P4N"  value="FL2-H" />
         <Keyword name="$P3E"  value="4,0" />
         <Keyword name="$P3B"  value="16" />
         <Keyword name="$P3R"  value="1024" />
         <Keyword name="$P3N"  value="FL1-H" />
         <Keyword name="$P2E"  value="0,0" />
         <Keyword name="$P2B"  value="16" />
         <Keyword name="$P2R"  value="1024" />
         <Keyword name="$P2N"  value="SSC-H" />
         <Keyword name="$P1E"  value="0,0" />
         <Keyword name="$P1B"  value="16" />
         <Keyword name="$P1R"  value="1024" />
         <Keyword name="$P1N"  value="FSC-H" />
         <Keyword name="$PAR"  value="7" />
         <Keyword name="$MODE"  value="L" />
         <Keyword name="$TOT"  value="10000" />
         <Keyword name="WORKSTATION"  value="(Unavailable)" />
         <Keyword name="LOGIN NAME"  value="Administrator" />
         <Keyword name="CREATOR"  value="CellQuest Pro  6.0" />
         <Keyword name="$SYS"  value="Macintosh System Software 10.6.4" />
         <Keyword name="$NEXTDATA"  value="0" />
         <Keyword name="$DATATYPE"  value="I" />
         <Keyword name="$BYTEORD"  value="4,3,2,1" />
         <Keyword name="FJ_FCS_VERSION"  value="2" />
         <Keyword name="$P1S"  value="" />
         <Keyword name="$P2S"  value="" />
         <Keyword name="$P3S"  value="" />
         <Keyword name="$P4S"  value="" />
         <Keyword name="$P5S"  value="" />
         <Keyword name="$P6S"  value="" />
         <Keyword name="$P7S"  value="" />
       </Keywords>
       <SampleNode name="GKO(6)naive conv72hr.003"  annotation=""  owningGroup=""  expanded="1"  sortPriority="10"  count="10000"  sampleID="49" >
         <Graph smoothing="0"  backColor="#ffffff"  foreColor="#000000"  type="Pseudocolor"  fast="1" >
           <Axis dimension="x"  name="FSC-H"  label=""  auto="auto" />
           <Axis dimension="y"  name="SSC-H"  label=""  auto="auto" />
           <GraphSettings level="5%"  smoothingHighResolution="1"  contourHighResolution="1"  histogramSmoothingCount="0"  graphResolution="256"  showOutliers="0"  drawLargeDots="0"  dotsToDraw="8000"  tint="le.chartfill.tinted.40"  lineWeight="le.lineweight.normal"  lineStyle="le.linestyle.solid" />
           <GraphEnvironment showGrid="0"  showAxes="tnlTNL"  showGates="1"  showFreqOnPlots="1"  showGateNameOnPlots="1"  showMedians="0"  showUncomped="0"  addEventParam="0"  lastYAxisName="" >
             <TextTraits font="SansSerif"  size="11"  name="Labels"  style="plain"  color="#000000"  background="#00ffffff"  just="left" />
             <TextTraits font="SansSerif"  size="11"  name="LayoutGates"  style="plain"  color="#000000"  background="#00ffffff"  just="left" />
             <TextTraits font="SansSerif"  size="9"  name="Numbers"  style="plain"  color="#000000"  background="#00ffffff"  just="left" />
             <TextTraits font="SansSerif"  size="9"  name="Legend"  style="plain"  color="#000000"  background="#00ffffff"  just="left" />
             <WindowPosition x="0"  y="0"  width="0"  height="0"  displayed="0"  panelState="" />
           </GraphEnvironment>
         </Graph>
         <Subpopulations>
           <Population name="cells"  annotation=""  owningGroup="All Samples"  expanded="1"  sortPriority="10"  count="10000" >
             <Graph smoothing="0"  backColor="#ffffff"  foreColor="#000000"  heatMapStatParameter="FL1-H"  type="Pseudocolor"  fast="1" >
               <Axis dimension="x"  name="FSC-H"  label=""  auto="auto" />
               <Axis dimension="y"  name="SSC-H"  label=""  auto="auto" />
               <GraphSettings level="5%"  smoothingHighResolution="1"  contourHighResolution="1"  histogramSmoothingCount="0"  graphResolution="256"  showOutliers="0"  drawLargeDots="0"  dotsToDraw="8000"  tint="le.chartfill.tinted.40"  lineWeight="le.lineweight.normal"  lineStyle="le.linestyle.solid" />
               <GraphEnvironment showGrid="0"  showAxes="tnlTNL"  showGates="1"  showFreqOnPlots="1"  showGateNameOnPlots="1"  showMedians="0"  showUncomped="0"  addEventParam="0"  lastYAxisName="" >
                 <TextTraits font="SansSerif"  size="11"  name="Labels"  style="plain"  color="#000000"  background="#00ffffff"  just="left" />
                 <TextTraits font="SansSerif"  size="11"  name="LayoutGates"  style="plain"  color="#000000"  background="#00ffffff"  just="left" />
                 <TextTraits font="SansSerif"  size="9"  name="Numbers"  style="plain"  color="#000000"  background="#00ffffff"  just="left" />
                 <TextTraits font="SansSerif"  size="9"  name="Legend"  style="plain"  color="#000000"  background="#00ffffff"  just="left" />
                 <WindowPosition x="833"  y="23"  width="390"  height="622"  displayed="1"  panelState="---" />
               </GraphEnvironment>
             </Graph>
             <Gate gating:id="ID1036141106" >
               <gating:PolygonGate eventsInside="1"  annoOffsetX="0"  annoOffsetY="0"  tint="#000000"  isTinted="0"  lineWeight="Normal"  userDefined="1"  quadId="-1"  gateResolution="256" >
                 <gating:dimension>
                   <data-type:fcs-dimension data-type:name="FSC-H" />
                 </gating:dimension>
                 <gating:dimension>
                   <data-type:fcs-dimension data-type:name="SSC-H" />
                 </gating:dimension>
                 <gating:vertex>
                   <gating:coordinate data-type:value="24.188976378" />
                   <gating:coordinate data-type:value="62.0606060606" />
                 </gating:vertex>
                 <gating:vertex>
                   <gating:coordinate data-type:value="116.9133858268" />
                   <gating:coordinate data-type:value="46.5454545455" />
                 </gating:vertex>
                 <gating:vertex>
                   <gating:coordinate data-type:value="201.5748031496" />
                   <gating:coordinate data-type:value="139.6363636364" />
                 </gating:vertex>
                 <gating:vertex>
                   <gating:coordinate data-type:value="237.8582677165" />
                   <gating:coordinate data-type:value="527.5151515152" />
                 </gating:vertex>
                 <gating:vertex>
                   <gating:coordinate data-type:value="258.0157480315" />
                   <gating:coordinate data-type:value="822.303030303" />
                 </gating:vertex>
                 <gating:vertex>
                   <gating:coordinate data-type:value="197.5433070866" />
                   <gating:coordinate data-type:value="992.9696969697" />
                 </gating:vertex>
                 <gating:vertex>
                   <gating:coordinate data-type:value="116.9133858268" />
                   <gating:coordinate data-type:value="1004.6060606061" />
                 </gating:vertex>
                 <gating:vertex>
                   <gating:coordinate data-type:value="24.188976378" />
                   <gating:coordinate data-type:value="1004.6060606061" />
                 </gating:vertex>
                 <gating:vertex>
                   <gating:coordinate data-type:value="4.031496063" />
                   <gating:coordinate data-type:value="861.0909090909" />
                 </gating:vertex>
                 <gating:vertex>
                   <gating:coordinate data-type:value="4.031496063" />
                   <gating:coordinate data-type:value="562.4242424242" />
                 </gating:vertex>
               </gating:PolygonGate>
             </Gate>
             <Subpopulations>
               <Population name="Q1: FL1-H- , FL3-H+"  annotation=""  owningGroup="All Samples"  expanded="1"  sortPriority="10"  count="4" >
                 <Graph smoothing="0"  backColor="#ffffff"  foreColor="#000000"  heatMapStatParameter="FL1-H"  type="Pseudocolor"  fast="1" >
                   <Axis dimension="x"  name="FL1-H"  label=""  auto="auto" />
                   <Axis dimension="y"  name="FL3-H"  label=""  auto="auto" />
                   <GraphSettings level="5%"  smoothingHighResolution="1"  contourHighResolution="1"  histogramSmoothingCount="0"  graphResolution="256"  showOutliers="0"  drawLargeDots="0"  dotsToDraw="8000"  tint="le.chartfill.tinted.40"  lineWeight="le.lineweight.normal"  lineStyle="le.linestyle.solid" />
                   <GraphEnvironment showGrid="0"  showAxes="tnlTNL"  showGates="1"  showFreqOnPlots="1"  showGateNameOnPlots="1"  showMedians="0"  showUncomped="0"  addEventParam="0"  lastYAxisName="" >
                     <TextTraits font="SansSerif"  size="11"  name="Labels"  style="plain"  color="#000000"  background="#00ffffff"  just="left" />
                     <TextTraits font="SansSerif"  size="11"  name="LayoutGates"  style="plain"  color="#000000"  background="#00ffffff"  just="left" />
                     <TextTraits font="SansSerif"  size="9"  name="Numbers"  style="plain"  color="#000000"  background="#00ffffff"  just="left" />
                     <TextTraits font="SansSerif"  size="9"  name="Legend"  style="plain"  color="#000000"  background="#00ffffff"  just="left" />
                     <WindowPosition x="1208"  y="23"  width="394"  height="622"  displayed="1"  panelState="---" />
                   </GraphEnvironment>
                 </Graph>
                 <Gate gating:id="ID1825281156"  gating:parent_id="ID1036141106" >
                   <gating:PolygonGate eventsInside="1"  annoOffsetX="0"  annoOffsetY="0"  tint="#000000"  isTinted="0"  lineWeight="Normal"  userDefined="1"  quadId="2"  gateResolution="256" >
                     <gating:dimension>
                       <data-type:fcs-dimension data-type:name="FL1-H" />
                     </gating:dimension>
                     <gating:dimension>
                       <data-type:fcs-dimension data-type:name="FL3-H" />
                     </gating:dimension>
                     <gating:vertex>
                       <gating:coordinate data-type:value="0.9643883792" />
                       <gating:coordinate data-type:value="33.9080668189" />
                     </gating:vertex>
                     <gating:vertex>
                       <gating:coordinate data-type:value="0.9643883792" />
                       <gating:coordinate data-type:value="10355.0336648913" />
                     </gating:vertex>
                     <gating:vertex>
                       <gating:coordinate data-type:value="86.4983601298" />
                       <gating:coordinate data-type:value="10355.0336648913" />
                     </gating:vertex>
                     <gating:vertex>
                       <gating:coordinate data-type:value="86.4983601298" />
                       <gating:coordinate data-type:value="33.9080668189" />
                     </gating:vertex>
                   </gating:PolygonGate>
                 </Gate>
               </Population>
               <Population name="Q2: FL1-H+ , FL3-H+"  annotation=""  owningGroup="All Samples"  expanded="1"  sortPriority="10"  count="2675" >
                 <Graph smoothing="0"  backColor="#ffffff"  foreColor="#000000"  heatMapStatParameter="FL1-H"  type="Pseudocolor"  fast="1" >
                   <Axis dimension="x"  name="FL1-H"  label=""  auto="auto" />
                   <Axis dimension="y"  name="FL3-H"  label=""  auto="auto" />
                   <GraphSettings level="5%"  smoothingHighResolution="1"  contourHighResolution="1"  histogramSmoothingCount="0"  graphResolution="256"  showOutliers="0"  drawLargeDots="0"  dotsToDraw="8000"  tint="le.chartfill.tinted.40"  lineWeight="le.lineweight.normal"  lineStyle="le.linestyle.solid" />
                   <GraphEnvironment showGrid="0"  showAxes="tnlTNL"  showGates="1"  showFreqOnPlots="1"  showGateNameOnPlots="1"  showMedians="0"  showUncomped="0"  addEventParam="0"  lastYAxisName="" >
                     <TextTraits font="SansSerif"  size="11"  name="Labels"  style="plain"  color="#000000"  background="#00ffffff"  just="left" />
                     <TextTraits font="SansSerif"  size="11"  name="LayoutGates"  style="plain"  color="#000000"  background="#00ffffff"  just="left" />
                     <TextTraits font="SansSerif"  size="9"  name="Numbers"  style="plain"  color="#000000"  background="#00ffffff"  just="left" />
                     <TextTraits font="SansSerif"  size="9"  name="Legend"  style="plain"  color="#000000"  background="#00ffffff"  just="left" />
                     <WindowPosition x="1208"  y="23"  width="394"  height="622"  displayed="1"  panelState="---" />
                   </GraphEnvironment>
                 </Graph>
                 <Gate gating:id="ID326297006"  gating:parent_id="ID1036141106" >
                   <gating:PolygonGate eventsInside="1"  annoOffsetX="0"  annoOffsetY="0"  tint="#000000"  isTinted="0"  lineWeight="Normal"  userDefined="1"  quadId="3"  gateResolution="256" >
                     <gating:dimension>
                       <data-type:fcs-dimension data-type:name="FL1-H" />
                     </gating:dimension>
                     <gating:dimension>
                       <data-type:fcs-dimension data-type:name="FL3-H" />
                     </gating:dimension>
                     <gating:vertex>
                       <gating:coordinate data-type:value="10000" />
                       <gating:coordinate data-type:value="552.6170019854" />
                     </gating:vertex>
                     <gating:vertex>
                       <gating:coordinate data-type:value="10000" />
                       <gating:coordinate data-type:value="10355.0336648913" />
                     </gating:vertex>
                     <gating:vertex>
                       <gating:coordinate data-type:value="86.4983601298" />
                       <gating:coordinate data-type:value="10355.0336648913" />
                     </gating:vertex>
                     <gating:vertex>
                       <gating:coordinate data-type:value="86.4983601298" />
                       <gating:coordinate data-type:value="33.9080668189" />
                     </gating:vertex>
                   </gating:PolygonGate>
                 </Gate>
               </Population>
               <Population name="Q3: FL1-H+ , FL3-H-"  annotation=""  owningGroup="All Samples"  expanded="1"  sortPriority="10"  count="7326" >
                 <Graph smoothing="0"  backColor="#ffffff"  foreColor="#000000"  heatMapStatParameter="FL1-H"  type="Pseudocolor"  fast="1" >
                   <Axis dimension="x"  name="FL1-H"  label=""  auto="auto" />
                   <Axis dimension="y"  name="FL3-H"  label=""  auto="auto" />
                   <GraphSettings level="5%"  smoothingHighResolution="1"  contourHighResolution="1"  histogramSmoothingCount="0"  graphResolution="256"  showOutliers="0"  drawLargeDots="0"  dotsToDraw="8000"  tint="le.chartfill.tinted.40"  lineWeight="le.lineweight.normal"  lineStyle="le.linestyle.solid" />
                   <GraphEnvironment showGrid="0"  showAxes="tnlTNL"  showGates="1"  showFreqOnPlots="1"  showGateNameOnPlots="1"  showMedians="0"  showUncomped="0"  addEventParam="0"  lastYAxisName="" >
                     <TextTraits font="SansSerif"  size="11"  name="Labels"  style="plain"  color="#000000"  background="#00ffffff"  just="left" />
                     <TextTraits font="SansSerif"  size="11"  name="LayoutGates"  style="plain"  color="#000000"  background="#00ffffff"  just="left" />
                     <TextTraits font="SansSerif"  size="9"  name="Numbers"  style="plain"  color="#000000"  background="#00ffffff"  just="left" />
                     <TextTraits font="SansSerif"  size="9"  name="Legend"  style="plain"  color="#000000"  background="#00ffffff"  just="left" />
                     <WindowPosition x="1208"  y="23"  width="394"  height="622"  displayed="1"  panelState="---" />
                   </GraphEnvironment>
                 </Graph>
                 <Gate gating:id="ID1838771806"  gating:parent_id="ID1036141106" >
                   <gating:PolygonGate eventsInside="1"  annoOffsetX="0"  annoOffsetY="0"  tint="#000000"  isTinted="0"  lineWeight="Normal"  userDefined="1"  quadId="1"  gateResolution="256" >
                     <gating:dimension>
                       <data-type:fcs-dimension data-type:name="FL1-H" />
                     </gating:dimension>
                     <gating:dimension>
                       <data-type:fcs-dimension data-type:name="FL3-H" />
                     </gating:dimension>
                     <gating:vertex>
                       <gating:coordinate data-type:value="10000" />
                       <gating:coordinate data-type:value="552.6170019854" />
                     </gating:vertex>
                     <gating:vertex>
                       <gating:coordinate data-type:value="10000" />
                       <gating:coordinate data-type:value="1" />
                     </gating:vertex>
                     <gating:vertex>
                       <gating:coordinate data-type:value="86.4983601298" />
                       <gating:coordinate data-type:value="1" />
                     </gating:vertex>
                     <gating:vertex>
                       <gating:coordinate data-type:value="86.4983601298" />
                       <gating:coordinate data-type:value="33.9080668189" />
                     </gating:vertex>
                   </gating:PolygonGate>
                 </Gate>
               </Population>
               <Population name="Q4: FL1-H- , FL3-H-"  annotation=""  owningGroup="All Samples"  expanded="1"  sortPriority="10"  count="1" >
                 <Graph smoothing="0"  backColor="#ffffff"  foreColor="#000000"  heatMapStatParameter="FL1-H"  type="Pseudocolor"  fast="1" >
                   <Axis dimension="x"  name="FL1-H"  label=""  auto="auto" />
                   <Axis dimension="y"  name="FL3-H"  label=""  auto="auto" />
                   <GraphSettings level="5%"  smoothingHighResolution="1"  contourHighResolution="1"  histogramSmoothingCount="0"  graphResolution="256"  showOutliers="0"  drawLargeDots="0"  dotsToDraw="8000"  tint="le.chartfill.tinted.40"  lineWeight="le.lineweight.normal"  lineStyle="le.linestyle.solid" />
                   <GraphEnvironment showGrid="0"  showAxes="tnlTNL"  showGates="1"  showFreqOnPlots="1"  showGateNameOnPlots="1"  showMedians="0"  showUncomped="0"  addEventParam="0"  lastYAxisName="" >
                     <TextTraits font="SansSerif"  size="11"  name="Labels"  style="plain"  color="#000000"  background="#00ffffff"  just="left" />
                     <TextTraits font="SansSerif"  size="11"  name="LayoutGates"  style="plain"  color="#000000"  background="#00ffffff"  just="left" />
                     <TextTraits font="SansSerif"  size="9"  name="Numbers"  style="plain"  color="#000000"  background="#00ffffff"  just="left" />
                     <TextTraits font="SansSerif"  size="9"  name="Legend"  style="plain"  color="#000000"  background="#00ffffff"  just="left" />
                     <WindowPosition x="1208"  y="23"  width="394"  height="622"  displayed="1"  panelState="---" />
                   </GraphEnvironment>
                 </Graph>
                 <Gate gating:id="ID1113940493"  gating:parent_id="ID1036141106" >
                   <gating:PolygonGate eventsInside="1"  annoOffsetX="0"  annoOffsetY="0"  tint="#000000"  isTinted="0"  lineWeight="Normal"  userDefined="1"  quadId="0"  gateResolution="256" >
                     <gating:dimension>
                       <data-type:fcs-dimension data-type:name="FL1-H" />
                     </gating:dimension>
                     <gating:dimension>
                       <data-type:fcs-dimension data-type:name="FL3-H" />
                     </gating:dimension>
                     <gating:vertex>
                       <gating:coordinate data-type:value="0.9643883792" />
                       <gating:coordinate data-type:value="33.9080668189" />
                     </gating:vertex>
                     <gating:vertex>
                       <gating:coordinate data-type:value="0.9643883792" />
                       <gating:coordinate data-type:value="1" />
                     </gating:vertex>
                     <gating:vertex>
                       <gating:coordinate data-type:value="86.4983601298" />
                       <gating:coordinate data-type:value="1" />
                     </gating:vertex>
                     <gating:vertex>
                       <gating:coordinate data-type:value="86.4983601298" />
                       <gating:coordinate data-type:value="33.9080668189" />
                     </gating:vertex>
                   </gating:PolygonGate>
                 </Gate>
               </Population>
             </Subpopulations>
           </Population>
         </Subpopulations>
       </SampleNode>
     </Sample>
     <Sample>
       <DataSet uri="file:/Users/SHP2/Desktop/김성민%20Project/CloudStation/ongoing%20project/Glycogen%20AMPK%20naive/231027~%20OG2GOF6%20WT(%2310),%20DKO,%20GKO%20naive%20primed%20conversion&apos;/231101/GKO(6)primed%20conv72hr.001"  sampleID="50" />
       <Transformations>
         <transforms:linear transforms:minRange="0"  transforms:maxRange="1024"  gain="1" >
           <data-type:parameter data-type:name="FSC-H" />
         </transforms:linear>
         <transforms:linear transforms:minRange="0"  transforms:maxRange="1024"  gain="1" >
           <data-type:parameter data-type:name="SSC-H" />
         </transforms:linear>
         <transforms:log transforms:offset="1"  transforms:decades="4" >
           <data-type:parameter data-type:name="FL1-H" />
         </transforms:log>
         <transforms:log transforms:offset="1"  transforms:decades="4" >
           <data-type:parameter data-type:name="FL2-H" />
         </transforms:log>
         <transforms:log transforms:offset="1"  transforms:decades="4" >
           <data-type:parameter data-type:name="FL3-H" />
         </transforms:log>
         <transforms:linear transforms:minRange="0"  transforms:maxRange="1024"  gain="1" >
           <data-type:parameter data-type:name="FL2-A" />
         </transforms:linear>
         <transforms:linear transforms:minRange="0"  transforms:maxRange="1024"  gain="1" >
           <data-type:parameter data-type:name="FL2-W" />
         </transforms:linear>
       </Transformations>
       <Keywords>
         <Keyword name="$DATE"  value="01-Nov-23" />
         <Keyword name="FILE GUID"  value="80134316-33C2-4AE1-A658-873E78997B55" />
         <Keyword name="$FIL"  value="GKO(6)primed conv72hr.001" />
         <Keyword name="P7THRESVOL"  value="52" />
         <Keyword name="CalibFile"  value="FALSE" />
         <Keyword name="BD$LASERMODE"  value="1" />
         <Keyword name="BD$WORD63"  value="869" />
         <Keyword name="BD$WORD62"  value="47" />
         <Keyword name="BD$WORD61"  value="883" />
         <Keyword name="BD$WORD60"  value="97" />
         <Keyword name="BD$WORD59"  value="579" />
         <Keyword name="BD$WORD58"  value="101" />
         <Keyword name="BD$WORD57"  value="617" />
         <Keyword name="BD$WORD56"  value="623" />
         <Keyword name="BD$WORD55"  value="848" />
         <Keyword name="BD$WORD54"  value="585" />
         <Keyword name="BD$WORD53"  value="377" />
         <Keyword name="BD$WORD52"  value="107" />
         <Keyword name="BD$WORD51"  value="52" />
         <Keyword name="BD$WORD50"  value="0" />
         <Keyword name="BD$WORD49"  value="0" />
         <Keyword name="BD$WORD48"  value="800" />
         <Keyword name="BD$WORD47"  value="54" />
         <Keyword name="BD$WORD46"  value="1023" />
         <Keyword name="BD$WORD45"  value="1023" />
         <Keyword name="BD$WORD44"  value="1023" />
         <Keyword name="BD$WORD43"  value="0" />
         <Keyword name="BD$WORD42"  value="100" />
         <Keyword name="BD$WORD41"  value="100" />
         <Keyword name="BD$WORD40"  value="3" />
         <Keyword name="BD$WORD39"  value="3" />
         <Keyword name="BD$WORD38"  value="280" />
         <Keyword name="BD$WORD37"  value="60" />
         <Keyword name="BD$WORD36"  value="0" />
         <Keyword name="BD$WORD35"  value="0" />
         <Keyword name="BD$WORD34"  value="0" />
         <Keyword name="BD$WORD33"  value="52" />
         <Keyword name="BD$WORD32"  value="52" />
         <Keyword name="BD$WORD31"  value="52" />
         <Keyword name="BD$WORD30"  value="52" />
         <Keyword name="BD$WORD29"  value="52" />
         <Keyword name="BD$WORD28"  value="136" />
         <Keyword name="BD$WORD27"  value="0" />
         <Keyword name="BD$WORD26"  value="0" />
         <Keyword name="BD$WORD25"  value="0" />
         <Keyword name="BD$WORD24"  value="1" />
         <Keyword name="BD$WORD23"  value="1" />
         <Keyword name="BD$WORD22"  value="100" />
         <Keyword name="BD$WORD21"  value="100" />
         <Keyword name="BD$WORD20"  value="100" />
         <Keyword name="BD$WORD19"  value="100" />
         <Keyword name="BD$WORD18"  value="114" />
         <Keyword name="BD$WORD17"  value="554" />
         <Keyword name="BD$WORD16"  value="550" />
         <Keyword name="BD$WORD15"  value="407" />
         <Keyword name="BD$WORD14"  value="343" />
         <Keyword name="BD$WORD13"  value="4" />
         <Keyword name="BD$WORD12"  value="591" />
         <Keyword name="BD$WORD11"  value="0" />
         <Keyword name="BD$WORD10"  value="304" />
         <Keyword name="BD$WORD9"  value="394" />
         <Keyword name="BD$WORD8"  value="393" />
         <Keyword name="BD$WORD7"  value="394" />
         <Keyword name="BD$WORD6"  value="393" />
         <Keyword name="BD$WORD5"  value="394" />
         <Keyword name="BD$WORD4"  value="560" />
         <Keyword name="BD$WORD3"  value="534" />
         <Keyword name="BD$WORD2"  value="393" />
         <Keyword name="BD$WORD1"  value="338" />
         <Keyword name="BD$WORD0"  value="255" />
         <Keyword name="BD$P7N"  value="FL2-W" />
         <Keyword name="BD$P6N"  value="FL2-A" />
         <Keyword name="BD$P5N"  value="FL3-H" />
         <Keyword name="BD$P4N"  value="FL2-H" />
         <Keyword name="BD$P3N"  value="FL1-H" />
         <Keyword name="BD$P2N"  value="SSC-H" />
         <Keyword name="BD$P1N"  value="FSC-H" />
         <Keyword name="BD$NPAR"  value="7" />
         <Keyword name="BD$AcqLibVersion"  value="6.0" />
         <Keyword name="$ETIM"  value="14:48:24" />
         <Keyword name="$BTIM"  value="14:47:51" />
         <Keyword name="CYTNUM"  value="0123456789" />
         <Keyword name="$CYT"  value="FACSCalibur" />
         <Keyword name="$OP"  value="Administrator" />
         <Keyword name="END BATCH"  value="TRUE" />
         <Keyword name="START BATCH"  value="TRUE" />
         <Keyword name="TUBE NAME"  value="Untitled" />
         <Keyword name="PANEL NAME"  value="Untitled Acquisition Tube List" />
         <Keyword name="$P7E"  value="0,0" />
         <Keyword name="$P7B"  value="16" />
         <Keyword name="$P7R"  value="1024" />
         <Keyword name="$P7N"  value="FL2-W" />
         <Keyword name="$P6E"  value="0,0" />
         <Keyword name="$P6B"  value="16" />
         <Keyword name="$P6R"  value="1024" />
         <Keyword name="$P6N"  value="FL2-A" />
         <Keyword name="$P5E"  value="4,0" />
         <Keyword name="$P5B"  value="16" />
         <Keyword name="$P5R"  value="1024" />
         <Keyword name="$P5N"  value="FL3-H" />
         <Keyword name="$P4E"  value="4,0" />
         <Keyword name="$P4B"  value="16" />
         <Keyword name="$P4R"  value="1024" />
         <Keyword name="$P4N"  value="FL2-H" />
         <Keyword name="$P3E"  value="4,0" />
         <Keyword name="$P3B"  value="16" />
         <Keyword name="$P3R"  value="1024" />
         <Keyword name="$P3N"  value="FL1-H" />
         <Keyword name="$P2E"  value="0,0" />
         <Keyword name="$P2B"  value="16" />
         <Keyword name="$P2R"  value="1024" />
         <Keyword name="$P2N"  value="SSC-H" />
         <Keyword name="$P1E"  value="0,0" />
         <Keyword name="$P1B"  value="16" />
         <Keyword name="$P1R"  value="1024" />
         <Keyword name="$P1N"  value="FSC-H" />
         <Keyword name="$PAR"  value="7" />
         <Keyword name="$MODE"  value="L" />
         <Keyword name="$TOT"  value="10000" />
         <Keyword name="WORKSTATION"  value="(Unavailable)" />
         <Keyword name="LOGIN NAME"  value="Administrator" />
         <Keyword name="CREATOR"  value="CellQuest Pro  6.0" />
         <Keyword name="$SYS"  value="Macintosh System Software 10.6.4" />
         <Keyword name="$NEXTDATA"  value="0" />
         <Keyword name="$DATATYPE"  value="I" />
         <Keyword name="$BYTEORD"  value="4,3,2,1" />
         <Keyword name="FJ_FCS_VERSION"  value="2" />
         <Keyword name="$P1S"  value="" />
         <Keyword name="$P2S"  value="" />
         <Keyword name="$P3S"  value="" />
         <Keyword name="$P4S"  value="" />
         <Keyword name="$P5S"  value="" />
         <Keyword name="$P6S"  value="" />
         <Keyword name="$P7S"  value="" />
       </Keywords>
       <SampleNode name="GKO(6)primed conv72hr.001"  annotation=""  owningGroup=""  expanded="1"  sortPriority="10"  count="10000"  sampleID="50" >
         <Graph smoothing="0"  backColor="#ffffff"  foreColor="#000000"  type="Pseudocolor"  fast="1" >
           <Axis dimension="x"  name="FSC-H"  label=""  auto="auto" />
           <Axis dimension="y"  name="SSC-H"  label=""  auto="auto" />
           <GraphSettings level="5%"  smoothingHighResolution="1"  contourHighResolution="1"  histogramSmoothingCount="0"  graphResolution="256"  showOutliers="0"  drawLargeDots="0"  dotsToDraw="8000"  tint="le.chartfill.tinted.40"  lineWeight="le.lineweight.normal"  lineStyle="le.linestyle.solid" />
           <GraphEnvironment showGrid="0"  showAxes="tnlTNL"  showGates="1"  showFreqOnPlots="1"  showGateNameOnPlots="1"  showMedians="0"  showUncomped="0"  addEventParam="0"  lastYAxisName="" >
             <TextTraits font="SansSerif"  size="11"  name="Labels"  style="plain"  color="#000000"  background="#00ffffff"  just="left" />
             <TextTraits font="SansSerif"  size="11"  name="LayoutGates"  style="plain"  color="#000000"  background="#00ffffff"  just="left" />
             <TextTraits font="SansSerif"  size="9"  name="Numbers"  style="plain"  color="#000000"  background="#00ffffff"  just="left" />
             <TextTraits font="SansSerif"  size="9"  name="Legend"  style="plain"  color="#000000"  background="#00ffffff"  just="left" />
             <WindowPosition x="0"  y="0"  width="0"  height="0"  displayed="0"  panelState="" />
           </GraphEnvironment>
         </Graph>
         <Subpopulations>
           <Population name="cells"  annotation=""  owningGroup="All Samples"  expanded="1"  sortPriority="10"  count="9979" >
             <Graph smoothing="0"  backColor="#ffffff"  foreColor="#000000"  heatMapStatParameter="FL1-H"  type="Pseudocolor"  fast="1" >
               <Axis dimension="x"  name="FL1-H"  label=""  auto="auto" />
               <Axis dimension="y"  name="FL3-H"  label=""  auto="auto" />
               <GraphSettings level="5%"  smoothingHighResolution="1"  contourHighResolution="1"  histogramSmoothingCount="0"  graphResolution="256"  showOutliers="0"  drawLargeDots="0"  dotsToDraw="8000"  tint="le.chartfill.tinted.40"  lineWeight="le.lineweight.normal"  lineStyle="le.linestyle.solid" />
               <GraphEnvironment showGrid="0"  showAxes="tnlTNL"  showGates="1"  showFreqOnPlots="1"  showGateNameOnPlots="1"  showMedians="0"  showUncomped="0"  addEventParam="0"  lastYAxisName="" >
                 <TextTraits font="SansSerif"  size="11"  name="Labels"  style="plain"  color="#000000"  background="#00ffffff"  just="left" />
                 <TextTraits font="SansSerif"  size="11"  name="LayoutGates"  style="plain"  color="#000000"  background="#00ffffff"  just="left" />
                 <TextTraits font="SansSerif"  size="9"  name="Numbers"  style="plain"  color="#000000"  background="#00ffffff"  just="left" />
                 <TextTraits font="SansSerif"  size="9"  name="Legend"  style="plain"  color="#000000"  background="#00ffffff"  just="left" />
                 <WindowPosition x="833"  y="23"  width="390"  height="622"  displayed="0"  panelState="---" />
               </GraphEnvironment>
             </Graph>
             <Gate gating:id="ID1855351658" >
               <gating:PolygonGate eventsInside="1"  annoOffsetX="0"  annoOffsetY="0"  tint="#000000"  isTinted="0"  lineWeight="Normal"  userDefined="1"  quadId="-1"  gateResolution="256" >
                 <gating:dimension>
                   <data-type:fcs-dimension data-type:name="FSC-H" />
                 </gating:dimension>
                 <gating:dimension>
                   <data-type:fcs-dimension data-type:name="SSC-H" />
                 </gating:dimension>
                 <gating:vertex>
                   <gating:coordinate data-type:value="24.188976378" />
                   <gating:coordinate data-type:value="62.0606060606" />
                 </gating:vertex>
                 <gating:vertex>
                   <gating:coordinate data-type:value="116.9133858268" />
                   <gating:coordinate data-type:value="46.5454545455" />
                 </gating:vertex>
                 <gating:vertex>
                   <gating:coordinate data-type:value="201.5748031496" />
                   <gating:coordinate data-type:value="139.6363636364" />
                 </gating:vertex>
                 <gating:vertex>
                   <gating:coordinate data-type:value="237.8582677165" />
                   <gating:coordinate data-type:value="527.5151515152" />
                 </gating:vertex>
                 <gating:vertex>
                   <gating:coordinate data-type:value="258.0157480315" />
                   <gating:coordinate data-type:value="822.303030303" />
                 </gating:vertex>
                 <gating:vertex>
                   <gating:coordinate data-type:value="197.5433070866" />
                   <gating:coordinate data-type:value="992.9696969697" />
                 </gating:vertex>
                 <gating:vertex>
                   <gating:coordinate data-type:value="116.9133858268" />
                   <gating:coordinate data-type:value="1004.6060606061" />
                 </gating:vertex>
                 <gating:vertex>
                   <gating:coordinate data-type:value="24.188976378" />
                   <gating:coordinate data-type:value="1004.6060606061" />
                 </gating:vertex>
                 <gating:vertex>
                   <gating:coordinate data-type:value="4.031496063" />
                   <gating:coordinate data-type:value="861.0909090909" />
                 </gating:vertex>
                 <gating:vertex>
                   <gating:coordinate data-type:value="4.031496063" />
                   <gating:coordinate data-type:value="562.4242424242" />
                 </gating:vertex>
               </gating:PolygonGate>
             </Gate>
             <Subpopulations>
               <Population name="Q1: FL1-H- , FL3-H+"  annotation=""  owningGroup="All Samples"  expanded="1"  sortPriority="10"  count="5412" >
                 <Graph smoothing="0"  backColor="#ffffff"  foreColor="#000000"  heatMapStatParameter="FL1-H"  type="Pseudocolor"  fast="1" >
                   <Axis dimension="x"  name="FL1-H"  label=""  auto="auto" />
                   <Axis dimension="y"  name="FL3-H"  label=""  auto="auto" />
                   <GraphSettings level="5%"  smoothingHighResolution="1"  contourHighResolution="1"  histogramSmoothingCount="0"  graphResolution="256"  showOutliers="0"  drawLargeDots="0"  dotsToDraw="8000"  tint="le.chartfill.tinted.40"  lineWeight="le.lineweight.normal"  lineStyle="le.linestyle.solid" />
                   <GraphEnvironment showGrid="0"  showAxes="tnlTNL"  showGates="1"  showFreqOnPlots="1"  showGateNameOnPlots="1"  showMedians="0"  showUncomped="0"  addEventParam="0"  lastYAxisName="" >
                     <TextTraits font="SansSerif"  size="11"  name="Labels"  style="plain"  color="#000000"  background="#00ffffff"  just="left" />
                     <TextTraits font="SansSerif"  size="11"  name="LayoutGates"  style="plain"  color="#000000"  background="#00ffffff"  just="left" />
                     <TextTraits font="SansSerif"  size="9"  name="Numbers"  style="plain"  color="#000000"  background="#00ffffff"  just="left" />
                     <TextTraits font="SansSerif"  size="9"  name="Legend"  style="plain"  color="#000000"  background="#00ffffff"  just="left" />
                     <WindowPosition x="1208"  y="23"  width="394"  height="622"  displayed="1"  panelState="---" />
                   </GraphEnvironment>
                 </Graph>
                 <Gate gating:id="ID1924837745"  gating:parent_id="ID1855351658" >
                   <gating:PolygonGate eventsInside="1"  annoOffsetX="0"  annoOffsetY="0"  tint="#000000"  isTinted="0"  lineWeight="Normal"  userDefined="1"  quadId="2"  gateResolution="256" >
                     <gating:dimension>
                       <data-type:fcs-dimension data-type:name="FL1-H" />
                     </gating:dimension>
                     <gating:dimension>
                       <data-type:fcs-dimension data-type:name="FL3-H" />
                     </gating:dimension>
                     <gating:vertex>
                       <gating:coordinate data-type:value="0.9643883792" />
                       <gating:coordinate data-type:value="33.9080668189" />
                     </gating:vertex>
                     <gating:vertex>
                       <gating:coordinate data-type:value="0.9643883792" />
                       <gating:coordinate data-type:value="10355.0336648913" />
                     </gating:vertex>
                     <gating:vertex>
                       <gating:coordinate data-type:value="86.4983601298" />
                       <gating:coordinate data-type:value="10355.0336648913" />
                     </gating:vertex>
                     <gating:vertex>
                       <gating:coordinate data-type:value="86.4983601298" />
                       <gating:coordinate data-type:value="33.9080668189" />
                     </gating:vertex>
                   </gating:PolygonGate>
                 </Gate>
               </Population>
               <Population name="Q2: FL1-H+ , FL3-H+"  annotation=""  owningGroup="All Samples"  expanded="1"  sortPriority="10"  count="3237" >
                 <Graph smoothing="0"  backColor="#ffffff"  foreColor="#000000"  heatMapStatParameter="FL1-H"  type="Pseudocolor"  fast="1" >
                   <Axis dimension="x"  name="FL1-H"  label=""  auto="auto" />
                   <Axis dimension="y"  name="FL3-H"  label=""  auto="auto" />
                   <GraphSettings level="5%"  smoothingHighResolution="1"  contourHighResolution="1"  histogramSmoothingCount="0"  graphResolution="256"  showOutliers="0"  drawLargeDots="0"  dotsToDraw="8000"  tint="le.chartfill.tinted.40"  lineWeight="le.lineweight.normal"  lineStyle="le.linestyle.solid" />
                   <GraphEnvironment showGrid="0"  showAxes="tnlTNL"  showGates="1"  showFreqOnPlots="1"  showGateNameOnPlots="1"  showMedians="0"  showUncomped="0"  addEventParam="0"  lastYAxisName="" >
                     <TextTraits font="SansSerif"  size="11"  name="Labels"  style="plain"  color="#000000"  background="#00ffffff"  just="left" />
                     <TextTraits font="SansSerif"  size="11"  name="LayoutGates"  style="plain"  color="#000000"  background="#00ffffff"  just="left" />
                     <TextTraits font="SansSerif"  size="9"  name="Numbers"  style="plain"  color="#000000"  background="#00ffffff"  just="left" />
                     <TextTraits font="SansSerif"  size="9"  name="Legend"  style="plain"  color="#000000"  background="#00ffffff"  just="left" />
                     <WindowPosition x="1208"  y="23"  width="394"  height="622"  displayed="1"  panelState="---" />
                   </GraphEnvironment>
                 </Graph>
                 <Gate gating:id="ID1994482973"  gating:parent_id="ID1855351658" >
                   <gating:PolygonGate eventsInside="1"  annoOffsetX="0"  annoOffsetY="0"  tint="#000000"  isTinted="0"  lineWeight="Normal"  userDefined="1"  quadId="3"  gateResolution="256" >
                     <gating:dimension>
                       <data-type:fcs-dimension data-type:name="FL1-H" />
                     </gating:dimension>
                     <gating:dimension>
                       <data-type:fcs-dimension data-type:name="FL3-H" />
                     </gating:dimension>
                     <gating:vertex>
                       <gating:coordinate data-type:value="10000" />
                       <gating:coordinate data-type:value="552.6170019854" />
                     </gating:vertex>
                     <gating:vertex>
                       <gating:coordinate data-type:value="10000" />
                       <gating:coordinate data-type:value="10355.0336648913" />
                     </gating:vertex>
                     <gating:vertex>
                       <gating:coordinate data-type:value="86.4983601298" />
                       <gating:coordinate data-type:value="10355.0336648913" />
                     </gating:vertex>
                     <gating:vertex>
                       <gating:coordinate data-type:value="86.4983601298" />
                       <gating:coordinate data-type:value="33.9080668189" />
                     </gating:vertex>
                   </gating:PolygonGate>
                 </Gate>
               </Population>
               <Population name="Q3: FL1-H+ , FL3-H-"  annotation=""  owningGroup="All Samples"  expanded="1"  sortPriority="10"  count="111" >
                 <Graph smoothing="0"  backColor="#ffffff"  foreColor="#000000"  heatMapStatParameter="FL1-H"  type="Pseudocolor"  fast="1" >
                   <Axis dimension="x"  name="FL1-H"  label=""  auto="auto" />
                   <Axis dimension="y"  name="FL3-H"  label=""  auto="auto" />
                   <GraphSettings level="5%"  smoothingHighResolution="1"  contourHighResolution="1"  histogramSmoothingCount="0"  graphResolution="256"  showOutliers="0"  drawLargeDots="0"  dotsToDraw="8000"  tint="le.chartfill.tinted.40"  lineWeight="le.lineweight.normal"  lineStyle="le.linestyle.solid" />
                   <GraphEnvironment showGrid="0"  showAxes="tnlTNL"  showGates="1"  showFreqOnPlots="1"  showGateNameOnPlots="1"  showMedians="0"  showUncomped="0"  addEventParam="0"  lastYAxisName="" >
                     <TextTraits font="SansSerif"  size="11"  name="Labels"  style="plain"  color="#000000"  background="#00ffffff"  just="left" />
                     <TextTraits font="SansSerif"  size="11"  name="LayoutGates"  style="plain"  color="#000000"  background="#00ffffff"  just="left" />
                     <TextTraits font="SansSerif"  size="9"  name="Numbers"  style="plain"  color="#000000"  background="#00ffffff"  just="left" />
                     <TextTraits font="SansSerif"  size="9"  name="Legend"  style="plain"  color="#000000"  background="#00ffffff"  just="left" />
                     <WindowPosition x="1208"  y="23"  width="394"  height="622"  displayed="1"  panelState="---" />
                   </GraphEnvironment>
                 </Graph>
                 <Gate gating:id="ID1353453057"  gating:parent_id="ID1855351658" >
                   <gating:PolygonGate eventsInside="1"  annoOffsetX="0"  annoOffsetY="0"  tint="#000000"  isTinted="0"  lineWeight="Normal"  userDefined="1"  quadId="1"  gateResolution="256" >
                     <gating:dimension>
                       <data-type:fcs-dimension data-type:name="FL1-H" />
                     </gating:dimension>
                     <gating:dimension>
                       <data-type:fcs-dimension data-type:name="FL3-H" />
                     </gating:dimension>
                     <gating:vertex>
                       <gating:coordinate data-type:value="10000" />
                       <gating:coordinate data-type:value="552.6170019854" />
                     </gating:vertex>
                     <gating:vertex>
                       <gating:coordinate data-type:value="10000" />
                       <gating:coordinate data-type:value="1" />
                     </gating:vertex>
                     <gating:vertex>
                       <gating:coordinate data-type:value="86.4983601298" />
                       <gating:coordinate data-type:value="1" />
                     </gating:vertex>
                     <gating:vertex>
                       <gating:coordinate data-type:value="86.4983601298" />
                       <gating:coordinate data-type:value="33.9080668189" />
                     </gating:vertex>
                   </gating:PolygonGate>
                 </Gate>
               </Population>
               <Population name="Q4: FL1-H- , FL3-H-"  annotation=""  owningGroup="All Samples"  expanded="1"  sortPriority="10"  count="1277" >
                 <Graph smoothing="0"  backColor="#ffffff"  foreColor="#000000"  heatMapStatParameter="FL1-H"  type="Pseudocolor"  fast="1" >
                   <Axis dimension="x"  name="FL1-H"  label=""  auto="auto" />
                   <Axis dimension="y"  name="FL3-H"  label=""  auto="auto" />
                   <GraphSettings level="5%"  smoothingHighResolution="1"  contourHighResolution="1"  histogramSmoothingCount="0"  graphResolution="256"  showOutliers="0"  drawLargeDots="0"  dotsToDraw="8000"  tint="le.chartfill.tinted.40"  lineWeight="le.lineweight.normal"  lineStyle="le.linestyle.solid" />
                   <GraphEnvironment showGrid="0"  showAxes="tnlTNL"  showGates="1"  showFreqOnPlots="1"  showGateNameOnPlots="1"  showMedians="0"  showUncomped="0"  addEventParam="0"  lastYAxisName="" >
                     <TextTraits font="SansSerif"  size="11"  name="Labels"  style="plain"  color="#000000"  background="#00ffffff"  just="left" />
                     <TextTraits font="SansSerif"  size="11"  name="LayoutGates"  style="plain"  color="#000000"  background="#00ffffff"  just="left" />
                     <TextTraits font="SansSerif"  size="9"  name="Numbers"  style="plain"  color="#000000"  background="#00ffffff"  just="left" />
                     <TextTraits font="SansSerif"  size="9"  name="Legend"  style="plain"  color="#000000"  background="#00ffffff"  just="left" />
                     <WindowPosition x="1208"  y="23"  width="394"  height="622"  displayed="1"  panelState="---" />
                   </GraphEnvironment>
                 </Graph>
                 <Gate gating:id="ID967867155"  gating:parent_id="ID1855351658" >
                   <gating:PolygonGate eventsInside="1"  annoOffsetX="0"  annoOffsetY="0"  tint="#000000"  isTinted="0"  lineWeight="Normal"  userDefined="1"  quadId="0"  gateResolution="256" >
                     <gating:dimension>
                       <data-type:fcs-dimension data-type:name="FL1-H" />
                     </gating:dimension>
                     <gating:dimension>
                       <data-type:fcs-dimension data-type:name="FL3-H" />
                     </gating:dimension>
                     <gating:vertex>
                       <gating:coordinate data-type:value="0.9643883792" />
                       <gating:coordinate data-type:value="33.9080668189" />
                     </gating:vertex>
                     <gating:vertex>
                       <gating:coordinate data-type:value="0.9643883792" />
                       <gating:coordinate data-type:value="1" />
                     </gating:vertex>
                     <gating:vertex>
                       <gating:coordinate data-type:value="86.4983601298" />
                       <gating:coordinate data-type:value="1" />
                     </gating:vertex>
                     <gating:vertex>
                       <gating:coordinate data-type:value="86.4983601298" />
                       <gating:coordinate data-type:value="33.9080668189" />
                     </gating:vertex>
                   </gating:PolygonGate>
                 </Gate>
               </Population>
             </Subpopulations>
           </Population>
         </Subpopulations>
       </SampleNode>
     </Sample>
     <Sample>
       <DataSet uri="file:/Users/SHP2/Desktop/김성민%20Project/CloudStation/ongoing%20project/Glycogen%20AMPK%20naive/231027~%20OG2GOF6%20WT(%2310),%20DKO,%20GKO%20naive%20primed%20conversion&apos;/231101/GKO(6)primed%20conv72hr.002"  sampleID="51" />
       <Transformations>
         <transforms:linear transforms:minRange="0"  transforms:maxRange="1024"  gain="1" >
           <data-type:parameter data-type:name="FSC-H" />
         </transforms:linear>
         <transforms:linear transforms:minRange="0"  transforms:maxRange="1024"  gain="1" >
           <data-type:parameter data-type:name="SSC-H" />
         </transforms:linear>
         <transforms:log transforms:offset="1"  transforms:decades="4" >
           <data-type:parameter data-type:name="FL1-H" />
         </transforms:log>
         <transforms:log transforms:offset="1"  transforms:decades="4" >
           <data-type:parameter data-type:name="FL2-H" />
         </transforms:log>
         <transforms:log transforms:offset="1"  transforms:decades="4" >
           <data-type:parameter data-type:name="FL3-H" />
         </transforms:log>
         <transforms:linear transforms:minRange="0"  transforms:maxRange="1024"  gain="1" >
           <data-type:parameter data-type:name="FL2-A" />
         </transforms:linear>
         <transforms:linear transforms:minRange="0"  transforms:maxRange="1024"  gain="1" >
           <data-type:parameter data-type:name="FL2-W" />
         </transforms:linear>
       </Transformations>
       <Keywords>
         <Keyword name="$DATE"  value="01-Nov-23" />
         <Keyword name="FILE GUID"  value="0ABFD275-560E-4BFF-9F86-FF20DA2FC1FF" />
         <Keyword name="$FIL"  value="GKO(6)primed conv72hr.002" />
         <Keyword name="P7THRESVOL"  value="52" />
         <Keyword name="CalibFile"  value="FALSE" />
         <Keyword name="BD$LASERMODE"  value="1" />
         <Keyword name="BD$WORD63"  value="869" />
         <Keyword name="BD$WORD62"  value="47" />
         <Keyword name="BD$WORD61"  value="883" />
         <Keyword name="BD$WORD60"  value="97" />
         <Keyword name="BD$WORD59"  value="579" />
         <Keyword name="BD$WORD58"  value="101" />
         <Keyword name="BD$WORD57"  value="617" />
         <Keyword name="BD$WORD56"  value="623" />
         <Keyword name="BD$WORD55"  value="848" />
         <Keyword name="BD$WORD54"  value="585" />
         <Keyword name="BD$WORD53"  value="377" />
         <Keyword name="BD$WORD52"  value="107" />
         <Keyword name="BD$WORD51"  value="52" />
         <Keyword name="BD$WORD50"  value="0" />
         <Keyword name="BD$WORD49"  value="0" />
         <Keyword name="BD$WORD48"  value="800" />
         <Keyword name="BD$WORD47"  value="54" />
         <Keyword name="BD$WORD46"  value="1023" />
         <Keyword name="BD$WORD45"  value="1023" />
         <Keyword name="BD$WORD44"  value="1023" />
         <Keyword name="BD$WORD43"  value="0" />
         <Keyword name="BD$WORD42"  value="100" />
         <Keyword name="BD$WORD41"  value="100" />
         <Keyword name="BD$WORD40"  value="3" />
         <Keyword name="BD$WORD39"  value="3" />
         <Keyword name="BD$WORD38"  value="280" />
         <Keyword name="BD$WORD37"  value="60" />
         <Keyword name="BD$WORD36"  value="0" />
         <Keyword name="BD$WORD35"  value="0" />
         <Keyword name="BD$WORD34"  value="0" />
         <Keyword name="BD$WORD33"  value="52" />
         <Keyword name="BD$WORD32"  value="52" />
         <Keyword name="BD$WORD31"  value="52" />
         <Keyword name="BD$WORD30"  value="52" />
         <Keyword name="BD$WORD29"  value="52" />
         <Keyword name="BD$WORD28"  value="136" />
         <Keyword name="BD$WORD27"  value="0" />
         <Keyword name="BD$WORD26"  value="0" />
         <Keyword name="BD$WORD25"  value="0" />
         <Keyword name="BD$WORD24"  value="1" />
         <Keyword name="BD$WORD23"  value="1" />
         <Keyword name="BD$WORD22"  value="100" />
         <Keyword name="BD$WORD21"  value="100" />
         <Keyword name="BD$WORD20"  value="100" />
         <Keyword name="BD$WORD19"  value="100" />
         <Keyword name="BD$WORD18"  value="114" />
         <Keyword name="BD$WORD17"  value="554" />
         <Keyword name="BD$WORD16"  value="550" />
         <Keyword name="BD$WORD15"  value="407" />
         <Keyword name="BD$WORD14"  value="343" />
         <Keyword name="BD$WORD13"  value="4" />
         <Keyword name="BD$WORD12"  value="592" />
         <Keyword name="BD$WORD11"  value="225" />
         <Keyword name="BD$WORD10"  value="0" />
         <Keyword name="BD$WORD9"  value="397" />
         <Keyword name="BD$WORD8"  value="393" />
         <Keyword name="BD$WORD7"  value="393" />
         <Keyword name="BD$WORD6"  value="393" />
         <Keyword name="BD$WORD5"  value="393" />
         <Keyword name="BD$WORD4"  value="542" />
         <Keyword name="BD$WORD3"  value="540" />
         <Keyword name="BD$WORD2"  value="400" />
         <Keyword name="BD$WORD1"  value="331" />
         <Keyword name="BD$WORD0"  value="255" />
         <Keyword name="BD$P7N"  value="FL2-W" />
         <Keyword name="BD$P6N"  value="FL2-A" />
         <Keyword name="BD$P5N"  value="FL3-H" />
         <Keyword name="BD$P4N"  value="FL2-H" />
         <Keyword name="BD$P3N"  value="FL1-H" />
         <Keyword name="BD$P2N"  value="SSC-H" />
         <Keyword name="BD$P1N"  value="FSC-H" />
         <Keyword name="BD$NPAR"  value="7" />
         <Keyword name="BD$AcqLibVersion"  value="6.0" />
         <Keyword name="$ETIM"  value="14:48:58" />
         <Keyword name="$BTIM"  value="14:48:26" />
         <Keyword name="CYTNUM"  value="0123456789" />
         <Keyword name="$CYT"  value="FACSCalibur" />
         <Keyword name="$OP"  value="Administrator" />
         <Keyword name="END BATCH"  value="TRUE" />
         <Keyword name="START BATCH"  value="TRUE" />
         <Keyword name="TUBE NAME"  value="Untitled" />
         <Keyword name="PANEL NAME"  value="Untitled Acquisition Tube List" />
         <Keyword name="$P7E"  value="0,0" />
         <Keyword name="$P7B"  value="16" />
         <Keyword name="$P7R"  value="1024" />
         <Keyword name="$P7N"  value="FL2-W" />
         <Keyword name="$P6E"  value="0,0" />
         <Keyword name="$P6B"  value="16" />
         <Keyword name="$P6R"  value="1024" />
         <Keyword name="$P6N"  value="FL2-A" />
         <Keyword name="$P5E"  value="4,0" />
         <Keyword name="$P5B"  value="16" />
         <Keyword name="$P5R"  value="1024" />
         <Keyword name="$P5N"  value="FL3-H" />
         <Keyword name="$P4E"  value="4,0" />
         <Keyword name="$P4B"  value="16" />
         <Keyword name="$P4R"  value="1024" />
         <Keyword name="$P4N"  value="FL2-H" />
         <Keyword name="$P3E"  value="4,0" />
         <Keyword name="$P3B"  value="16" />
         <Keyword name="$P3R"  value="1024" />
         <Keyword name="$P3N"  value="FL1-H" />
         <Keyword name="$P2E"  value="0,0" />
         <Keyword name="$P2B"  value="16" />
         <Keyword name="$P2R"  value="1024" />
         <Keyword name="$P2N"  value="SSC-H" />
         <Keyword name="$P1E"  value="0,0" />
         <Keyword name="$P1B"  value="16" />
         <Keyword name="$P1R"  value="1024" />
         <Keyword name="$P1N"  value="FSC-H" />
         <Keyword name="$PAR"  value="7" />
         <Keyword name="$MODE"  value="L" />
         <Keyword name="$TOT"  value="10000" />
         <Keyword name="WORKSTATION"  value="(Unavailable)" />
         <Keyword name="LOGIN NAME"  value="Administrator" />
         <Keyword name="CREATOR"  value="CellQuest Pro  6.0" />
         <Keyword name="$SYS"  value="Macintosh System Software 10.6.4" />
         <Keyword name="$NEXTDATA"  value="0" />
         <Keyword name="$DATATYPE"  value="I" />
         <Keyword name="$BYTEORD"  value="4,3,2,1" />
         <Keyword name="FJ_FCS_VERSION"  value="2" />
         <Keyword name="$P1S"  value="" />
         <Keyword name="$P2S"  value="" />
         <Keyword name="$P3S"  value="" />
         <Keyword name="$P4S"  value="" />
         <Keyword name="$P5S"  value="" />
         <Keyword name="$P6S"  value="" />
         <Keyword name="$P7S"  value="" />
       </Keywords>
       <SampleNode name="GKO(6)primed conv72hr.002"  annotation=""  owningGroup=""  expanded="1"  sortPriority="10"  count="10000"  sampleID="51" >
         <Graph smoothing="0"  backColor="#ffffff"  foreColor="#000000"  type="Pseudocolor"  fast="1" >
           <Axis dimension="x"  name="FSC-H"  label=""  auto="auto" />
           <Axis dimension="y"  name="SSC-H"  label=""  auto="auto" />
           <GraphSettings level="5%"  smoothingHighResolution="1"  contourHighResolution="1"  histogramSmoothingCount="0"  graphResolution="256"  showOutliers="0"  drawLargeDots="0"  dotsToDraw="8000"  tint="le.chartfill.tinted.40"  lineWeight="le.lineweight.normal"  lineStyle="le.linestyle.solid" />
           <GraphEnvironment showGrid="0"  showAxes="tnlTNL"  showGates="1"  showFreqOnPlots="1"  showGateNameOnPlots="1"  showMedians="0"  showUncomped="0"  addEventParam="0"  lastYAxisName="" >
             <TextTraits font="SansSerif"  size="11"  name="Labels"  style="plain"  color="#000000"  background="#00ffffff"  just="left" />
             <TextTraits font="SansSerif"  size="11"  name="LayoutGates"  style="plain"  color="#000000"  background="#00ffffff"  just="left" />
             <TextTraits font="SansSerif"  size="9"  name="Numbers"  style="plain"  color="#000000"  background="#00ffffff"  just="left" />
             <TextTraits font="SansSerif"  size="9"  name="Legend"  style="plain"  color="#000000"  background="#00ffffff"  just="left" />
             <WindowPosition x="0"  y="0"  width="0"  height="0"  displayed="0"  panelState="" />
           </GraphEnvironment>
         </Graph>
         <Subpopulations>
           <Population name="cells"  annotation=""  owningGroup="All Samples"  expanded="1"  sortPriority="10"  count="9985" >
             <Graph smoothing="0"  backColor="#ffffff"  foreColor="#000000"  heatMapStatParameter="FL1-H"  type="Pseudocolor"  fast="1" >
               <Axis dimension="x"  name="FSC-H"  label=""  auto="auto" />
               <Axis dimension="y"  name="SSC-H"  label=""  auto="auto" />
               <GraphSettings level="5%"  smoothingHighResolution="1"  contourHighResolution="1"  histogramSmoothingCount="0"  graphResolution="256"  showOutliers="0"  drawLargeDots="0"  dotsToDraw="8000"  tint="le.chartfill.tinted.40"  lineWeight="le.lineweight.normal"  lineStyle="le.linestyle.solid" />
               <GraphEnvironment showGrid="0"  showAxes="tnlTNL"  showGates="1"  showFreqOnPlots="1"  showGateNameOnPlots="1"  showMedians="0"  showUncomped="0"  addEventParam="0"  lastYAxisName="" >
                 <TextTraits font="SansSerif"  size="11"  name="Labels"  style="plain"  color="#000000"  background="#00ffffff"  just="left" />
                 <TextTraits font="SansSerif"  size="11"  name="LayoutGates"  style="plain"  color="#000000"  background="#00ffffff"  just="left" />
                 <TextTraits font="SansSerif"  size="9"  name="Numbers"  style="plain"  color="#000000"  background="#00ffffff"  just="left" />
                 <TextTraits font="SansSerif"  size="9"  name="Legend"  style="plain"  color="#000000"  background="#00ffffff"  just="left" />
                 <WindowPosition x="833"  y="23"  width="390"  height="622"  displayed="1"  panelState="---" />
               </GraphEnvironment>
             </Graph>
             <Gate gating:id="ID514225261" >
               <gating:PolygonGate eventsInside="1"  annoOffsetX="0"  annoOffsetY="0"  tint="#000000"  isTinted="0"  lineWeight="Normal"  userDefined="1"  quadId="-1"  gateResolution="256" >
                 <gating:dimension>
                   <data-type:fcs-dimension data-type:name="FSC-H" />
                 </gating:dimension>
                 <gating:dimension>
                   <data-type:fcs-dimension data-type:name="SSC-H" />
                 </gating:dimension>
                 <gating:vertex>
                   <gating:coordinate data-type:value="24.188976378" />
                   <gating:coordinate data-type:value="62.0606060606" />
                 </gating:vertex>
                 <gating:vertex>
                   <gating:coordinate data-type:value="116.9133858268" />
                   <gating:coordinate data-type:value="46.5454545455" />
                 </gating:vertex>
                 <gating:vertex>
                   <gating:coordinate data-type:value="201.5748031496" />
                   <gating:coordinate data-type:value="139.6363636364" />
                 </gating:vertex>
                 <gating:vertex>
                   <gating:coordinate data-type:value="237.8582677165" />
                   <gating:coordinate data-type:value="527.5151515152" />
                 </gating:vertex>
                 <gating:vertex>
                   <gating:coordinate data-type:value="258.0157480315" />
                   <gating:coordinate data-type:value="822.303030303" />
                 </gating:vertex>
                 <gating:vertex>
                   <gating:coordinate data-type:value="197.5433070866" />
                   <gating:coordinate data-type:value="992.9696969697" />
                 </gating:vertex>
                 <gating:vertex>
                   <gating:coordinate data-type:value="116.9133858268" />
                   <gating:coordinate data-type:value="1004.6060606061" />
                 </gating:vertex>
                 <gating:vertex>
                   <gating:coordinate data-type:value="24.188976378" />
                   <gating:coordinate data-type:value="1004.6060606061" />
                 </gating:vertex>
                 <gating:vertex>
                   <gating:coordinate data-type:value="4.031496063" />
                   <gating:coordinate data-type:value="861.0909090909" />
                 </gating:vertex>
                 <gating:vertex>
                   <gating:coordinate data-type:value="4.031496063" />
                   <gating:coordinate data-type:value="562.4242424242" />
                 </gating:vertex>
               </gating:PolygonGate>
             </Gate>
             <Subpopulations>
               <Population name="Q1: FL1-H- , FL3-H+"  annotation=""  owningGroup="All Samples"  expanded="1"  sortPriority="10"  count="5437" >
                 <Graph smoothing="0"  backColor="#ffffff"  foreColor="#000000"  heatMapStatParameter="FL1-H"  type="Pseudocolor"  fast="1" >
                   <Axis dimension="x"  name="FL1-H"  label=""  auto="auto" />
                   <Axis dimension="y"  name="FL3-H"  label=""  auto="auto" />
                   <GraphSettings level="5%"  smoothingHighResolution="1"  contourHighResolution="1"  histogramSmoothingCount="0"  graphResolution="256"  showOutliers="0"  drawLargeDots="0"  dotsToDraw="8000"  tint="le.chartfill.tinted.40"  lineWeight="le.lineweight.normal"  lineStyle="le.linestyle.solid" />
                   <GraphEnvironment showGrid="0"  showAxes="tnlTNL"  showGates="1"  showFreqOnPlots="1"  showGateNameOnPlots="1"  showMedians="0"  showUncomped="0"  addEventParam="0"  lastYAxisName="" >
                     <TextTraits font="SansSerif"  size="11"  name="Labels"  style="plain"  color="#000000"  background="#00ffffff"  just="left" />
                     <TextTraits font="SansSerif"  size="11"  name="LayoutGates"  style="plain"  color="#000000"  background="#00ffffff"  just="left" />
                     <TextTraits font="SansSerif"  size="9"  name="Numbers"  style="plain"  color="#000000"  background="#00ffffff"  just="left" />
                     <TextTraits font="SansSerif"  size="9"  name="Legend"  style="plain"  color="#000000"  background="#00ffffff"  just="left" />
                     <WindowPosition x="1208"  y="23"  width="394"  height="622"  displayed="1"  panelState="---" />
                   </GraphEnvironment>
                 </Graph>
                 <Gate gating:id="ID1670525737"  gating:parent_id="ID514225261" >
                   <gating:PolygonGate eventsInside="1"  annoOffsetX="0"  annoOffsetY="0"  tint="#000000"  isTinted="0"  lineWeight="Normal"  userDefined="1"  quadId="2"  gateResolution="256" >
                     <gating:dimension>
                       <data-type:fcs-dimension data-type:name="FL1-H" />
                     </gating:dimension>
                     <gating:dimension>
                       <data-type:fcs-dimension data-type:name="FL3-H" />
                     </gating:dimension>
                     <gating:vertex>
                       <gating:coordinate data-type:value="0.9643883792" />
                       <gating:coordinate data-type:value="33.9080668189" />
                     </gating:vertex>
                     <gating:vertex>
                       <gating:coordinate data-type:value="0.9643883792" />
                       <gating:coordinate data-type:value="10355.0336648913" />
                     </gating:vertex>
                     <gating:vertex>
                       <gating:coordinate data-type:value="86.4983601298" />
                       <gating:coordinate data-type:value="10355.0336648913" />
                     </gating:vertex>
                     <gating:vertex>
                       <gating:coordinate data-type:value="86.4983601298" />
                       <gating:coordinate data-type:value="33.9080668189" />
                     </gating:vertex>
                   </gating:PolygonGate>
                 </Gate>
               </Population>
               <Population name="Q2: FL1-H+ , FL3-H+"  annotation=""  owningGroup="All Samples"  expanded="1"  sortPriority="10"  count="3187" >
                 <Graph smoothing="0"  backColor="#ffffff"  foreColor="#000000"  heatMapStatParameter="FL1-H"  type="Pseudocolor"  fast="1" >
                   <Axis dimension="x"  name="FL1-H"  label=""  auto="auto" />
                   <Axis dimension="y"  name="FL3-H"  label=""  auto="auto" />
                   <GraphSettings level="5%"  smoothingHighResolution="1"  contourHighResolution="1"  histogramSmoothingCount="0"  graphResolution="256"  showOutliers="0"  drawLargeDots="0"  dotsToDraw="8000"  tint="le.chartfill.tinted.40"  lineWeight="le.lineweight.normal"  lineStyle="le.linestyle.solid" />
                   <GraphEnvironment showGrid="0"  showAxes="tnlTNL"  showGates="1"  showFreqOnPlots="1"  showGateNameOnPlots="1"  showMedians="0"  showUncomped="0"  addEventParam="0"  lastYAxisName="" >
                     <TextTraits font="SansSerif"  size="11"  name="Labels"  style="plain"  color="#000000"  background="#00ffffff"  just="left" />
                     <TextTraits font="SansSerif"  size="11"  name="LayoutGates"  style="plain"  color="#000000"  background="#00ffffff"  just="left" />
                     <TextTraits font="SansSerif"  size="9"  name="Numbers"  style="plain"  color="#000000"  background="#00ffffff"  just="left" />
                     <TextTraits font="SansSerif"  size="9"  name="Legend"  style="plain"  color="#000000"  background="#00ffffff"  just="left" />
                     <WindowPosition x="1208"  y="23"  width="394"  height="622"  displayed="1"  panelState="---" />
                   </GraphEnvironment>
                 </Graph>
                 <Gate gating:id="ID1400829276"  gating:parent_id="ID514225261" >
                   <gating:PolygonGate eventsInside="1"  annoOffsetX="0"  annoOffsetY="0"  tint="#000000"  isTinted="0"  lineWeight="Normal"  userDefined="1"  quadId="3"  gateResolution="256" >
                     <gating:dimension>
                       <data-type:fcs-dimension data-type:name="FL1-H" />
                     </gating:dimension>
                     <gating:dimension>
                       <data-type:fcs-dimension data-type:name="FL3-H" />
                     </gating:dimension>
                     <gating:vertex>
                       <gating:coordinate data-type:value="10000" />
                       <gating:coordinate data-type:value="552.6170019854" />
                     </gating:vertex>
                     <gating:vertex>
                       <gating:coordinate data-type:value="10000" />
                       <gating:coordinate data-type:value="10355.0336648913" />
                     </gating:vertex>
                     <gating:vertex>
                       <gating:coordinate data-type:value="86.4983601298" />
                       <gating:coordinate data-type:value="10355.0336648913" />
                     </gating:vertex>
                     <gating:vertex>
                       <gating:coordinate data-type:value="86.4983601298" />
                       <gating:coordinate data-type:value="33.9080668189" />
                     </gating:vertex>
                   </gating:PolygonGate>
                 </Gate>
               </Population>
               <Population name="Q3: FL1-H+ , FL3-H-"  annotation=""  owningGroup="All Samples"  expanded="1"  sortPriority="10"  count="105" >
                 <Graph smoothing="0"  backColor="#ffffff"  foreColor="#000000"  heatMapStatParameter="FL1-H"  type="Pseudocolor"  fast="1" >
                   <Axis dimension="x"  name="FL1-H"  label=""  auto="auto" />
                   <Axis dimension="y"  name="FL3-H"  label=""  auto="auto" />
                   <GraphSettings level="5%"  smoothingHighResolution="1"  contourHighResolution="1"  histogramSmoothingCount="0"  graphResolution="256"  showOutliers="0"  drawLargeDots="0"  dotsToDraw="8000"  tint="le.chartfill.tinted.40"  lineWeight="le.lineweight.normal"  lineStyle="le.linestyle.solid" />
                   <GraphEnvironment showGrid="0"  showAxes="tnlTNL"  showGates="1"  showFreqOnPlots="1"  showGateNameOnPlots="1"  showMedians="0"  showUncomped="0"  addEventParam="0"  lastYAxisName="" >
                     <TextTraits font="SansSerif"  size="11"  name="Labels"  style="plain"  color="#000000"  background="#00ffffff"  just="left" />
                     <TextTraits font="SansSerif"  size="11"  name="LayoutGates"  style="plain"  color="#000000"  background="#00ffffff"  just="left" />
                     <TextTraits font="SansSerif"  size="9"  name="Numbers"  style="plain"  color="#000000"  background="#00ffffff"  just="left" />
                     <TextTraits font="SansSerif"  size="9"  name="Legend"  style="plain"  color="#000000"  background="#00ffffff"  just="left" />
                     <WindowPosition x="1208"  y="23"  width="394"  height="622"  displayed="1"  panelState="---" />
                   </GraphEnvironment>
                 </Graph>
                 <Gate gating:id="ID1772905667"  gating:parent_id="ID514225261" >
                   <gating:PolygonGate eventsInside="1"  annoOffsetX="0"  annoOffsetY="0"  tint="#000000"  isTinted="0"  lineWeight="Normal"  userDefined="1"  quadId="1"  gateResolution="256" >
                     <gating:dimension>
                       <data-type:fcs-dimension data-type:name="FL1-H" />
                     </gating:dimension>
                     <gating:dimension>
                       <data-type:fcs-dimension data-type:name="FL3-H" />
                     </gating:dimension>
                     <gating:vertex>
                       <gating:coordinate data-type:value="10000" />
                       <gating:coordinate data-type:value="552.6170019854" />
                     </gating:vertex>
                     <gating:vertex>
                       <gating:coordinate data-type:value="10000" />
                       <gating:coordinate data-type:value="1" />
                     </gating:vertex>
                     <gating:vertex>
                       <gating:coordinate data-type:value="86.4983601298" />
                       <gating:coordinate data-type:value="1" />
                     </gating:vertex>
                     <gating:vertex>
                       <gating:coordinate data-type:value="86.4983601298" />
                       <gating:coordinate data-type:value="33.9080668189" />
                     </gating:vertex>
                   </gating:PolygonGate>
                 </Gate>
               </Population>
               <Population name="Q4: FL1-H- , FL3-H-"  annotation=""  owningGroup="All Samples"  expanded="1"  sortPriority="10"  count="1329" >
                 <Graph smoothing="0"  backColor="#ffffff"  foreColor="#000000"  heatMapStatParameter="FL1-H"  type="Pseudocolor"  fast="1" >
                   <Axis dimension="x"  name="FL1-H"  label=""  auto="auto" />
                   <Axis dimension="y"  name="FL3-H"  label=""  auto="auto" />
                   <GraphSettings level="5%"  smoothingHighResolution="1"  contourHighResolution="1"  histogramSmoothingCount="0"  graphResolution="256"  showOutliers="0"  drawLargeDots="0"  dotsToDraw="8000"  tint="le.chartfill.tinted.40"  lineWeight="le.lineweight.normal"  lineStyle="le.linestyle.solid" />
                   <GraphEnvironment showGrid="0"  showAxes="tnlTNL"  showGates="1"  showFreqOnPlots="1"  showGateNameOnPlots="1"  showMedians="0"  showUncomped="0"  addEventParam="0"  lastYAxisName="" >
                     <TextTraits font="SansSerif"  size="11"  name="Labels"  style="plain"  color="#000000"  background="#00ffffff"  just="left" />
                     <TextTraits font="SansSerif"  size="11"  name="LayoutGates"  style="plain"  color="#000000"  background="#00ffffff"  just="left" />
                     <TextTraits font="SansSerif"  size="9"  name="Numbers"  style="plain"  color="#000000"  background="#00ffffff"  just="left" />
                     <TextTraits font="SansSerif"  size="9"  name="Legend"  style="plain"  color="#000000"  background="#00ffffff"  just="left" />
                     <WindowPosition x="1208"  y="23"  width="394"  height="622"  displayed="1"  panelState="---" />
                   </GraphEnvironment>
                 </Graph>
                 <Gate gating:id="ID1149530247"  gating:parent_id="ID514225261" >
                   <gating:PolygonGate eventsInside="1"  annoOffsetX="0"  annoOffsetY="0"  tint="#000000"  isTinted="0"  lineWeight="Normal"  userDefined="1"  quadId="0"  gateResolution="256" >
                     <gating:dimension>
                       <data-type:fcs-dimension data-type:name="FL1-H" />
                     </gating:dimension>
                     <gating:dimension>
                       <data-type:fcs-dimension data-type:name="FL3-H" />
                     </gating:dimension>
                     <gating:vertex>
                       <gating:coordinate data-type:value="0.9643883792" />
                       <gating:coordinate data-type:value="33.9080668189" />
                     </gating:vertex>
                     <gating:vertex>
                       <gating:coordinate data-type:value="0.9643883792" />
                       <gating:coordinate data-type:value="1" />
                     </gating:vertex>
                     <gating:vertex>
                       <gating:coordinate data-type:value="86.4983601298" />
                       <gating:coordinate data-type:value="1" />
                     </gating:vertex>
                     <gating:vertex>
                       <gating:coordinate data-type:value="86.4983601298" />
                       <gating:coordinate data-type:value="33.9080668189" />
                     </gating:vertex>
                   </gating:PolygonGate>
                 </Gate>
               </Population>
             </Subpopulations>
           </Population>
         </Subpopulations>
       </SampleNode>
     </Sample>
     <Sample>
       <DataSet uri="file:/Users/SHP2/Desktop/김성민%20Project/CloudStation/ongoing%20project/Glycogen%20AMPK%20naive/231027~%20OG2GOF6%20WT(%2310),%20DKO,%20GKO%20naive%20primed%20conversion&apos;/231101/GKO(6)primed%20conv72hr.003"  sampleID="52" />
       <Transformations>
         <transforms:linear transforms:minRange="0"  transforms:maxRange="1024"  gain="1" >
           <data-type:parameter data-type:name="FSC-H" />
         </transforms:linear>
         <transforms:linear transforms:minRange="0"  transforms:maxRange="1024"  gain="1" >
           <data-type:parameter data-type:name="SSC-H" />
         </transforms:linear>
         <transforms:log transforms:offset="1"  transforms:decades="4" >
           <data-type:parameter data-type:name="FL1-H" />
         </transforms:log>
         <transforms:log transforms:offset="1"  transforms:decades="4" >
           <data-type:parameter data-type:name="FL2-H" />
         </transforms:log>
         <transforms:log transforms:offset="1"  transforms:decades="4" >
           <data-type:parameter data-type:name="FL3-H" />
         </transforms:log>
         <transforms:linear transforms:minRange="0"  transforms:maxRange="1024"  gain="1" >
           <data-type:parameter data-type:name="FL2-A" />
         </transforms:linear>
         <transforms:linear transforms:minRange="0"  transforms:maxRange="1024"  gain="1" >
           <data-type:parameter data-type:name="FL2-W" />
         </transforms:linear>
       </Transformations>
       <Keywords>
         <Keyword name="$DATE"  value="01-Nov-23" />
         <Keyword name="FILE GUID"  value="649AF66E-31C9-40BF-8158-750B2C1BC4EE" />
         <Keyword name="$FIL"  value="GKO(6)primed conv72hr.003" />
         <Keyword name="P7THRESVOL"  value="52" />
         <Keyword name="CalibFile"  value="FALSE" />
         <Keyword name="BD$LASERMODE"  value="1" />
         <Keyword name="BD$WORD63"  value="869" />
         <Keyword name="BD$WORD62"  value="47" />
         <Keyword name="BD$WORD61"  value="883" />
         <Keyword name="BD$WORD60"  value="97" />
         <Keyword name="BD$WORD59"  value="579" />
         <Keyword name="BD$WORD58"  value="101" />
         <Keyword name="BD$WORD57"  value="617" />
         <Keyword name="BD$WORD56"  value="623" />
         <Keyword name="BD$WORD55"  value="848" />
         <Keyword name="BD$WORD54"  value="585" />
         <Keyword name="BD$WORD53"  value="377" />
         <Keyword name="BD$WORD52"  value="107" />
         <Keyword name="BD$WORD51"  value="52" />
         <Keyword name="BD$WORD50"  value="0" />
         <Keyword name="BD$WORD49"  value="0" />
         <Keyword name="BD$WORD48"  value="800" />
         <Keyword name="BD$WORD47"  value="54" />
         <Keyword name="BD$WORD46"  value="1023" />
         <Keyword name="BD$WORD45"  value="1023" />
         <Keyword name="BD$WORD44"  value="1023" />
         <Keyword name="BD$WORD43"  value="0" />
         <Keyword name="BD$WORD42"  value="100" />
         <Keyword name="BD$WORD41"  value="100" />
         <Keyword name="BD$WORD40"  value="3" />
         <Keyword name="BD$WORD39"  value="3" />
         <Keyword name="BD$WORD38"  value="280" />
         <Keyword name="BD$WORD37"  value="60" />
         <Keyword name="BD$WORD36"  value="0" />
         <Keyword name="BD$WORD35"  value="0" />
         <Keyword name="BD$WORD34"  value="0" />
         <Keyword name="BD$WORD33"  value="52" />
         <Keyword name="BD$WORD32"  value="52" />
         <Keyword name="BD$WORD31"  value="52" />
         <Keyword name="BD$WORD30"  value="52" />
         <Keyword name="BD$WORD29"  value="52" />
         <Keyword name="BD$WORD28"  value="136" />
         <Keyword name="BD$WORD27"  value="0" />
         <Keyword name="BD$WORD26"  value="0" />
         <Keyword name="BD$WORD25"  value="0" />
         <Keyword name="BD$WORD24"  value="1" />
         <Keyword name="BD$WORD23"  value="1" />
         <Keyword name="BD$WORD22"  value="100" />
         <Keyword name="BD$WORD21"  value="100" />
         <Keyword name="BD$WORD20"  value="100" />
         <Keyword name="BD$WORD19"  value="100" />
         <Keyword name="BD$WORD18"  value="114" />
         <Keyword name="BD$WORD17"  value="554" />
         <Keyword name="BD$WORD16"  value="550" />
         <Keyword name="BD$WORD15"  value="407" />
         <Keyword name="BD$WORD14"  value="343" />
         <Keyword name="BD$WORD13"  value="4" />
         <Keyword name="BD$WORD12"  value="592" />
         <Keyword name="BD$WORD11"  value="309" />
         <Keyword name="BD$WORD10"  value="0" />
         <Keyword name="BD$WORD9"  value="394" />
         <Keyword name="BD$WORD8"  value="394" />
         <Keyword name="BD$WORD7"  value="393" />
         <Keyword name="BD$WORD6"  value="394" />
         <Keyword name="BD$WORD5"  value="393" />
         <Keyword name="BD$WORD4"  value="541" />
         <Keyword name="BD$WORD3"  value="536" />
         <Keyword name="BD$WORD2"  value="394" />
         <Keyword name="BD$WORD1"  value="337" />
         <Keyword name="BD$WORD0"  value="255" />
         <Keyword name="BD$P7N"  value="FL2-W" />
         <Keyword name="BD$P6N"  value="FL2-A" />
         <Keyword name="BD$P5N"  value="FL3-H" />
         <Keyword name="BD$P4N"  value="FL2-H" />
         <Keyword name="BD$P3N"  value="FL1-H" />
         <Keyword name="BD$P2N"  value="SSC-H" />
         <Keyword name="BD$P1N"  value="FSC-H" />
         <Keyword name="BD$NPAR"  value="7" />
         <Keyword name="BD$AcqLibVersion"  value="6.0" />
         <Keyword name="$ETIM"  value="14:49:31" />
         <Keyword name="$BTIM"  value="14:48:59" />
         <Keyword name="CYTNUM"  value="0123456789" />
         <Keyword name="$CYT"  value="FACSCalibur" />
         <Keyword name="$OP"  value="Administrator" />
         <Keyword name="END BATCH"  value="TRUE" />
         <Keyword name="START BATCH"  value="TRUE" />
         <Keyword name="TUBE NAME"  value="Untitled" />
         <Keyword name="PANEL NAME"  value="Untitled Acquisition Tube List" />
         <Keyword name="$P7E"  value="0,0" />
         <Keyword name="$P7B"  value="16" />
         <Keyword name="$P7R"  value="1024" />
         <Keyword name="$P7N"  value="FL2-W" />
         <Keyword name="$P6E"  value="0,0" />
         <Keyword name="$P6B"  value="16" />
         <Keyword name="$P6R"  value="1024" />
         <Keyword name="$P6N"  value="FL2-A" />
         <Keyword name="$P5E"  value="4,0" />
         <Keyword name="$P5B"  value="16" />
         <Keyword name="$P5R"  value="1024" />
         <Keyword name="$P5N"  value="FL3-H" />
         <Keyword name="$P4E"  value="4,0" />
         <Keyword name="$P4B"  value="16" />
         <Keyword name="$P4R"  value="1024" />
         <Keyword name="$P4N"  value="FL2-H" />
         <Keyword name="$P3E"  value="4,0" />
         <Keyword name="$P3B"  value="16" />
         <Keyword name="$P3R"  value="1024" />
         <Keyword name="$P3N"  value="FL1-H" />
         <Keyword name="$P2E"  value="0,0" />
         <Keyword name="$P2B"  value="16" />
         <Keyword name="$P2R"  value="1024" />
         <Keyword name="$P2N"  value="SSC-H" />
         <Keyword name="$P1E"  value="0,0" />
         <Keyword name="$P1B"  value="16" />
         <Keyword name="$P1R"  value="1024" />
         <Keyword name="$P1N"  value="FSC-H" />
         <Keyword name="$PAR"  value="7" />
         <Keyword name="$MODE"  value="L" />
         <Keyword name="$TOT"  value="10000" />
         <Keyword name="WORKSTATION"  value="(Unavailable)" />
         <Keyword name="LOGIN NAME"  value="Administrator" />
         <Keyword name="CREATOR"  value="CellQuest Pro  6.0" />
         <Keyword name="$SYS"  value="Macintosh System Software 10.6.4" />
         <Keyword name="$NEXTDATA"  value="0" />
         <Keyword name="$DATATYPE"  value="I" />
         <Keyword name="$BYTEORD"  value="4,3,2,1" />
         <Keyword name="FJ_FCS_VERSION"  value="2" />
         <Keyword name="$P1S"  value="" />
         <Keyword name="$P2S"  value="" />
         <Keyword name="$P3S"  value="" />
         <Keyword name="$P4S"  value="" />
         <Keyword name="$P5S"  value="" />
         <Keyword name="$P6S"  value="" />
         <Keyword name="$P7S"  value="" />
       </Keywords>
       <SampleNode name="GKO(6)primed conv72hr.003"  annotation=""  owningGroup=""  expanded="1"  sortPriority="10"  count="10000"  sampleID="52" >
         <Graph smoothing="0"  backColor="#ffffff"  foreColor="#000000"  type="Pseudocolor"  fast="1" >
           <Axis dimension="x"  name="FSC-H"  label=""  auto="auto" />
           <Axis dimension="y"  name="SSC-H"  label=""  auto="auto" />
           <GraphSettings level="5%"  smoothingHighResolution="1"  contourHighResolution="1"  histogramSmoothingCount="0"  graphResolution="256"  showOutliers="0"  drawLargeDots="0"  dotsToDraw="8000"  tint="le.chartfill.tinted.40"  lineWeight="le.lineweight.normal"  lineStyle="le.linestyle.solid" />
           <GraphEnvironment showGrid="0"  showAxes="tnlTNL"  showGates="1"  showFreqOnPlots="1"  showGateNameOnPlots="1"  showMedians="0"  showUncomped="0"  addEventParam="0"  lastYAxisName="" >
             <TextTraits font="SansSerif"  size="11"  name="Labels"  style="plain"  color="#000000"  background="#00ffffff"  just="left" />
             <TextTraits font="SansSerif"  size="11"  name="LayoutGates"  style="plain"  color="#000000"  background="#00ffffff"  just="left" />
             <TextTraits font="SansSerif"  size="9"  name="Numbers"  style="plain"  color="#000000"  background="#00ffffff"  just="left" />
             <TextTraits font="SansSerif"  size="9"  name="Legend"  style="plain"  color="#000000"  background="#00ffffff"  just="left" />
             <WindowPosition x="0"  y="0"  width="0"  height="0"  displayed="0"  panelState="" />
           </GraphEnvironment>
         </Graph>
         <Subpopulations>
           <Population name="cells"  annotation=""  owningGroup="All Samples"  expanded="1"  sortPriority="10"  count="9981" >
             <Graph smoothing="0"  backColor="#ffffff"  foreColor="#000000"  heatMapStatParameter="FL1-H"  type="Pseudocolor"  fast="1" >
               <Axis dimension="x"  name="FSC-H"  label=""  auto="auto" />
               <Axis dimension="y"  name="SSC-H"  label=""  auto="auto" />
               <GraphSettings level="5%"  smoothingHighResolution="1"  contourHighResolution="1"  histogramSmoothingCount="0"  graphResolution="256"  showOutliers="0"  drawLargeDots="0"  dotsToDraw="8000"  tint="le.chartfill.tinted.40"  lineWeight="le.lineweight.normal"  lineStyle="le.linestyle.solid" />
               <GraphEnvironment showGrid="0"  showAxes="tnlTNL"  showGates="1"  showFreqOnPlots="1"  showGateNameOnPlots="1"  showMedians="0"  showUncomped="0"  addEventParam="0"  lastYAxisName="" >
                 <TextTraits font="SansSerif"  size="11"  name="Labels"  style="plain"  color="#000000"  background="#00ffffff"  just="left" />
                 <TextTraits font="SansSerif"  size="11"  name="LayoutGates"  style="plain"  color="#000000"  background="#00ffffff"  just="left" />
                 <TextTraits font="SansSerif"  size="9"  name="Numbers"  style="plain"  color="#000000"  background="#00ffffff"  just="left" />
                 <TextTraits font="SansSerif"  size="9"  name="Legend"  style="plain"  color="#000000"  background="#00ffffff"  just="left" />
                 <WindowPosition x="833"  y="23"  width="390"  height="622"  displayed="1"  panelState="---" />
               </GraphEnvironment>
             </Graph>
             <Gate gating:id="ID922552389" >
               <gating:PolygonGate eventsInside="1"  annoOffsetX="0"  annoOffsetY="0"  tint="#000000"  isTinted="0"  lineWeight="Normal"  userDefined="1"  quadId="-1"  gateResolution="256" >
                 <gating:dimension>
                   <data-type:fcs-dimension data-type:name="FSC-H" />
                 </gating:dimension>
                 <gating:dimension>
                   <data-type:fcs-dimension data-type:name="SSC-H" />
                 </gating:dimension>
                 <gating:vertex>
                   <gating:coordinate data-type:value="24.188976378" />
                   <gating:coordinate data-type:value="62.0606060606" />
                 </gating:vertex>
                 <gating:vertex>
                   <gating:coordinate data-type:value="116.9133858268" />
                   <gating:coordinate data-type:value="46.5454545455" />
                 </gating:vertex>
                 <gating:vertex>
                   <gating:coordinate data-type:value="201.5748031496" />
                   <gating:coordinate data-type:value="139.6363636364" />
                 </gating:vertex>
                 <gating:vertex>
                   <gating:coordinate data-type:value="237.8582677165" />
                   <gating:coordinate data-type:value="527.5151515152" />
                 </gating:vertex>
                 <gating:vertex>
                   <gating:coordinate data-type:value="258.0157480315" />
                   <gating:coordinate data-type:value="822.303030303" />
                 </gating:vertex>
                 <gating:vertex>
                   <gating:coordinate data-type:value="197.5433070866" />
                   <gating:coordinate data-type:value="992.9696969697" />
                 </gating:vertex>
                 <gating:vertex>
                   <gating:coordinate data-type:value="116.9133858268" />
                   <gating:coordinate data-type:value="1004.6060606061" />
                 </gating:vertex>
                 <gating:vertex>
                   <gating:coordinate data-type:value="24.188976378" />
                   <gating:coordinate data-type:value="1004.6060606061" />
                 </gating:vertex>
                 <gating:vertex>
                   <gating:coordinate data-type:value="4.031496063" />
                   <gating:coordinate data-type:value="861.0909090909" />
                 </gating:vertex>
                 <gating:vertex>
                   <gating:coordinate data-type:value="4.031496063" />
                   <gating:coordinate data-type:value="562.4242424242" />
                 </gating:vertex>
               </gating:PolygonGate>
             </Gate>
             <Subpopulations>
               <Population name="Q1: FL1-H- , FL3-H+"  annotation=""  owningGroup="All Samples"  expanded="1"  sortPriority="10"  count="5539" >
                 <Graph smoothing="0"  backColor="#ffffff"  foreColor="#000000"  heatMapStatParameter="FL1-H"  type="Pseudocolor"  fast="1" >
                   <Axis dimension="x"  name="FL1-H"  label=""  auto="auto" />
                   <Axis dimension="y"  name="FL3-H"  label=""  auto="auto" />
                   <GraphSettings level="5%"  smoothingHighResolution="1"  contourHighResolution="1"  histogramSmoothingCount="0"  graphResolution="256"  showOutliers="0"  drawLargeDots="0"  dotsToDraw="8000"  tint="le.chartfill.tinted.40"  lineWeight="le.lineweight.normal"  lineStyle="le.linestyle.solid" />
                   <GraphEnvironment showGrid="0"  showAxes="tnlTNL"  showGates="1"  showFreqOnPlots="1"  showGateNameOnPlots="1"  showMedians="0"  showUncomped="0"  addEventParam="0"  lastYAxisName="" >
                     <TextTraits font="SansSerif"  size="11"  name="Labels"  style="plain"  color="#000000"  background="#00ffffff"  just="left" />
                     <TextTraits font="SansSerif"  size="11"  name="LayoutGates"  style="plain"  color="#000000"  background="#00ffffff"  just="left" />
                     <TextTraits font="SansSerif"  size="9"  name="Numbers"  style="plain"  color="#000000"  background="#00ffffff"  just="left" />
                     <TextTraits font="SansSerif"  size="9"  name="Legend"  style="plain"  color="#000000"  background="#00ffffff"  just="left" />
                     <WindowPosition x="1208"  y="23"  width="394"  height="622"  displayed="1"  panelState="---" />
                   </GraphEnvironment>
                 </Graph>
                 <Gate gating:id="ID302895059"  gating:parent_id="ID922552389" >
                   <gating:PolygonGate eventsInside="1"  annoOffsetX="0"  annoOffsetY="0"  tint="#000000"  isTinted="0"  lineWeight="Normal"  userDefined="1"  quadId="2"  gateResolution="256" >
                     <gating:dimension>
                       <data-type:fcs-dimension data-type:name="FL1-H" />
                     </gating:dimension>
                     <gating:dimension>
                       <data-type:fcs-dimension data-type:name="FL3-H" />
                     </gating:dimension>
                     <gating:vertex>
                       <gating:coordinate data-type:value="0.9643883792" />
                       <gating:coordinate data-type:value="33.9080668189" />
                     </gating:vertex>
                     <gating:vertex>
                       <gating:coordinate data-type:value="0.9643883792" />
                       <gating:coordinate data-type:value="10355.0336648913" />
                     </gating:vertex>
                     <gating:vertex>
                       <gating:coordinate data-type:value="86.4983601298" />
                       <gating:coordinate data-type:value="10355.0336648913" />
                     </gating:vertex>
                     <gating:vertex>
                       <gating:coordinate data-type:value="86.4983601298" />
                       <gating:coordinate data-type:value="33.9080668189" />
                     </gating:vertex>
                   </gating:PolygonGate>
                 </Gate>
               </Population>
               <Population name="Q2: FL1-H+ , FL3-H+"  annotation=""  owningGroup="All Samples"  expanded="1"  sortPriority="10"  count="3147" >
                 <Graph smoothing="0"  backColor="#ffffff"  foreColor="#000000"  heatMapStatParameter="FL1-H"  type="Pseudocolor"  fast="1" >
                   <Axis dimension="x"  name="FL1-H"  label=""  auto="auto" />
                   <Axis dimension="y"  name="FL3-H"  label=""  auto="auto" />
                   <GraphSettings level="5%"  smoothingHighResolution="1"  contourHighResolution="1"  histogramSmoothingCount="0"  graphResolution="256"  showOutliers="0"  drawLargeDots="0"  dotsToDraw="8000"  tint="le.chartfill.tinted.40"  lineWeight="le.lineweight.normal"  lineStyle="le.linestyle.solid" />
                   <GraphEnvironment showGrid="0"  showAxes="tnlTNL"  showGates="1"  showFreqOnPlots="1"  showGateNameOnPlots="1"  showMedians="0"  showUncomped="0"  addEventParam="0"  lastYAxisName="" >
                     <TextTraits font="SansSerif"  size="11"  name="Labels"  style="plain"  color="#000000"  background="#00ffffff"  just="left" />
                     <TextTraits font="SansSerif"  size="11"  name="LayoutGates"  style="plain"  color="#000000"  background="#00ffffff"  just="left" />
                     <TextTraits font="SansSerif"  size="9"  name="Numbers"  style="plain"  color="#000000"  background="#00ffffff"  just="left" />
                     <TextTraits font="SansSerif"  size="9"  name="Legend"  style="plain"  color="#000000"  background="#00ffffff"  just="left" />
                     <WindowPosition x="1208"  y="23"  width="394"  height="622"  displayed="1"  panelState="---" />
                   </GraphEnvironment>
                 </Graph>
                 <Gate gating:id="ID411908909"  gating:parent_id="ID922552389" >
                   <gating:PolygonGate eventsInside="1"  annoOffsetX="0"  annoOffsetY="0"  tint="#000000"  isTinted="0"  lineWeight="Normal"  userDefined="1"  quadId="3"  gateResolution="256" >
                     <gating:dimension>
                       <data-type:fcs-dimension data-type:name="FL1-H" />
                     </gating:dimension>
                     <gating:dimension>
                       <data-type:fcs-dimension data-type:name="FL3-H" />
                     </gating:dimension>
                     <gating:vertex>
                       <gating:coordinate data-type:value="10000" />
                       <gating:coordinate data-type:value="552.6170019854" />
                     </gating:vertex>
                     <gating:vertex>
                       <gating:coordinate data-type:value="10000" />
                       <gating:coordinate data-type:value="10355.0336648913" />
                     </gating:vertex>
                     <gating:vertex>
                       <gating:coordinate data-type:value="86.4983601298" />
                       <gating:coordinate data-type:value="10355.0336648913" />
                     </gating:vertex>
                     <gating:vertex>
                       <gating:coordinate data-type:value="86.4983601298" />
                       <gating:coordinate data-type:value="33.9080668189" />
                     </gating:vertex>
                   </gating:PolygonGate>
                 </Gate>
               </Population>
               <Population name="Q3: FL1-H+ , FL3-H-"  annotation=""  owningGroup="All Samples"  expanded="1"  sortPriority="10"  count="126" >
                 <Graph smoothing="0"  backColor="#ffffff"  foreColor="#000000"  heatMapStatParameter="FL1-H"  type="Pseudocolor"  fast="1" >
                   <Axis dimension="x"  name="FL1-H"  label=""  auto="auto" />
                   <Axis dimension="y"  name="FL3-H"  label=""  auto="auto" />
                   <GraphSettings level="5%"  smoothingHighResolution="1"  contourHighResolution="1"  histogramSmoothingCount="0"  graphResolution="256"  showOutliers="0"  drawLargeDots="0"  dotsToDraw="8000"  tint="le.chartfill.tinted.40"  lineWeight="le.lineweight.normal"  lineStyle="le.linestyle.solid" />
                   <GraphEnvironment showGrid="0"  showAxes="tnlTNL"  showGates="1"  showFreqOnPlots="1"  showGateNameOnPlots="1"  showMedians="0"  showUncomped="0"  addEventParam="0"  lastYAxisName="" >
                     <TextTraits font="SansSerif"  size="11"  name="Labels"  style="plain"  color="#000000"  background="#00ffffff"  just="left" />
                     <TextTraits font="SansSerif"  size="11"  name="LayoutGates"  style="plain"  color="#000000"  background="#00ffffff"  just="left" />
                     <TextTraits font="SansSerif"  size="9"  name="Numbers"  style="plain"  color="#000000"  background="#00ffffff"  just="left" />
                     <TextTraits font="SansSerif"  size="9"  name="Legend"  style="plain"  color="#000000"  background="#00ffffff"  just="left" />
                     <WindowPosition x="1208"  y="23"  width="394"  height="622"  displayed="1"  panelState="---" />
                   </GraphEnvironment>
                 </Graph>
                 <Gate gating:id="ID2146070771"  gating:parent_id="ID922552389" >
                   <gating:PolygonGate eventsInside="1"  annoOffsetX="0"  annoOffsetY="0"  tint="#000000"  isTinted="0"  lineWeight="Normal"  userDefined="1"  quadId="1"  gateResolution="256" >
                     <gating:dimension>
                       <data-type:fcs-dimension data-type:name="FL1-H" />
                     </gating:dimension>
                     <gating:dimension>
                       <data-type:fcs-dimension data-type:name="FL3-H" />
                     </gating:dimension>
                     <gating:vertex>
                       <gating:coordinate data-type:value="10000" />
                       <gating:coordinate data-type:value="552.6170019854" />
                     </gating:vertex>
                     <gating:vertex>
                       <gating:coordinate data-type:value="10000" />
                       <gating:coordinate data-type:value="1" />
                     </gating:vertex>
                     <gating:vertex>
                       <gating:coordinate data-type:value="86.4983601298" />
                       <gating:coordinate data-type:value="1" />
                     </gating:vertex>
                     <gating:vertex>
                       <gating:coordinate data-type:value="86.4983601298" />
                       <gating:coordinate data-type:value="33.9080668189" />
                     </gating:vertex>
                   </gating:PolygonGate>
                 </Gate>
               </Population>
               <Population name="Q4: FL1-H- , FL3-H-"  annotation=""  owningGroup="All Samples"  expanded="1"  sortPriority="10"  count="1217" >
                 <Graph smoothing="0"  backColor="#ffffff"  foreColor="#000000"  heatMapStatParameter="FL1-H"  type="Pseudocolor"  fast="1" >
                   <Axis dimension="x"  name="FL1-H"  label=""  auto="auto" />
                   <Axis dimension="y"  name="FL3-H"  label=""  auto="auto" />
                   <GraphSettings level="5%"  smoothingHighResolution="1"  contourHighResolution="1"  histogramSmoothingCount="0"  graphResolution="256"  showOutliers="0"  drawLargeDots="0"  dotsToDraw="8000"  tint="le.chartfill.tinted.40"  lineWeight="le.lineweight.normal"  lineStyle="le.linestyle.solid" />
                   <GraphEnvironment showGrid="0"  showAxes="tnlTNL"  showGates="1"  showFreqOnPlots="1"  showGateNameOnPlots="1"  showMedians="0"  showUncomped="0"  addEventParam="0"  lastYAxisName="" >
                     <TextTraits font="SansSerif"  size="11"  name="Labels"  style="plain"  color="#000000"  background="#00ffffff"  just="left" />
                     <TextTraits font="SansSerif"  size="11"  name="LayoutGates"  style="plain"  color="#000000"  background="#00ffffff"  just="left" />
                     <TextTraits font="SansSerif"  size="9"  name="Numbers"  style="plain"  color="#000000"  background="#00ffffff"  just="left" />
                     <TextTraits font="SansSerif"  size="9"  name="Legend"  style="plain"  color="#000000"  background="#00ffffff"  just="left" />
                     <WindowPosition x="1208"  y="23"  width="394"  height="622"  displayed="1"  panelState="---" />
                   </GraphEnvironment>
                 </Graph>
                 <Gate gating:id="ID562815083"  gating:parent_id="ID922552389" >
                   <gating:PolygonGate eventsInside="1"  annoOffsetX="0"  annoOffsetY="0"  tint="#000000"  isTinted="0"  lineWeight="Normal"  userDefined="1"  quadId="0"  gateResolution="256" >
                     <gating:dimension>
                       <data-type:fcs-dimension data-type:name="FL1-H" />
                     </gating:dimension>
                     <gating:dimension>
                       <data-type:fcs-dimension data-type:name="FL3-H" />
                     </gating:dimension>
                     <gating:vertex>
                       <gating:coordinate data-type:value="0.9643883792" />
                       <gating:coordinate data-type:value="33.9080668189" />
                     </gating:vertex>
                     <gating:vertex>
                       <gating:coordinate data-type:value="0.9643883792" />
                       <gating:coordinate data-type:value="1" />
                     </gating:vertex>
                     <gating:vertex>
                       <gating:coordinate data-type:value="86.4983601298" />
                       <gating:coordinate data-type:value="1" />
                     </gating:vertex>
                     <gating:vertex>
                       <gating:coordinate data-type:value="86.4983601298" />
                       <gating:coordinate data-type:value="33.9080668189" />
                     </gating:vertex>
                   </gating:PolygonGate>
                 </Gate>
               </Population>
             </Subpopulations>
           </Population>
         </Subpopulations>
       </SampleNode>
     </Sample>
     <Sample>
       <DataSet uri="file:/Users/SHP2/Desktop/김성민%20Project/CloudStation/ongoing%20project/Glycogen%20AMPK%20naive/231027~%20OG2GOF6%20WT(%2310),%20DKO,%20GKO%20naive%20primed%20conversion&apos;/231101/wt(10)naive%20conv72hr.001"  sampleID="53" />
       <Transformations>
         <transforms:linear transforms:minRange="0"  transforms:maxRange="1024"  gain="1" >
           <data-type:parameter data-type:name="FSC-H" />
         </transforms:linear>
         <transforms:linear transforms:minRange="0"  transforms:maxRange="1024"  gain="1" >
           <data-type:parameter data-type:name="SSC-H" />
         </transforms:linear>
         <transforms:log transforms:offset="1"  transforms:decades="4" >
           <data-type:parameter data-type:name="FL1-H" />
         </transforms:log>
         <transforms:log transforms:offset="1"  transforms:decades="4" >
           <data-type:parameter data-type:name="FL2-H" />
         </transforms:log>
         <transforms:log transforms:offset="1"  transforms:decades="4" >
           <data-type:parameter data-type:name="FL3-H" />
         </transforms:log>
         <transforms:linear transforms:minRange="0"  transforms:maxRange="1024"  gain="1" >
           <data-type:parameter data-type:name="FL2-A" />
         </transforms:linear>
         <transforms:linear transforms:minRange="0"  transforms:maxRange="1024"  gain="1" >
           <data-type:parameter data-type:name="FL2-W" />
         </transforms:linear>
       </Transformations>
       <Keywords>
         <Keyword name="$DATE"  value="01-Nov-23" />
         <Keyword name="FILE GUID"  value="1D3FA5A4-67E2-43AC-B6EB-1B1954C9F4BF" />
         <Keyword name="$FIL"  value="wt(10)naive conv72hr.001" />
         <Keyword name="P7THRESVOL"  value="52" />
         <Keyword name="CalibFile"  value="FALSE" />
         <Keyword name="BD$LASERMODE"  value="1" />
         <Keyword name="BD$WORD63"  value="869" />
         <Keyword name="BD$WORD62"  value="47" />
         <Keyword name="BD$WORD61"  value="883" />
         <Keyword name="BD$WORD60"  value="97" />
         <Keyword name="BD$WORD59"  value="579" />
         <Keyword name="BD$WORD58"  value="101" />
         <Keyword name="BD$WORD57"  value="617" />
         <Keyword name="BD$WORD56"  value="623" />
         <Keyword name="BD$WORD55"  value="848" />
         <Keyword name="BD$WORD54"  value="585" />
         <Keyword name="BD$WORD53"  value="377" />
         <Keyword name="BD$WORD52"  value="107" />
         <Keyword name="BD$WORD51"  value="52" />
         <Keyword name="BD$WORD50"  value="0" />
         <Keyword name="BD$WORD49"  value="0" />
         <Keyword name="BD$WORD48"  value="800" />
         <Keyword name="BD$WORD47"  value="54" />
         <Keyword name="BD$WORD46"  value="1023" />
         <Keyword name="BD$WORD45"  value="1023" />
         <Keyword name="BD$WORD44"  value="1023" />
         <Keyword name="BD$WORD43"  value="0" />
         <Keyword name="BD$WORD42"  value="100" />
         <Keyword name="BD$WORD41"  value="100" />
         <Keyword name="BD$WORD40"  value="3" />
         <Keyword name="BD$WORD39"  value="3" />
         <Keyword name="BD$WORD38"  value="280" />
         <Keyword name="BD$WORD37"  value="60" />
         <Keyword name="BD$WORD36"  value="0" />
         <Keyword name="BD$WORD35"  value="0" />
         <Keyword name="BD$WORD34"  value="0" />
         <Keyword name="BD$WORD33"  value="52" />
         <Keyword name="BD$WORD32"  value="52" />
         <Keyword name="BD$WORD31"  value="52" />
         <Keyword name="BD$WORD30"  value="52" />
         <Keyword name="BD$WORD29"  value="52" />
         <Keyword name="BD$WORD28"  value="136" />
         <Keyword name="BD$WORD27"  value="0" />
         <Keyword name="BD$WORD26"  value="0" />
         <Keyword name="BD$WORD25"  value="0" />
         <Keyword name="BD$WORD24"  value="1" />
         <Keyword name="BD$WORD23"  value="1" />
         <Keyword name="BD$WORD22"  value="100" />
         <Keyword name="BD$WORD21"  value="100" />
         <Keyword name="BD$WORD20"  value="100" />
         <Keyword name="BD$WORD19"  value="100" />
         <Keyword name="BD$WORD18"  value="114" />
         <Keyword name="BD$WORD17"  value="554" />
         <Keyword name="BD$WORD16"  value="550" />
         <Keyword name="BD$WORD15"  value="407" />
         <Keyword name="BD$WORD14"  value="343" />
         <Keyword name="BD$WORD13"  value="4" />
         <Keyword name="BD$WORD12"  value="574" />
         <Keyword name="BD$WORD11"  value="0" />
         <Keyword name="BD$WORD10"  value="307" />
         <Keyword name="BD$WORD9"  value="393" />
         <Keyword name="BD$WORD8"  value="392" />
         <Keyword name="BD$WORD7"  value="395" />
         <Keyword name="BD$WORD6"  value="393" />
         <Keyword name="BD$WORD5"  value="394" />
         <Keyword name="BD$WORD4"  value="564" />
         <Keyword name="BD$WORD3"  value="540" />
         <Keyword name="BD$WORD2"  value="397" />
         <Keyword name="BD$WORD1"  value="333" />
         <Keyword name="BD$WORD0"  value="255" />
         <Keyword name="BD$P7N"  value="FL2-W" />
         <Keyword name="BD$P6N"  value="FL2-A" />
         <Keyword name="BD$P5N"  value="FL3-H" />
         <Keyword name="BD$P4N"  value="FL2-H" />
         <Keyword name="BD$P3N"  value="FL1-H" />
         <Keyword name="BD$P2N"  value="SSC-H" />
         <Keyword name="BD$P1N"  value="FSC-H" />
         <Keyword name="BD$NPAR"  value="7" />
         <Keyword name="BD$AcqLibVersion"  value="6.0" />
         <Keyword name="$ETIM"  value="14:42:57" />
         <Keyword name="$BTIM"  value="14:42:21" />
         <Keyword name="CYTNUM"  value="0123456789" />
         <Keyword name="$CYT"  value="FACSCalibur" />
         <Keyword name="$OP"  value="Administrator" />
         <Keyword name="END BATCH"  value="TRUE" />
         <Keyword name="START BATCH"  value="TRUE" />
         <Keyword name="TUBE NAME"  value="Untitled" />
         <Keyword name="PANEL NAME"  value="Untitled Acquisition Tube List" />
         <Keyword name="$P7E"  value="0,0" />
         <Keyword name="$P7B"  value="16" />
         <Keyword name="$P7R"  value="1024" />
         <Keyword name="$P7N"  value="FL2-W" />
         <Keyword name="$P6E"  value="0,0" />
         <Keyword name="$P6B"  value="16" />
         <Keyword name="$P6R"  value="1024" />
         <Keyword name="$P6N"  value="FL2-A" />
         <Keyword name="$P5E"  value="4,0" />
         <Keyword name="$P5B"  value="16" />
         <Keyword name="$P5R"  value="1024" />
         <Keyword name="$P5N"  value="FL3-H" />
         <Keyword name="$P4E"  value="4,0" />
         <Keyword name="$P4B"  value="16" />
         <Keyword name="$P4R"  value="1024" />
         <Keyword name="$P4N"  value="FL2-H" />
         <Keyword name="$P3E"  value="4,0" />
         <Keyword name="$P3B"  value="16" />
         <Keyword name="$P3R"  value="1024" />
         <Keyword name="$P3N"  value="FL1-H" />
         <Keyword name="$P2E"  value="0,0" />
         <Keyword name="$P2B"  value="16" />
         <Keyword name="$P2R"  value="1024" />
         <Keyword name="$P2N"  value="SSC-H" />
         <Keyword name="$P1E"  value="0,0" />
         <Keyword name="$P1B"  value="16" />
         <Keyword name="$P1R"  value="1024" />
         <Keyword name="$P1N"  value="FSC-H" />
         <Keyword name="$PAR"  value="7" />
         <Keyword name="$MODE"  value="L" />
         <Keyword name="$TOT"  value="10000" />
         <Keyword name="WORKSTATION"  value="(Unavailable)" />
         <Keyword name="LOGIN NAME"  value="Administrator" />
         <Keyword name="CREATOR"  value="CellQuest Pro  6.0" />
         <Keyword name="$SYS"  value="Macintosh System Software 10.6.4" />
         <Keyword name="$NEXTDATA"  value="0" />
         <Keyword name="$DATATYPE"  value="I" />
         <Keyword name="$BYTEORD"  value="4,3,2,1" />
         <Keyword name="FJ_FCS_VERSION"  value="2" />
         <Keyword name="$P1S"  value="" />
         <Keyword name="$P2S"  value="" />
         <Keyword name="$P3S"  value="" />
         <Keyword name="$P4S"  value="" />
         <Keyword name="$P5S"  value="" />
         <Keyword name="$P6S"  value="" />
         <Keyword name="$P7S"  value="" />
       </Keywords>
       <SampleNode name="wt(10)naive conv72hr.001"  annotation=""  owningGroup=""  expanded="1"  sortPriority="10"  count="10000"  sampleID="53" >
         <Graph smoothing="0"  backColor="#ffffff"  foreColor="#000000"  type="Pseudocolor"  fast="1" >
           <Axis dimension="x"  name="FSC-H"  label=""  auto="auto" />
           <Axis dimension="y"  name="SSC-H"  label=""  auto="auto" />
           <GraphSettings level="5%"  smoothingHighResolution="1"  contourHighResolution="1"  histogramSmoothingCount="0"  graphResolution="256"  showOutliers="0"  drawLargeDots="0"  dotsToDraw="8000"  tint="le.chartfill.tinted.40"  lineWeight="le.lineweight.normal"  lineStyle="le.linestyle.solid" />
           <GraphEnvironment showGrid="0"  showAxes="tnlTNL"  showGates="1"  showFreqOnPlots="1"  showGateNameOnPlots="1"  showMedians="0"  showUncomped="0"  addEventParam="0"  lastYAxisName="" >
             <TextTraits font="SansSerif"  size="11"  name="Labels"  style="plain"  color="#000000"  background="#00ffffff"  just="left" />
             <TextTraits font="SansSerif"  size="11"  name="LayoutGates"  style="plain"  color="#000000"  background="#00ffffff"  just="left" />
             <TextTraits font="SansSerif"  size="9"  name="Numbers"  style="plain"  color="#000000"  background="#00ffffff"  just="left" />
             <TextTraits font="SansSerif"  size="9"  name="Legend"  style="plain"  color="#000000"  background="#00ffffff"  just="left" />
             <WindowPosition x="0"  y="0"  width="0"  height="0"  displayed="0"  panelState="" />
           </GraphEnvironment>
         </Graph>
         <Subpopulations>
           <Population name="cells"  annotation=""  owningGroup="All Samples"  expanded="1"  sortPriority="10"  count="9999" >
             <Graph smoothing="0"  backColor="#ffffff"  foreColor="#000000"  heatMapStatParameter="FL1-H"  type="Pseudocolor"  fast="1" >
               <Axis dimension="x"  name="FSC-H"  label=""  auto="auto" />
               <Axis dimension="y"  name="SSC-H"  label=""  auto="auto" />
               <GraphSettings level="5%"  smoothingHighResolution="1"  contourHighResolution="1"  histogramSmoothingCount="0"  graphResolution="256"  showOutliers="0"  drawLargeDots="0"  dotsToDraw="8000"  tint="le.chartfill.tinted.40"  lineWeight="le.lineweight.normal"  lineStyle="le.linestyle.solid" />
               <GraphEnvironment showGrid="0"  showAxes="tnlTNL"  showGates="1"  showFreqOnPlots="1"  showGateNameOnPlots="1"  showMedians="0"  showUncomped="0"  addEventParam="0"  lastYAxisName="" >
                 <TextTraits font="SansSerif"  size="11"  name="Labels"  style="plain"  color="#000000"  background="#00ffffff"  just="left" />
                 <TextTraits font="SansSerif"  size="11"  name="LayoutGates"  style="plain"  color="#000000"  background="#00ffffff"  just="left" />
                 <TextTraits font="SansSerif"  size="9"  name="Numbers"  style="plain"  color="#000000"  background="#00ffffff"  just="left" />
                 <TextTraits font="SansSerif"  size="9"  name="Legend"  style="plain"  color="#000000"  background="#00ffffff"  just="left" />
                 <WindowPosition x="833"  y="23"  width="390"  height="622"  displayed="1"  panelState="---" />
               </GraphEnvironment>
             </Graph>
             <Gate gating:id="ID1568985310" >
               <gating:PolygonGate eventsInside="1"  annoOffsetX="0"  annoOffsetY="0"  tint="#000000"  isTinted="0"  lineWeight="Normal"  userDefined="1"  quadId="-1"  gateResolution="256" >
                 <gating:dimension>
                   <data-type:fcs-dimension data-type:name="FSC-H" />
                 </gating:dimension>
                 <gating:dimension>
                   <data-type:fcs-dimension data-type:name="SSC-H" />
                 </gating:dimension>
                 <gating:vertex>
                   <gating:coordinate data-type:value="24.188976378" />
                   <gating:coordinate data-type:value="62.0606060606" />
                 </gating:vertex>
                 <gating:vertex>
                   <gating:coordinate data-type:value="116.9133858268" />
                   <gating:coordinate data-type:value="46.5454545455" />
                 </gating:vertex>
                 <gating:vertex>
                   <gating:coordinate data-type:value="201.5748031496" />
                   <gating:coordinate data-type:value="139.6363636364" />
                 </gating:vertex>
                 <gating:vertex>
                   <gating:coordinate data-type:value="237.8582677165" />
                   <gating:coordinate data-type:value="527.5151515152" />
                 </gating:vertex>
                 <gating:vertex>
                   <gating:coordinate data-type:value="258.0157480315" />
                   <gating:coordinate data-type:value="822.303030303" />
                 </gating:vertex>
                 <gating:vertex>
                   <gating:coordinate data-type:value="197.5433070866" />
                   <gating:coordinate data-type:value="992.9696969697" />
                 </gating:vertex>
                 <gating:vertex>
                   <gating:coordinate data-type:value="116.9133858268" />
                   <gating:coordinate data-type:value="1004.6060606061" />
                 </gating:vertex>
                 <gating:vertex>
                   <gating:coordinate data-type:value="24.188976378" />
                   <gating:coordinate data-type:value="1004.6060606061" />
                 </gating:vertex>
                 <gating:vertex>
                   <gating:coordinate data-type:value="4.031496063" />
                   <gating:coordinate data-type:value="861.0909090909" />
                 </gating:vertex>
                 <gating:vertex>
                   <gating:coordinate data-type:value="4.031496063" />
                   <gating:coordinate data-type:value="562.4242424242" />
                 </gating:vertex>
               </gating:PolygonGate>
             </Gate>
             <Subpopulations>
               <Population name="Q1: FL1-H- , FL3-H+"  annotation=""  owningGroup="All Samples"  expanded="1"  sortPriority="10"  count="5" >
                 <Graph smoothing="0"  backColor="#ffffff"  foreColor="#000000"  heatMapStatParameter="FL1-H"  type="Pseudocolor"  fast="1" >
                   <Axis dimension="x"  name="FL1-H"  label=""  auto="auto" />
                   <Axis dimension="y"  name="FL3-H"  label=""  auto="auto" />
                   <GraphSettings level="5%"  smoothingHighResolution="1"  contourHighResolution="1"  histogramSmoothingCount="0"  graphResolution="256"  showOutliers="0"  drawLargeDots="0"  dotsToDraw="8000"  tint="le.chartfill.tinted.40"  lineWeight="le.lineweight.normal"  lineStyle="le.linestyle.solid" />
                   <GraphEnvironment showGrid="0"  showAxes="tnlTNL"  showGates="1"  showFreqOnPlots="1"  showGateNameOnPlots="1"  showMedians="0"  showUncomped="0"  addEventParam="0"  lastYAxisName="" >
                     <TextTraits font="SansSerif"  size="11"  name="Labels"  style="plain"  color="#000000"  background="#00ffffff"  just="left" />
                     <TextTraits font="SansSerif"  size="11"  name="LayoutGates"  style="plain"  color="#000000"  background="#00ffffff"  just="left" />
                     <TextTraits font="SansSerif"  size="9"  name="Numbers"  style="plain"  color="#000000"  background="#00ffffff"  just="left" />
                     <TextTraits font="SansSerif"  size="9"  name="Legend"  style="plain"  color="#000000"  background="#00ffffff"  just="left" />
                     <WindowPosition x="1208"  y="23"  width="394"  height="622"  displayed="1"  panelState="---" />
                   </GraphEnvironment>
                 </Graph>
                 <Gate gating:id="ID748801040"  gating:parent_id="ID1568985310" >
                   <gating:PolygonGate eventsInside="1"  annoOffsetX="0"  annoOffsetY="0"  tint="#000000"  isTinted="0"  lineWeight="Normal"  userDefined="1"  quadId="2"  gateResolution="256" >
                     <gating:dimension>
                       <data-type:fcs-dimension data-type:name="FL1-H" />
                     </gating:dimension>
                     <gating:dimension>
                       <data-type:fcs-dimension data-type:name="FL3-H" />
                     </gating:dimension>
                     <gating:vertex>
                       <gating:coordinate data-type:value="0.9643883792" />
                       <gating:coordinate data-type:value="33.9080668189" />
                     </gating:vertex>
                     <gating:vertex>
                       <gating:coordinate data-type:value="0.9643883792" />
                       <gating:coordinate data-type:value="10355.0336648913" />
                     </gating:vertex>
                     <gating:vertex>
                       <gating:coordinate data-type:value="86.4983601298" />
                       <gating:coordinate data-type:value="10355.0336648913" />
                     </gating:vertex>
                     <gating:vertex>
                       <gating:coordinate data-type:value="86.4983601298" />
                       <gating:coordinate data-type:value="33.9080668189" />
                     </gating:vertex>
                   </gating:PolygonGate>
                 </Gate>
               </Population>
               <Population name="Q2: FL1-H+ , FL3-H+"  annotation=""  owningGroup="All Samples"  expanded="1"  sortPriority="10"  count="208" >
                 <Graph smoothing="0"  backColor="#ffffff"  foreColor="#000000"  heatMapStatParameter="FL1-H"  type="Pseudocolor"  fast="1" >
                   <Axis dimension="x"  name="FL1-H"  label=""  auto="auto" />
                   <Axis dimension="y"  name="FL3-H"  label=""  auto="auto" />
                   <GraphSettings level="5%"  smoothingHighResolution="1"  contourHighResolution="1"  histogramSmoothingCount="0"  graphResolution="256"  showOutliers="0"  drawLargeDots="0"  dotsToDraw="8000"  tint="le.chartfill.tinted.40"  lineWeight="le.lineweight.normal"  lineStyle="le.linestyle.solid" />
                   <GraphEnvironment showGrid="0"  showAxes="tnlTNL"  showGates="1"  showFreqOnPlots="1"  showGateNameOnPlots="1"  showMedians="0"  showUncomped="0"  addEventParam="0"  lastYAxisName="" >
                     <TextTraits font="SansSerif"  size="11"  name="Labels"  style="plain"  color="#000000"  background="#00ffffff"  just="left" />
                     <TextTraits font="SansSerif"  size="11"  name="LayoutGates"  style="plain"  color="#000000"  background="#00ffffff"  just="left" />
                     <TextTraits font="SansSerif"  size="9"  name="Numbers"  style="plain"  color="#000000"  background="#00ffffff"  just="left" />
                     <TextTraits font="SansSerif"  size="9"  name="Legend"  style="plain"  color="#000000"  background="#00ffffff"  just="left" />
                     <WindowPosition x="1208"  y="23"  width="394"  height="622"  displayed="1"  panelState="---" />
                   </GraphEnvironment>
                 </Graph>
                 <Gate gating:id="ID14703775"  gating:parent_id="ID1568985310" >
                   <gating:PolygonGate eventsInside="1"  annoOffsetX="0"  annoOffsetY="0"  tint="#000000"  isTinted="0"  lineWeight="Normal"  userDefined="1"  quadId="3"  gateResolution="256" >
                     <gating:dimension>
                       <data-type:fcs-dimension data-type:name="FL1-H" />
                     </gating:dimension>
                     <gating:dimension>
                       <data-type:fcs-dimension data-type:name="FL3-H" />
                     </gating:dimension>
                     <gating:vertex>
                       <gating:coordinate data-type:value="10000" />
                       <gating:coordinate data-type:value="552.6170019854" />
                     </gating:vertex>
                     <gating:vertex>
                       <gating:coordinate data-type:value="10000" />
                       <gating:coordinate data-type:value="10355.0336648913" />
                     </gating:vertex>
                     <gating:vertex>
                       <gating:coordinate data-type:value="86.4983601298" />
                       <gating:coordinate data-type:value="10355.0336648913" />
                     </gating:vertex>
                     <gating:vertex>
                       <gating:coordinate data-type:value="86.4983601298" />
                       <gating:coordinate data-type:value="33.9080668189" />
                     </gating:vertex>
                   </gating:PolygonGate>
                 </Gate>
               </Population>
               <Population name="Q3: FL1-H+ , FL3-H-"  annotation=""  owningGroup="All Samples"  expanded="1"  sortPriority="10"  count="9782" >
                 <Graph smoothing="0"  backColor="#ffffff"  foreColor="#000000"  heatMapStatParameter="FL1-H"  type="Pseudocolor"  fast="1" >
                   <Axis dimension="x"  name="FL1-H"  label=""  auto="auto" />
                   <Axis dimension="y"  name="FL3-H"  label=""  auto="auto" />
                   <GraphSettings level="5%"  smoothingHighResolution="1"  contourHighResolution="1"  histogramSmoothingCount="0"  graphResolution="256"  showOutliers="0"  drawLargeDots="0"  dotsToDraw="8000"  tint="le.chartfill.tinted.40"  lineWeight="le.lineweight.normal"  lineStyle="le.linestyle.solid" />
                   <GraphEnvironment showGrid="0"  showAxes="tnlTNL"  showGates="1"  showFreqOnPlots="1"  showGateNameOnPlots="1"  showMedians="0"  showUncomped="0"  addEventParam="0"  lastYAxisName="" >
                     <TextTraits font="SansSerif"  size="11"  name="Labels"  style="plain"  color="#000000"  background="#00ffffff"  just="left" />
                     <TextTraits font="SansSerif"  size="11"  name="LayoutGates"  style="plain"  color="#000000"  background="#00ffffff"  just="left" />
                     <TextTraits font="SansSerif"  size="9"  name="Numbers"  style="plain"  color="#000000"  background="#00ffffff"  just="left" />
                     <TextTraits font="SansSerif"  size="9"  name="Legend"  style="plain"  color="#000000"  background="#00ffffff"  just="left" />
                     <WindowPosition x="1208"  y="23"  width="394"  height="622"  displayed="1"  panelState="---" />
                   </GraphEnvironment>
                 </Graph>
                 <Gate gating:id="ID2123791440"  gating:parent_id="ID1568985310" >
                   <gating:PolygonGate eventsInside="1"  annoOffsetX="0"  annoOffsetY="0"  tint="#000000"  isTinted="0"  lineWeight="Normal"  userDefined="1"  quadId="1"  gateResolution="256" >
                     <gating:dimension>
                       <data-type:fcs-dimension data-type:name="FL1-H" />
                     </gating:dimension>
                     <gating:dimension>
                       <data-type:fcs-dimension data-type:name="FL3-H" />
                     </gating:dimension>
                     <gating:vertex>
                       <gating:coordinate data-type:value="10000" />
                       <gating:coordinate data-type:value="552.6170019854" />
                     </gating:vertex>
                     <gating:vertex>
                       <gating:coordinate data-type:value="10000" />
                       <gating:coordinate data-type:value="1" />
                     </gating:vertex>
                     <gating:vertex>
                       <gating:coordinate data-type:value="86.4983601298" />
                       <gating:coordinate data-type:value="1" />
                     </gating:vertex>
                     <gating:vertex>
                       <gating:coordinate data-type:value="86.4983601298" />
                       <gating:coordinate data-type:value="33.9080668189" />
                     </gating:vertex>
                   </gating:PolygonGate>
                 </Gate>
               </Population>
               <Population name="Q4: FL1-H- , FL3-H-"  annotation=""  owningGroup="All Samples"  expanded="1"  sortPriority="10"  count="6" >
                 <Graph smoothing="0"  backColor="#ffffff"  foreColor="#000000"  heatMapStatParameter="FL1-H"  type="Pseudocolor"  fast="1" >
                   <Axis dimension="x"  name="FL1-H"  label=""  auto="auto" />
                   <Axis dimension="y"  name="FL3-H"  label=""  auto="auto" />
                   <GraphSettings level="5%"  smoothingHighResolution="1"  contourHighResolution="1"  histogramSmoothingCount="0"  graphResolution="256"  showOutliers="0"  drawLargeDots="0"  dotsToDraw="8000"  tint="le.chartfill.tinted.40"  lineWeight="le.lineweight.normal"  lineStyle="le.linestyle.solid" />
                   <GraphEnvironment showGrid="0"  showAxes="tnlTNL"  showGates="1"  showFreqOnPlots="1"  showGateNameOnPlots="1"  showMedians="0"  showUncomped="0"  addEventParam="0"  lastYAxisName="" >
                     <TextTraits font="SansSerif"  size="11"  name="Labels"  style="plain"  color="#000000"  background="#00ffffff"  just="left" />
                     <TextTraits font="SansSerif"  size="11"  name="LayoutGates"  style="plain"  color="#000000"  background="#00ffffff"  just="left" />
                     <TextTraits font="SansSerif"  size="9"  name="Numbers"  style="plain"  color="#000000"  background="#00ffffff"  just="left" />
                     <TextTraits font="SansSerif"  size="9"  name="Legend"  style="plain"  color="#000000"  background="#00ffffff"  just="left" />
                     <WindowPosition x="1208"  y="23"  width="394"  height="622"  displayed="1"  panelState="---" />
                   </GraphEnvironment>
                 </Graph>
                 <Gate gating:id="ID91181436"  gating:parent_id="ID1568985310" >
                   <gating:PolygonGate eventsInside="1"  annoOffsetX="0"  annoOffsetY="0"  tint="#000000"  isTinted="0"  lineWeight="Normal"  userDefined="1"  quadId="0"  gateResolution="256" >
                     <gating:dimension>
                       <data-type:fcs-dimension data-type:name="FL1-H" />
                     </gating:dimension>
                     <gating:dimension>
                       <data-type:fcs-dimension data-type:name="FL3-H" />
                     </gating:dimension>
                     <gating:vertex>
                       <gating:coordinate data-type:value="0.9643883792" />
                       <gating:coordinate data-type:value="33.9080668189" />
                     </gating:vertex>
                     <gating:vertex>
                       <gating:coordinate data-type:value="0.9643883792" />
                       <gating:coordinate data-type:value="1" />
                     </gating:vertex>
                     <gating:vertex>
                       <gating:coordinate data-type:value="86.4983601298" />
                       <gating:coordinate data-type:value="1" />
                     </gating:vertex>
                     <gating:vertex>
                       <gating:coordinate data-type:value="86.4983601298" />
                       <gating:coordinate data-type:value="33.9080668189" />
                     </gating:vertex>
                   </gating:PolygonGate>
                 </Gate>
               </Population>
             </Subpopulations>
           </Population>
         </Subpopulations>
       </SampleNode>
     </Sample>
     <Sample>
       <DataSet uri="file:/Users/SHP2/Desktop/김성민%20Project/CloudStation/ongoing%20project/Glycogen%20AMPK%20naive/231027~%20OG2GOF6%20WT(%2310),%20DKO,%20GKO%20naive%20primed%20conversion&apos;/231031/DKO(6)%20naive%20conv48.001"  sampleID="10" />
       <Transformations>
         <transforms:linear transforms:minRange="0"  transforms:maxRange="1024"  gain="1" >
           <data-type:parameter data-type:name="FSC-H" />
         </transforms:linear>
         <transforms:linear transforms:minRange="0"  transforms:maxRange="1024"  gain="1" >
           <data-type:parameter data-type:name="SSC-H" />
         </transforms:linear>
         <transforms:log transforms:offset="1"  transforms:decades="4" >
           <data-type:parameter data-type:name="FL1-H" />
         </transforms:log>
         <transforms:log transforms:offset="1"  transforms:decades="4" >
           <data-type:parameter data-type:name="FL2-H" />
         </transforms:log>
         <transforms:log transforms:offset="1"  transforms:decades="4" >
           <data-type:parameter data-type:name="FL3-H" />
         </transforms:log>
         <transforms:linear transforms:minRange="0"  transforms:maxRange="1024"  gain="1" >
           <data-type:parameter data-type:name="FL2-A" />
         </transforms:linear>
         <transforms:linear transforms:minRange="0"  transforms:maxRange="1024"  gain="1" >
           <data-type:parameter data-type:name="FL2-W" />
         </transforms:linear>
       </Transformations>
       <Keywords>
         <Keyword name="$DATE"  value="31-Oct-23" />
         <Keyword name="FILE GUID"  value="B7D52B3A-A091-443E-AE90-EAF562C88EDB" />
         <Keyword name="$FIL"  value="DKO(6) naive conv48.001" />
         <Keyword name="P7THRESVOL"  value="52" />
         <Keyword name="CalibFile"  value="FALSE" />
         <Keyword name="BD$LASERMODE"  value="1" />
         <Keyword name="BD$WORD63"  value="0" />
         <Keyword name="BD$WORD62"  value="0" />
         <Keyword name="BD$WORD61"  value="0" />
         <Keyword name="BD$WORD60"  value="0" />
         <Keyword name="BD$WORD59"  value="0" />
         <Keyword name="BD$WORD58"  value="0" />
         <Keyword name="BD$WORD57"  value="0" />
         <Keyword name="BD$WORD56"  value="0" />
         <Keyword name="BD$WORD55"  value="0" />
         <Keyword name="BD$WORD54"  value="0" />
         <Keyword name="BD$WORD53"  value="0" />
         <Keyword name="BD$WORD52"  value="0" />
         <Keyword name="BD$WORD51"  value="52" />
         <Keyword name="BD$WORD50"  value="0" />
         <Keyword name="BD$WORD49"  value="0" />
         <Keyword name="BD$WORD48"  value="800" />
         <Keyword name="BD$WORD47"  value="54" />
         <Keyword name="BD$WORD46"  value="1023" />
         <Keyword name="BD$WORD45"  value="1023" />
         <Keyword name="BD$WORD44"  value="1023" />
         <Keyword name="BD$WORD43"  value="0" />
         <Keyword name="BD$WORD42"  value="100" />
         <Keyword name="BD$WORD41"  value="100" />
         <Keyword name="BD$WORD40"  value="3" />
         <Keyword name="BD$WORD39"  value="3" />
         <Keyword name="BD$WORD38"  value="280" />
         <Keyword name="BD$WORD37"  value="60" />
         <Keyword name="BD$WORD36"  value="0" />
         <Keyword name="BD$WORD35"  value="0" />
         <Keyword name="BD$WORD34"  value="0" />
         <Keyword name="BD$WORD33"  value="52" />
         <Keyword name="BD$WORD32"  value="52" />
         <Keyword name="BD$WORD31"  value="52" />
         <Keyword name="BD$WORD30"  value="52" />
         <Keyword name="BD$WORD29"  value="52" />
         <Keyword name="BD$WORD28"  value="136" />
         <Keyword name="BD$WORD27"  value="0" />
         <Keyword name="BD$WORD26"  value="0" />
         <Keyword name="BD$WORD25"  value="0" />
         <Keyword name="BD$WORD24"  value="1" />
         <Keyword name="BD$WORD23"  value="1" />
         <Keyword name="BD$WORD22"  value="100" />
         <Keyword name="BD$WORD21"  value="100" />
         <Keyword name="BD$WORD20"  value="100" />
         <Keyword name="BD$WORD19"  value="100" />
         <Keyword name="BD$WORD18"  value="114" />
         <Keyword name="BD$WORD17"  value="554" />
         <Keyword name="BD$WORD16"  value="550" />
         <Keyword name="BD$WORD15"  value="407" />
         <Keyword name="BD$WORD14"  value="343" />
         <Keyword name="BD$WORD13"  value="4" />
         <Keyword name="BD$WORD12"  value="585" />
         <Keyword name="BD$WORD11"  value="239" />
         <Keyword name="BD$WORD10"  value="318" />
         <Keyword name="BD$WORD9"  value="395" />
         <Keyword name="BD$WORD8"  value="394" />
         <Keyword name="BD$WORD7"  value="394" />
         <Keyword name="BD$WORD6"  value="392" />
         <Keyword name="BD$WORD5"  value="394" />
         <Keyword name="BD$WORD4"  value="554" />
         <Keyword name="BD$WORD3"  value="537" />
         <Keyword name="BD$WORD2"  value="398" />
         <Keyword name="BD$WORD1"  value="334" />
         <Keyword name="BD$WORD0"  value="255" />
         <Keyword name="BD$P7N"  value="FL2-W" />
         <Keyword name="BD$P6N"  value="FL2-A" />
         <Keyword name="BD$P5N"  value="FL3-H" />
         <Keyword name="BD$P4N"  value="FL2-H" />
         <Keyword name="BD$P3N"  value="FL1-H" />
         <Keyword name="BD$P2N"  value="SSC-H" />
         <Keyword name="BD$P1N"  value="FSC-H" />
         <Keyword name="BD$NPAR"  value="7" />
         <Keyword name="BD$AcqLibVersion"  value="6.0" />
         <Keyword name="$ETIM"  value="15:17:29" />
         <Keyword name="$BTIM"  value="15:16:56" />
         <Keyword name="CYTNUM"  value="0123456789" />
         <Keyword name="$CYT"  value="FACSCalibur" />
         <Keyword name="$OP"  value="Administrator" />
         <Keyword name="END BATCH"  value="TRUE" />
         <Keyword name="START BATCH"  value="TRUE" />
         <Keyword name="TUBE NAME"  value="Untitled" />
         <Keyword name="PANEL NAME"  value="Untitled Acquisition Tube List" />
         <Keyword name="$P7E"  value="0,0" />
         <Keyword name="$P7B"  value="16" />
         <Keyword name="$P7R"  value="1024" />
         <Keyword name="$P7N"  value="FL2-W" />
         <Keyword name="$P6E"  value="0,0" />
         <Keyword name="$P6B"  value="16" />
         <Keyword name="$P6R"  value="1024" />
         <Keyword name="$P6N"  value="FL2-A" />
         <Keyword name="$P5E"  value="4,0" />
         <Keyword name="$P5B"  value="16" />
         <Keyword name="$P5R"  value="1024" />
         <Keyword name="$P5N"  value="FL3-H" />
         <Keyword name="$P4E"  value="4,0" />
         <Keyword name="$P4B"  value="16" />
         <Keyword name="$P4R"  value="1024" />
         <Keyword name="$P4N"  value="FL2-H" />
         <Keyword name="$P3E"  value="4,0" />
         <Keyword name="$P3B"  value="16" />
         <Keyword name="$P3R"  value="1024" />
         <Keyword name="$P3N"  value="FL1-H" />
         <Keyword name="$P2E"  value="0,0" />
         <Keyword name="$P2B"  value="16" />
         <Keyword name="$P2R"  value="1024" />
         <Keyword name="$P2N"  value="SSC-H" />
         <Keyword name="$P1E"  value="0,0" />
         <Keyword name="$P1B"  value="16" />
         <Keyword name="$P1R"  value="1024" />
         <Keyword name="$P1N"  value="FSC-H" />
         <Keyword name="$PAR"  value="7" />
         <Keyword name="$MODE"  value="L" />
         <Keyword name="$TOT"  value="10000" />
         <Keyword name="WORKSTATION"  value="(Unavailable)" />
         <Keyword name="LOGIN NAME"  value="Administrator" />
         <Keyword name="CREATOR"  value="CellQuest Pro  6.0" />
         <Keyword name="$SYS"  value="Macintosh System Software 10.6.4" />
         <Keyword name="$NEXTDATA"  value="0" />
         <Keyword name="$DATATYPE"  value="I" />
         <Keyword name="$BYTEORD"  value="4,3,2,1" />
         <Keyword name="FJ_FCS_VERSION"  value="2" />
         <Keyword name="$P1S"  value="" />
         <Keyword name="$P2S"  value="" />
         <Keyword name="$P3S"  value="" />
         <Keyword name="$P4S"  value="" />
         <Keyword name="$P5S"  value="" />
         <Keyword name="$P6S"  value="" />
         <Keyword name="$P7S"  value="" />
       </Keywords>
       <SampleNode name="DKO(6) naive conv48.001"  annotation=""  owningGroup=""  expanded="1"  sortPriority="10"  count="10000"  sampleID="10" >
         <Graph smoothing="0"  backColor="#ffffff"  foreColor="#000000"  type="Pseudocolor"  fast="1" >
           <Axis dimension="x"  name="FSC-H"  label=""  auto="auto" />
           <Axis dimension="y"  name="SSC-H"  label=""  auto="auto" />
           <GraphSettings level="5%"  smoothingHighResolution="1"  contourHighResolution="1"  histogramSmoothingCount="0"  graphResolution="256"  showOutliers="0"  drawLargeDots="0"  dotsToDraw="8000"  tint="le.chartfill.tinted.40"  lineWeight="le.lineweight.normal"  lineStyle="le.linestyle.solid" />
           <GraphEnvironment showGrid="0"  showAxes="tnlTNL"  showGates="1"  showFreqOnPlots="1"  showGateNameOnPlots="1"  showMedians="0"  showUncomped="0"  addEventParam="0"  lastYAxisName="" >
             <TextTraits font="SansSerif"  size="11"  name="Labels"  style="plain"  color="#000000"  background="#00ffffff"  just="left" />
             <TextTraits font="SansSerif"  size="11"  name="LayoutGates"  style="plain"  color="#000000"  background="#00ffffff"  just="left" />
             <TextTraits font="SansSerif"  size="9"  name="Numbers"  style="plain"  color="#000000"  background="#00ffffff"  just="left" />
             <TextTraits font="SansSerif"  size="9"  name="Legend"  style="plain"  color="#000000"  background="#00ffffff"  just="left" />
             <WindowPosition x="0"  y="0"  width="0"  height="0"  displayed="0"  panelState="" />
           </GraphEnvironment>
         </Graph>
         <Subpopulations>
           <Population name="cells"  annotation=""  owningGroup="All Samples"  expanded="1"  sortPriority="10"  count="9999" >
             <Graph smoothing="0"  backColor="#ffffff"  foreColor="#000000"  heatMapStatParameter="FL1-H"  type="Pseudocolor"  fast="1" >
               <Axis dimension="x"  name="FL1-H"  label=""  auto="auto" />
               <Axis dimension="y"  name="FL3-H"  label=""  auto="auto" />
               <GraphSettings level="5%"  smoothingHighResolution="1"  contourHighResolution="1"  histogramSmoothingCount="0"  graphResolution="256"  showOutliers="0"  drawLargeDots="0"  dotsToDraw="8000"  tint="le.chartfill.tinted.40"  lineWeight="le.lineweight.normal"  lineStyle="le.linestyle.solid" />
               <GraphEnvironment showGrid="0"  showAxes="tnlTNL"  showGates="1"  showFreqOnPlots="1"  showGateNameOnPlots="1"  showMedians="0"  showUncomped="0"  addEventParam="0"  lastYAxisName="" >
                 <TextTraits font="SansSerif"  size="11"  name="Labels"  style="plain"  color="#000000"  background="#00ffffff"  just="left" />
                 <TextTraits font="SansSerif"  size="11"  name="LayoutGates"  style="plain"  color="#000000"  background="#00ffffff"  just="left" />
                 <TextTraits font="SansSerif"  size="9"  name="Numbers"  style="plain"  color="#000000"  background="#00ffffff"  just="left" />
                 <TextTraits font="SansSerif"  size="9"  name="Legend"  style="plain"  color="#000000"  background="#00ffffff"  just="left" />
                 <WindowPosition x="833"  y="23"  width="390"  height="622"  displayed="0"  panelState="---" />
               </GraphEnvironment>
             </Graph>
             <Gate gating:id="ID566549795" >
               <gating:PolygonGate eventsInside="1"  annoOffsetX="0"  annoOffsetY="0"  tint="#000000"  isTinted="0"  lineWeight="Normal"  userDefined="1"  quadId="-1"  gateResolution="256" >
                 <gating:dimension>
                   <data-type:fcs-dimension data-type:name="FSC-H" />
                 </gating:dimension>
                 <gating:dimension>
                   <data-type:fcs-dimension data-type:name="SSC-H" />
                 </gating:dimension>
                 <gating:vertex>
                   <gating:coordinate data-type:value="24.188976378" />
                   <gating:coordinate data-type:value="62.0606060606" />
                 </gating:vertex>
                 <gating:vertex>
                   <gating:coordinate data-type:value="116.9133858268" />
                   <gating:coordinate data-type:value="46.5454545455" />
                 </gating:vertex>
                 <gating:vertex>
                   <gating:coordinate data-type:value="201.5748031496" />
                   <gating:coordinate data-type:value="139.6363636364" />
                 </gating:vertex>
                 <gating:vertex>
                   <gating:coordinate data-type:value="237.8582677165" />
                   <gating:coordinate data-type:value="527.5151515152" />
                 </gating:vertex>
                 <gating:vertex>
                   <gating:coordinate data-type:value="258.0157480315" />
                   <gating:coordinate data-type:value="822.303030303" />
                 </gating:vertex>
                 <gating:vertex>
                   <gating:coordinate data-type:value="197.5433070866" />
                   <gating:coordinate data-type:value="992.9696969697" />
                 </gating:vertex>
                 <gating:vertex>
                   <gating:coordinate data-type:value="116.9133858268" />
                   <gating:coordinate data-type:value="1004.6060606061" />
                 </gating:vertex>
                 <gating:vertex>
                   <gating:coordinate data-type:value="24.188976378" />
                   <gating:coordinate data-type:value="1004.6060606061" />
                 </gating:vertex>
                 <gating:vertex>
                   <gating:coordinate data-type:value="4.031496063" />
                   <gating:coordinate data-type:value="861.0909090909" />
                 </gating:vertex>
                 <gating:vertex>
                   <gating:coordinate data-type:value="4.031496063" />
                   <gating:coordinate data-type:value="562.4242424242" />
                 </gating:vertex>
               </gating:PolygonGate>
             </Gate>
             <Subpopulations>
               <Population name="Q1: FL1-H- , FL3-H+"  annotation=""  owningGroup="All Samples"  expanded="1"  sortPriority="10"  count="12" >
                 <Graph smoothing="0"  backColor="#ffffff"  foreColor="#000000"  heatMapStatParameter="FL1-H"  type="Pseudocolor"  fast="1" >
                   <Axis dimension="x"  name="FL1-H"  label=""  auto="auto" />
                   <Axis dimension="y"  name="FL3-H"  label=""  auto="auto" />
                   <GraphSettings level="5%"  smoothingHighResolution="1"  contourHighResolution="1"  histogramSmoothingCount="0"  graphResolution="256"  showOutliers="0"  drawLargeDots="0"  dotsToDraw="8000"  tint="le.chartfill.tinted.40"  lineWeight="le.lineweight.normal"  lineStyle="le.linestyle.solid" />
                   <GraphEnvironment showGrid="0"  showAxes="tnlTNL"  showGates="1"  showFreqOnPlots="1"  showGateNameOnPlots="1"  showMedians="0"  showUncomped="0"  addEventParam="0"  lastYAxisName="" >
                     <TextTraits font="SansSerif"  size="11"  name="Labels"  style="plain"  color="#000000"  background="#00ffffff"  just="left" />
                     <TextTraits font="SansSerif"  size="11"  name="LayoutGates"  style="plain"  color="#000000"  background="#00ffffff"  just="left" />
                     <TextTraits font="SansSerif"  size="9"  name="Numbers"  style="plain"  color="#000000"  background="#00ffffff"  just="left" />
                     <TextTraits font="SansSerif"  size="9"  name="Legend"  style="plain"  color="#000000"  background="#00ffffff"  just="left" />
                     <WindowPosition x="1208"  y="23"  width="394"  height="622"  displayed="1"  panelState="---" />
                   </GraphEnvironment>
                 </Graph>
                 <Gate gating:id="ID655150221"  gating:parent_id="ID566549795" >
                   <gating:PolygonGate eventsInside="1"  annoOffsetX="0"  annoOffsetY="0"  tint="#000000"  isTinted="0"  lineWeight="Normal"  userDefined="1"  quadId="2"  gateResolution="256" >
                     <gating:dimension>
                       <data-type:fcs-dimension data-type:name="FL1-H" />
                     </gating:dimension>
                     <gating:dimension>
                       <data-type:fcs-dimension data-type:name="FL3-H" />
                     </gating:dimension>
                     <gating:vertex>
                       <gating:coordinate data-type:value="0.9643883792" />
                       <gating:coordinate data-type:value="33.9080668189" />
                     </gating:vertex>
                     <gating:vertex>
                       <gating:coordinate data-type:value="0.9643883792" />
                       <gating:coordinate data-type:value="10355.0336648913" />
                     </gating:vertex>
                     <gating:vertex>
                       <gating:coordinate data-type:value="86.4983601298" />
                       <gating:coordinate data-type:value="10355.0336648913" />
                     </gating:vertex>
                     <gating:vertex>
                       <gating:coordinate data-type:value="86.4983601298" />
                       <gating:coordinate data-type:value="33.9080668189" />
                     </gating:vertex>
                   </gating:PolygonGate>
                 </Gate>
               </Population>
               <Population name="Q2: FL1-H+ , FL3-H+"  annotation=""  owningGroup="All Samples"  expanded="1"  sortPriority="10"  count="8651" >
                 <Graph smoothing="0"  backColor="#ffffff"  foreColor="#000000"  heatMapStatParameter="FL1-H"  type="Pseudocolor"  fast="1" >
                   <Axis dimension="x"  name="FL1-H"  label=""  auto="auto" />
                   <Axis dimension="y"  name="FL3-H"  label=""  auto="auto" />
                   <GraphSettings level="5%"  smoothingHighResolution="1"  contourHighResolution="1"  histogramSmoothingCount="0"  graphResolution="256"  showOutliers="0"  drawLargeDots="0"  dotsToDraw="8000"  tint="le.chartfill.tinted.40"  lineWeight="le.lineweight.normal"  lineStyle="le.linestyle.solid" />
                   <GraphEnvironment showGrid="0"  showAxes="tnlTNL"  showGates="1"  showFreqOnPlots="1"  showGateNameOnPlots="1"  showMedians="0"  showUncomped="0"  addEventParam="0"  lastYAxisName="" >
                     <TextTraits font="SansSerif"  size="11"  name="Labels"  style="plain"  color="#000000"  background="#00ffffff"  just="left" />
                     <TextTraits font="SansSerif"  size="11"  name="LayoutGates"  style="plain"  color="#000000"  background="#00ffffff"  just="left" />
                     <TextTraits font="SansSerif"  size="9"  name="Numbers"  style="plain"  color="#000000"  background="#00ffffff"  just="left" />
                     <TextTraits font="SansSerif"  size="9"  name="Legend"  style="plain"  color="#000000"  background="#00ffffff"  just="left" />
                     <WindowPosition x="1208"  y="23"  width="394"  height="622"  displayed="1"  panelState="---" />
                   </GraphEnvironment>
                 </Graph>
                 <Gate gating:id="ID629827671"  gating:parent_id="ID566549795" >
                   <gating:PolygonGate eventsInside="1"  annoOffsetX="0"  annoOffsetY="0"  tint="#000000"  isTinted="0"  lineWeight="Normal"  userDefined="1"  quadId="3"  gateResolution="256" >
                     <gating:dimension>
                       <data-type:fcs-dimension data-type:name="FL1-H" />
                     </gating:dimension>
                     <gating:dimension>
                       <data-type:fcs-dimension data-type:name="FL3-H" />
                     </gating:dimension>
                     <gating:vertex>
                       <gating:coordinate data-type:value="10000" />
                       <gating:coordinate data-type:value="552.6170019854" />
                     </gating:vertex>
                     <gating:vertex>
                       <gating:coordinate data-type:value="10000" />
                       <gating:coordinate data-type:value="10355.0336648913" />
                     </gating:vertex>
                     <gating:vertex>
                       <gating:coordinate data-type:value="86.4983601298" />
                       <gating:coordinate data-type:value="10355.0336648913" />
                     </gating:vertex>
                     <gating:vertex>
                       <gating:coordinate data-type:value="86.4983601298" />
                       <gating:coordinate data-type:value="33.9080668189" />
                     </gating:vertex>
                   </gating:PolygonGate>
                 </Gate>
               </Population>
               <Population name="Q3: FL1-H+ , FL3-H-"  annotation=""  owningGroup="All Samples"  expanded="1"  sortPriority="10"  count="1323" >
                 <Graph smoothing="0"  backColor="#ffffff"  foreColor="#000000"  heatMapStatParameter="FL1-H"  type="Pseudocolor"  fast="1" >
                   <Axis dimension="x"  name="FL1-H"  label=""  auto="auto" />
                   <Axis dimension="y"  name="FL3-H"  label=""  auto="auto" />
                   <GraphSettings level="5%"  smoothingHighResolution="1"  contourHighResolution="1"  histogramSmoothingCount="0"  graphResolution="256"  showOutliers="0"  drawLargeDots="0"  dotsToDraw="8000"  tint="le.chartfill.tinted.40"  lineWeight="le.lineweight.normal"  lineStyle="le.linestyle.solid" />
                   <GraphEnvironment showGrid="0"  showAxes="tnlTNL"  showGates="1"  showFreqOnPlots="1"  showGateNameOnPlots="1"  showMedians="0"  showUncomped="0"  addEventParam="0"  lastYAxisName="" >
                     <TextTraits font="SansSerif"  size="11"  name="Labels"  style="plain"  color="#000000"  background="#00ffffff"  just="left" />
                     <TextTraits font="SansSerif"  size="11"  name="LayoutGates"  style="plain"  color="#000000"  background="#00ffffff"  just="left" />
                     <TextTraits font="SansSerif"  size="9"  name="Numbers"  style="plain"  color="#000000"  background="#00ffffff"  just="left" />
                     <TextTraits font="SansSerif"  size="9"  name="Legend"  style="plain"  color="#000000"  background="#00ffffff"  just="left" />
                     <WindowPosition x="1208"  y="23"  width="394"  height="622"  displayed="1"  panelState="---" />
                   </GraphEnvironment>
                 </Graph>
                 <Gate gating:id="ID1748235338"  gating:parent_id="ID566549795" >
                   <gating:PolygonGate eventsInside="1"  annoOffsetX="0"  annoOffsetY="0"  tint="#000000"  isTinted="0"  lineWeight="Normal"  userDefined="1"  quadId="1"  gateResolution="256" >
                     <gating:dimension>
                       <data-type:fcs-dimension data-type:name="FL1-H" />
                     </gating:dimension>
                     <gating:dimension>
                       <data-type:fcs-dimension data-type:name="FL3-H" />
                     </gating:dimension>
                     <gating:vertex>
                       <gating:coordinate data-type:value="10000" />
                       <gating:coordinate data-type:value="552.6170019854" />
                     </gating:vertex>
                     <gating:vertex>
                       <gating:coordinate data-type:value="10000" />
                       <gating:coordinate data-type:value="1" />
                     </gating:vertex>
                     <gating:vertex>
                       <gating:coordinate data-type:value="86.4983601298" />
                       <gating:coordinate data-type:value="1" />
                     </gating:vertex>
                     <gating:vertex>
                       <gating:coordinate data-type:value="86.4983601298" />
                       <gating:coordinate data-type:value="33.9080668189" />
                     </gating:vertex>
                   </gating:PolygonGate>
                 </Gate>
               </Population>
               <Population name="Q4: FL1-H- , FL3-H-"  annotation=""  owningGroup="All Samples"  expanded="1"  sortPriority="10"  count="17" >
                 <Graph smoothing="0"  backColor="#ffffff"  foreColor="#000000"  heatMapStatParameter="FL1-H"  type="Pseudocolor"  fast="1" >
                   <Axis dimension="x"  name="FL1-H"  label=""  auto="auto" />
                   <Axis dimension="y"  name="FL3-H"  label=""  auto="auto" />
                   <GraphSettings level="5%"  smoothingHighResolution="1"  contourHighResolution="1"  histogramSmoothingCount="0"  graphResolution="256"  showOutliers="0"  drawLargeDots="0"  dotsToDraw="8000"  tint="le.chartfill.tinted.40"  lineWeight="le.lineweight.normal"  lineStyle="le.linestyle.solid" />
                   <GraphEnvironment showGrid="0"  showAxes="tnlTNL"  showGates="1"  showFreqOnPlots="1"  showGateNameOnPlots="1"  showMedians="0"  showUncomped="0"  addEventParam="0"  lastYAxisName="" >
                     <TextTraits font="SansSerif"  size="11"  name="Labels"  style="plain"  color="#000000"  background="#00ffffff"  just="left" />
                     <TextTraits font="SansSerif"  size="11"  name="LayoutGates"  style="plain"  color="#000000"  background="#00ffffff"  just="left" />
                     <TextTraits font="SansSerif"  size="9"  name="Numbers"  style="plain"  color="#000000"  background="#00ffffff"  just="left" />
                     <TextTraits font="SansSerif"  size="9"  name="Legend"  style="plain"  color="#000000"  background="#00ffffff"  just="left" />
                     <WindowPosition x="1208"  y="23"  width="394"  height="622"  displayed="1"  panelState="---" />
                   </GraphEnvironment>
                 </Graph>
                 <Gate gating:id="ID388541569"  gating:parent_id="ID566549795" >
                   <gating:PolygonGate eventsInside="1"  annoOffsetX="0"  annoOffsetY="0"  tint="#000000"  isTinted="0"  lineWeight="Normal"  userDefined="1"  quadId="0"  gateResolution="256" >
                     <gating:dimension>
                       <data-type:fcs-dimension data-type:name="FL1-H" />
                     </gating:dimension>
                     <gating:dimension>
                       <data-type:fcs-dimension data-type:name="FL3-H" />
                     </gating:dimension>
                     <gating:vertex>
                       <gating:coordinate data-type:value="0.9643883792" />
                       <gating:coordinate data-type:value="33.9080668189" />
                     </gating:vertex>
                     <gating:vertex>
                       <gating:coordinate data-type:value="0.9643883792" />
                       <gating:coordinate data-type:value="1" />
                     </gating:vertex>
                     <gating:vertex>
                       <gating:coordinate data-type:value="86.4983601298" />
                       <gating:coordinate data-type:value="1" />
                     </gating:vertex>
                     <gating:vertex>
                       <gating:coordinate data-type:value="86.4983601298" />
                       <gating:coordinate data-type:value="33.9080668189" />
                     </gating:vertex>
                   </gating:PolygonGate>
                 </Gate>
               </Population>
             </Subpopulations>
           </Population>
         </Subpopulations>
       </SampleNode>
     </Sample>
     <Sample>
       <DataSet uri="file:/Users/SHP2/Desktop/김성민%20Project/CloudStation/ongoing%20project/Glycogen%20AMPK%20naive/231027~%20OG2GOF6%20WT(%2310),%20DKO,%20GKO%20naive%20primed%20conversion&apos;/231101/wt(10)naive%20conv72hr.002"  sampleID="54" />
       <Transformations>
         <transforms:linear transforms:minRange="0"  transforms:maxRange="1024"  gain="1" >
           <data-type:parameter data-type:name="FSC-H" />
         </transforms:linear>
         <transforms:linear transforms:minRange="0"  transforms:maxRange="1024"  gain="1" >
           <data-type:parameter data-type:name="SSC-H" />
         </transforms:linear>
         <transforms:log transforms:offset="1"  transforms:decades="4" >
           <data-type:parameter data-type:name="FL1-H" />
         </transforms:log>
         <transforms:log transforms:offset="1"  transforms:decades="4" >
           <data-type:parameter data-type:name="FL2-H" />
         </transforms:log>
         <transforms:log transforms:offset="1"  transforms:decades="4" >
           <data-type:parameter data-type:name="FL3-H" />
         </transforms:log>
         <transforms:linear transforms:minRange="0"  transforms:maxRange="1024"  gain="1" >
           <data-type:parameter data-type:name="FL2-A" />
         </transforms:linear>
         <transforms:linear transforms:minRange="0"  transforms:maxRange="1024"  gain="1" >
           <data-type:parameter data-type:name="FL2-W" />
         </transforms:linear>
       </Transformations>
       <Keywords>
         <Keyword name="$DATE"  value="01-Nov-23" />
         <Keyword name="FILE GUID"  value="0DC1FFC8-8E0D-4B9F-B2AF-50AD2632732D" />
         <Keyword name="$FIL"  value="wt(10)naive conv72hr.002" />
         <Keyword name="P7THRESVOL"  value="52" />
         <Keyword name="CalibFile"  value="FALSE" />
         <Keyword name="BD$LASERMODE"  value="1" />
         <Keyword name="BD$WORD63"  value="869" />
         <Keyword name="BD$WORD62"  value="47" />
         <Keyword name="BD$WORD61"  value="883" />
         <Keyword name="BD$WORD60"  value="97" />
         <Keyword name="BD$WORD59"  value="579" />
         <Keyword name="BD$WORD58"  value="101" />
         <Keyword name="BD$WORD57"  value="617" />
         <Keyword name="BD$WORD56"  value="623" />
         <Keyword name="BD$WORD55"  value="848" />
         <Keyword name="BD$WORD54"  value="585" />
         <Keyword name="BD$WORD53"  value="377" />
         <Keyword name="BD$WORD52"  value="107" />
         <Keyword name="BD$WORD51"  value="52" />
         <Keyword name="BD$WORD50"  value="0" />
         <Keyword name="BD$WORD49"  value="0" />
         <Keyword name="BD$WORD48"  value="800" />
         <Keyword name="BD$WORD47"  value="54" />
         <Keyword name="BD$WORD46"  value="1023" />
         <Keyword name="BD$WORD45"  value="1023" />
         <Keyword name="BD$WORD44"  value="1023" />
         <Keyword name="BD$WORD43"  value="0" />
         <Keyword name="BD$WORD42"  value="100" />
         <Keyword name="BD$WORD41"  value="100" />
         <Keyword name="BD$WORD40"  value="3" />
         <Keyword name="BD$WORD39"  value="3" />
         <Keyword name="BD$WORD38"  value="280" />
         <Keyword name="BD$WORD37"  value="60" />
         <Keyword name="BD$WORD36"  value="0" />
         <Keyword name="BD$WORD35"  value="0" />
         <Keyword name="BD$WORD34"  value="0" />
         <Keyword name="BD$WORD33"  value="52" />
         <Keyword name="BD$WORD32"  value="52" />
         <Keyword name="BD$WORD31"  value="52" />
         <Keyword name="BD$WORD30"  value="52" />
         <Keyword name="BD$WORD29"  value="52" />
         <Keyword name="BD$WORD28"  value="136" />
         <Keyword name="BD$WORD27"  value="0" />
         <Keyword name="BD$WORD26"  value="0" />
         <Keyword name="BD$WORD25"  value="0" />
         <Keyword name="BD$WORD24"  value="1" />
         <Keyword name="BD$WORD23"  value="1" />
         <Keyword name="BD$WORD22"  value="100" />
         <Keyword name="BD$WORD21"  value="100" />
         <Keyword name="BD$WORD20"  value="100" />
         <Keyword name="BD$WORD19"  value="100" />
         <Keyword name="BD$WORD18"  value="114" />
         <Keyword name="BD$WORD17"  value="554" />
         <Keyword name="BD$WORD16"  value="550" />
         <Keyword name="BD$WORD15"  value="407" />
         <Keyword name="BD$WORD14"  value="343" />
         <Keyword name="BD$WORD13"  value="4" />
         <Keyword name="BD$WORD12"  value="591" />
         <Keyword name="BD$WORD11"  value="0" />
         <Keyword name="BD$WORD10"  value="288" />
         <Keyword name="BD$WORD9"  value="393" />
         <Keyword name="BD$WORD8"  value="395" />
         <Keyword name="BD$WORD7"  value="393" />
         <Keyword name="BD$WORD6"  value="394" />
         <Keyword name="BD$WORD5"  value="393" />
         <Keyword name="BD$WORD4"  value="552" />
         <Keyword name="BD$WORD3"  value="541" />
         <Keyword name="BD$WORD2"  value="394" />
         <Keyword name="BD$WORD1"  value="336" />
         <Keyword name="BD$WORD0"  value="255" />
         <Keyword name="BD$P7N"  value="FL2-W" />
         <Keyword name="BD$P6N"  value="FL2-A" />
         <Keyword name="BD$P5N"  value="FL3-H" />
         <Keyword name="BD$P4N"  value="FL2-H" />
         <Keyword name="BD$P3N"  value="FL1-H" />
         <Keyword name="BD$P2N"  value="SSC-H" />
         <Keyword name="BD$P1N"  value="FSC-H" />
         <Keyword name="BD$NPAR"  value="7" />
         <Keyword name="BD$AcqLibVersion"  value="6.0" />
         <Keyword name="$ETIM"  value="14:43:34" />
         <Keyword name="$BTIM"  value="14:42:59" />
         <Keyword name="CYTNUM"  value="0123456789" />
         <Keyword name="$CYT"  value="FACSCalibur" />
         <Keyword name="$OP"  value="Administrator" />
         <Keyword name="END BATCH"  value="TRUE" />
         <Keyword name="START BATCH"  value="TRUE" />
         <Keyword name="TUBE NAME"  value="Untitled" />
         <Keyword name="PANEL NAME"  value="Untitled Acquisition Tube List" />
         <Keyword name="$P7E"  value="0,0" />
         <Keyword name="$P7B"  value="16" />
         <Keyword name="$P7R"  value="1024" />
         <Keyword name="$P7N"  value="FL2-W" />
         <Keyword name="$P6E"  value="0,0" />
         <Keyword name="$P6B"  value="16" />
         <Keyword name="$P6R"  value="1024" />
         <Keyword name="$P6N"  value="FL2-A" />
         <Keyword name="$P5E"  value="4,0" />
         <Keyword name="$P5B"  value="16" />
         <Keyword name="$P5R"  value="1024" />
         <Keyword name="$P5N"  value="FL3-H" />
         <Keyword name="$P4E"  value="4,0" />
         <Keyword name="$P4B"  value="16" />
         <Keyword name="$P4R"  value="1024" />
         <Keyword name="$P4N"  value="FL2-H" />
         <Keyword name="$P3E"  value="4,0" />
         <Keyword name="$P3B"  value="16" />
         <Keyword name="$P3R"  value="1024" />
         <Keyword name="$P3N"  value="FL1-H" />
         <Keyword name="$P2E"  value="0,0" />
         <Keyword name="$P2B"  value="16" />
         <Keyword name="$P2R"  value="1024" />
         <Keyword name="$P2N"  value="SSC-H" />
         <Keyword name="$P1E"  value="0,0" />
         <Keyword name="$P1B"  value="16" />
         <Keyword name="$P1R"  value="1024" />
         <Keyword name="$P1N"  value="FSC-H" />
         <Keyword name="$PAR"  value="7" />
         <Keyword name="$MODE"  value="L" />
         <Keyword name="$TOT"  value="10000" />
         <Keyword name="WORKSTATION"  value="(Unavailable)" />
         <Keyword name="LOGIN NAME"  value="Administrator" />
         <Keyword name="CREATOR"  value="CellQuest Pro  6.0" />
         <Keyword name="$SYS"  value="Macintosh System Software 10.6.4" />
         <Keyword name="$NEXTDATA"  value="0" />
         <Keyword name="$DATATYPE"  value="I" />
         <Keyword name="$BYTEORD"  value="4,3,2,1" />
         <Keyword name="FJ_FCS_VERSION"  value="2" />
         <Keyword name="$P1S"  value="" />
         <Keyword name="$P2S"  value="" />
         <Keyword name="$P3S"  value="" />
         <Keyword name="$P4S"  value="" />
         <Keyword name="$P5S"  value="" />
         <Keyword name="$P6S"  value="" />
         <Keyword name="$P7S"  value="" />
       </Keywords>
       <SampleNode name="wt(10)naive conv72hr.002"  annotation=""  owningGroup=""  expanded="1"  sortPriority="10"  count="10000"  sampleID="54" >
         <Graph smoothing="0"  backColor="#ffffff"  foreColor="#000000"  type="Pseudocolor"  fast="1" >
           <Axis dimension="x"  name="FSC-H"  label=""  auto="auto" />
           <Axis dimension="y"  name="SSC-H"  label=""  auto="auto" />
           <GraphSettings level="5%"  smoothingHighResolution="1"  contourHighResolution="1"  histogramSmoothingCount="0"  graphResolution="256"  showOutliers="0"  drawLargeDots="0"  dotsToDraw="8000"  tint="le.chartfill.tinted.40"  lineWeight="le.lineweight.normal"  lineStyle="le.linestyle.solid" />
           <GraphEnvironment showGrid="0"  showAxes="tnlTNL"  showGates="1"  showFreqOnPlots="1"  showGateNameOnPlots="1"  showMedians="0"  showUncomped="0"  addEventParam="0"  lastYAxisName="" >
             <TextTraits font="SansSerif"  size="11"  name="Labels"  style="plain"  color="#000000"  background="#00ffffff"  just="left" />
             <TextTraits font="SansSerif"  size="11"  name="LayoutGates"  style="plain"  color="#000000"  background="#00ffffff"  just="left" />
             <TextTraits font="SansSerif"  size="9"  name="Numbers"  style="plain"  color="#000000"  background="#00ffffff"  just="left" />
             <TextTraits font="SansSerif"  size="9"  name="Legend"  style="plain"  color="#000000"  background="#00ffffff"  just="left" />
             <WindowPosition x="0"  y="0"  width="0"  height="0"  displayed="0"  panelState="" />
           </GraphEnvironment>
         </Graph>
         <Subpopulations>
           <Population name="cells"  annotation=""  owningGroup="All Samples"  expanded="1"  sortPriority="10"  count="9998" >
             <Graph smoothing="0"  backColor="#ffffff"  foreColor="#000000"  heatMapStatParameter="FL1-H"  type="Pseudocolor"  fast="1" >
               <Axis dimension="x"  name="FSC-H"  label=""  auto="auto" />
               <Axis dimension="y"  name="SSC-H"  label=""  auto="auto" />
               <GraphSettings level="5%"  smoothingHighResolution="1"  contourHighResolution="1"  histogramSmoothingCount="0"  graphResolution="256"  showOutliers="0"  drawLargeDots="0"  dotsToDraw="8000"  tint="le.chartfill.tinted.40"  lineWeight="le.lineweight.normal"  lineStyle="le.linestyle.solid" />
               <GraphEnvironment showGrid="0"  showAxes="tnlTNL"  showGates="1"  showFreqOnPlots="1"  showGateNameOnPlots="1"  showMedians="0"  showUncomped="0"  addEventParam="0"  lastYAxisName="" >
                 <TextTraits font="SansSerif"  size="11"  name="Labels"  style="plain"  color="#000000"  background="#00ffffff"  just="left" />
                 <TextTraits font="SansSerif"  size="11"  name="LayoutGates"  style="plain"  color="#000000"  background="#00ffffff"  just="left" />
                 <TextTraits font="SansSerif"  size="9"  name="Numbers"  style="plain"  color="#000000"  background="#00ffffff"  just="left" />
                 <TextTraits font="SansSerif"  size="9"  name="Legend"  style="plain"  color="#000000"  background="#00ffffff"  just="left" />
                 <WindowPosition x="833"  y="23"  width="390"  height="622"  displayed="1"  panelState="---" />
               </GraphEnvironment>
             </Graph>
             <Gate gating:id="ID1442935373" >
               <gating:PolygonGate eventsInside="1"  annoOffsetX="0"  annoOffsetY="0"  tint="#000000"  isTinted="0"  lineWeight="Normal"  userDefined="1"  quadId="-1"  gateResolution="256" >
                 <gating:dimension>
                   <data-type:fcs-dimension data-type:name="FSC-H" />
                 </gating:dimension>
                 <gating:dimension>
                   <data-type:fcs-dimension data-type:name="SSC-H" />
                 </gating:dimension>
                 <gating:vertex>
                   <gating:coordinate data-type:value="24.188976378" />
                   <gating:coordinate data-type:value="62.0606060606" />
                 </gating:vertex>
                 <gating:vertex>
                   <gating:coordinate data-type:value="116.9133858268" />
                   <gating:coordinate data-type:value="46.5454545455" />
                 </gating:vertex>
                 <gating:vertex>
                   <gating:coordinate data-type:value="201.5748031496" />
                   <gating:coordinate data-type:value="139.6363636364" />
                 </gating:vertex>
                 <gating:vertex>
                   <gating:coordinate data-type:value="237.8582677165" />
                   <gating:coordinate data-type:value="527.5151515152" />
                 </gating:vertex>
                 <gating:vertex>
                   <gating:coordinate data-type:value="258.0157480315" />
                   <gating:coordinate data-type:value="822.303030303" />
                 </gating:vertex>
                 <gating:vertex>
                   <gating:coordinate data-type:value="197.5433070866" />
                   <gating:coordinate data-type:value="992.9696969697" />
                 </gating:vertex>
                 <gating:vertex>
                   <gating:coordinate data-type:value="116.9133858268" />
                   <gating:coordinate data-type:value="1004.6060606061" />
                 </gating:vertex>
                 <gating:vertex>
                   <gating:coordinate data-type:value="24.188976378" />
                   <gating:coordinate data-type:value="1004.6060606061" />
                 </gating:vertex>
                 <gating:vertex>
                   <gating:coordinate data-type:value="4.031496063" />
                   <gating:coordinate data-type:value="861.0909090909" />
                 </gating:vertex>
                 <gating:vertex>
                   <gating:coordinate data-type:value="4.031496063" />
                   <gating:coordinate data-type:value="562.4242424242" />
                 </gating:vertex>
               </gating:PolygonGate>
             </Gate>
             <Subpopulations>
               <Population name="Q1: FL1-H- , FL3-H+"  annotation=""  owningGroup="All Samples"  expanded="1"  sortPriority="10"  count="4" >
                 <Graph smoothing="0"  backColor="#ffffff"  foreColor="#000000"  heatMapStatParameter="FL1-H"  type="Pseudocolor"  fast="1" >
                   <Axis dimension="x"  name="FL1-H"  label=""  auto="auto" />
                   <Axis dimension="y"  name="FL3-H"  label=""  auto="auto" />
                   <GraphSettings level="5%"  smoothingHighResolution="1"  contourHighResolution="1"  histogramSmoothingCount="0"  graphResolution="256"  showOutliers="0"  drawLargeDots="0"  dotsToDraw="8000"  tint="le.chartfill.tinted.40"  lineWeight="le.lineweight.normal"  lineStyle="le.linestyle.solid" />
                   <GraphEnvironment showGrid="0"  showAxes="tnlTNL"  showGates="1"  showFreqOnPlots="1"  showGateNameOnPlots="1"  showMedians="0"  showUncomped="0"  addEventParam="0"  lastYAxisName="" >
                     <TextTraits font="SansSerif"  size="11"  name="Labels"  style="plain"  color="#000000"  background="#00ffffff"  just="left" />
                     <TextTraits font="SansSerif"  size="11"  name="LayoutGates"  style="plain"  color="#000000"  background="#00ffffff"  just="left" />
                     <TextTraits font="SansSerif"  size="9"  name="Numbers"  style="plain"  color="#000000"  background="#00ffffff"  just="left" />
                     <TextTraits font="SansSerif"  size="9"  name="Legend"  style="plain"  color="#000000"  background="#00ffffff"  just="left" />
                     <WindowPosition x="1208"  y="23"  width="394"  height="622"  displayed="1"  panelState="---" />
                   </GraphEnvironment>
                 </Graph>
                 <Gate gating:id="ID541028362"  gating:parent_id="ID1442935373" >
                   <gating:PolygonGate eventsInside="1"  annoOffsetX="0"  annoOffsetY="0"  tint="#000000"  isTinted="0"  lineWeight="Normal"  userDefined="1"  quadId="2"  gateResolution="256" >
                     <gating:dimension>
                       <data-type:fcs-dimension data-type:name="FL1-H" />
                     </gating:dimension>
                     <gating:dimension>
                       <data-type:fcs-dimension data-type:name="FL3-H" />
                     </gating:dimension>
                     <gating:vertex>
                       <gating:coordinate data-type:value="0.9643883792" />
                       <gating:coordinate data-type:value="33.9080668189" />
                     </gating:vertex>
                     <gating:vertex>
                       <gating:coordinate data-type:value="0.9643883792" />
                       <gating:coordinate data-type:value="10355.0336648913" />
                     </gating:vertex>
                     <gating:vertex>
                       <gating:coordinate data-type:value="86.4983601298" />
                       <gating:coordinate data-type:value="10355.0336648913" />
                     </gating:vertex>
                     <gating:vertex>
                       <gating:coordinate data-type:value="86.4983601298" />
                       <gating:coordinate data-type:value="33.9080668189" />
                     </gating:vertex>
                   </gating:PolygonGate>
                 </Gate>
               </Population>
               <Population name="Q2: FL1-H+ , FL3-H+"  annotation=""  owningGroup="All Samples"  expanded="1"  sortPriority="10"  count="231" >
                 <Graph smoothing="0"  backColor="#ffffff"  foreColor="#000000"  heatMapStatParameter="FL1-H"  type="Pseudocolor"  fast="1" >
                   <Axis dimension="x"  name="FL1-H"  label=""  auto="auto" />
                   <Axis dimension="y"  name="FL3-H"  label=""  auto="auto" />
                   <GraphSettings level="5%"  smoothingHighResolution="1"  contourHighResolution="1"  histogramSmoothingCount="0"  graphResolution="256"  showOutliers="0"  drawLargeDots="0"  dotsToDraw="8000"  tint="le.chartfill.tinted.40"  lineWeight="le.lineweight.normal"  lineStyle="le.linestyle.solid" />
                   <GraphEnvironment showGrid="0"  showAxes="tnlTNL"  showGates="1"  showFreqOnPlots="1"  showGateNameOnPlots="1"  showMedians="0"  showUncomped="0"  addEventParam="0"  lastYAxisName="" >
                     <TextTraits font="SansSerif"  size="11"  name="Labels"  style="plain"  color="#000000"  background="#00ffffff"  just="left" />
                     <TextTraits font="SansSerif"  size="11"  name="LayoutGates"  style="plain"  color="#000000"  background="#00ffffff"  just="left" />
                     <TextTraits font="SansSerif"  size="9"  name="Numbers"  style="plain"  color="#000000"  background="#00ffffff"  just="left" />
                     <TextTraits font="SansSerif"  size="9"  name="Legend"  style="plain"  color="#000000"  background="#00ffffff"  just="left" />
                     <WindowPosition x="1208"  y="23"  width="394"  height="622"  displayed="1"  panelState="---" />
                   </GraphEnvironment>
                 </Graph>
                 <Gate gating:id="ID1465467363"  gating:parent_id="ID1442935373" >
                   <gating:PolygonGate eventsInside="1"  annoOffsetX="0"  annoOffsetY="0"  tint="#000000"  isTinted="0"  lineWeight="Normal"  userDefined="1"  quadId="3"  gateResolution="256" >
                     <gating:dimension>
                       <data-type:fcs-dimension data-type:name="FL1-H" />
                     </gating:dimension>
                     <gating:dimension>
                       <data-type:fcs-dimension data-type:name="FL3-H" />
                     </gating:dimension>
                     <gating:vertex>
                       <gating:coordinate data-type:value="10000" />
                       <gating:coordinate data-type:value="552.6170019854" />
                     </gating:vertex>
                     <gating:vertex>
                       <gating:coordinate data-type:value="10000" />
                       <gating:coordinate data-type:value="10355.0336648913" />
                     </gating:vertex>
                     <gating:vertex>
                       <gating:coordinate data-type:value="86.4983601298" />
                       <gating:coordinate data-type:value="10355.0336648913" />
                     </gating:vertex>
                     <gating:vertex>
                       <gating:coordinate data-type:value="86.4983601298" />
                       <gating:coordinate data-type:value="33.9080668189" />
                     </gating:vertex>
                   </gating:PolygonGate>
                 </Gate>
               </Population>
               <Population name="Q3: FL1-H+ , FL3-H-"  annotation=""  owningGroup="All Samples"  expanded="1"  sortPriority="10"  count="9765" >
                 <Graph smoothing="0"  backColor="#ffffff"  foreColor="#000000"  heatMapStatParameter="FL1-H"  type="Pseudocolor"  fast="1" >
                   <Axis dimension="x"  name="FL1-H"  label=""  auto="auto" />
                   <Axis dimension="y"  name="FL3-H"  label=""  auto="auto" />
                   <GraphSettings level="5%"  smoothingHighResolution="1"  contourHighResolution="1"  histogramSmoothingCount="0"  graphResolution="256"  showOutliers="0"  drawLargeDots="0"  dotsToDraw="8000"  tint="le.chartfill.tinted.40"  lineWeight="le.lineweight.normal"  lineStyle="le.linestyle.solid" />
                   <GraphEnvironment showGrid="0"  showAxes="tnlTNL"  showGates="1"  showFreqOnPlots="1"  showGateNameOnPlots="1"  showMedians="0"  showUncomped="0"  addEventParam="0"  lastYAxisName="" >
                     <TextTraits font="SansSerif"  size="11"  name="Labels"  style="plain"  color="#000000"  background="#00ffffff"  just="left" />
                     <TextTraits font="SansSerif"  size="11"  name="LayoutGates"  style="plain"  color="#000000"  background="#00ffffff"  just="left" />
                     <TextTraits font="SansSerif"  size="9"  name="Numbers"  style="plain"  color="#000000"  background="#00ffffff"  just="left" />
                     <TextTraits font="SansSerif"  size="9"  name="Legend"  style="plain"  color="#000000"  background="#00ffffff"  just="left" />
                     <WindowPosition x="1208"  y="23"  width="394"  height="622"  displayed="1"  panelState="---" />
                   </GraphEnvironment>
                 </Graph>
                 <Gate gating:id="ID96973613"  gating:parent_id="ID1442935373" >
                   <gating:PolygonGate eventsInside="1"  annoOffsetX="0"  annoOffsetY="0"  tint="#000000"  isTinted="0"  lineWeight="Normal"  userDefined="1"  quadId="1"  gateResolution="256" >
                     <gating:dimension>
                       <data-type:fcs-dimension data-type:name="FL1-H" />
                     </gating:dimension>
                     <gating:dimension>
                       <data-type:fcs-dimension data-type:name="FL3-H" />
                     </gating:dimension>
                     <gating:vertex>
                       <gating:coordinate data-type:value="10000" />
                       <gating:coordinate data-type:value="552.6170019854" />
                     </gating:vertex>
                     <gating:vertex>
                       <gating:coordinate data-type:value="10000" />
                       <gating:coordinate data-type:value="1" />
                     </gating:vertex>
                     <gating:vertex>
                       <gating:coordinate data-type:value="86.4983601298" />
                       <gating:coordinate data-type:value="1" />
                     </gating:vertex>
                     <gating:vertex>
                       <gating:coordinate data-type:value="86.4983601298" />
                       <gating:coordinate data-type:value="33.9080668189" />
                     </gating:vertex>
                   </gating:PolygonGate>
                 </Gate>
               </Population>
               <Population name="Q4: FL1-H- , FL3-H-"  annotation=""  owningGroup="All Samples"  expanded="1"  sortPriority="10"  count="0" >
                 <Graph smoothing="0"  backColor="#ffffff"  foreColor="#000000"  heatMapStatParameter="FL1-H"  type="Pseudocolor"  fast="1" >
                   <Axis dimension="x"  name="FL1-H"  label=""  auto="auto" />
                   <Axis dimension="y"  name="FL3-H"  label=""  auto="auto" />
                   <GraphSettings level="5%"  smoothingHighResolution="1"  contourHighResolution="1"  histogramSmoothingCount="0"  graphResolution="256"  showOutliers="0"  drawLargeDots="0"  dotsToDraw="8000"  tint="le.chartfill.tinted.40"  lineWeight="le.lineweight.normal"  lineStyle="le.linestyle.solid" />
                   <GraphEnvironment showGrid="0"  showAxes="tnlTNL"  showGates="1"  showFreqOnPlots="1"  showGateNameOnPlots="1"  showMedians="0"  showUncomped="0"  addEventParam="0"  lastYAxisName="" >
                     <TextTraits font="SansSerif"  size="11"  name="Labels"  style="plain"  color="#000000"  background="#00ffffff"  just="left" />
                     <TextTraits font="SansSerif"  size="11"  name="LayoutGates"  style="plain"  color="#000000"  background="#00ffffff"  just="left" />
                     <TextTraits font="SansSerif"  size="9"  name="Numbers"  style="plain"  color="#000000"  background="#00ffffff"  just="left" />
                     <TextTraits font="SansSerif"  size="9"  name="Legend"  style="plain"  color="#000000"  background="#00ffffff"  just="left" />
                     <WindowPosition x="1208"  y="23"  width="394"  height="622"  displayed="1"  panelState="---" />
                   </GraphEnvironment>
                 </Graph>
                 <Gate gating:id="ID1485388482"  gating:parent_id="ID1442935373" >
                   <gating:PolygonGate eventsInside="1"  annoOffsetX="0"  annoOffsetY="0"  tint="#000000"  isTinted="0"  lineWeight="Normal"  userDefined="1"  quadId="0"  gateResolution="256" >
                     <gating:dimension>
                       <data-type:fcs-dimension data-type:name="FL1-H" />
                     </gating:dimension>
                     <gating:dimension>
                       <data-type:fcs-dimension data-type:name="FL3-H" />
                     </gating:dimension>
                     <gating:vertex>
                       <gating:coordinate data-type:value="0.9643883792" />
                       <gating:coordinate data-type:value="33.9080668189" />
                     </gating:vertex>
                     <gating:vertex>
                       <gating:coordinate data-type:value="0.9643883792" />
                       <gating:coordinate data-type:value="1" />
                     </gating:vertex>
                     <gating:vertex>
                       <gating:coordinate data-type:value="86.4983601298" />
                       <gating:coordinate data-type:value="1" />
                     </gating:vertex>
                     <gating:vertex>
                       <gating:coordinate data-type:value="86.4983601298" />
                       <gating:coordinate data-type:value="33.9080668189" />
                     </gating:vertex>
                   </gating:PolygonGate>
                 </Gate>
               </Population>
             </Subpopulations>
           </Population>
         </Subpopulations>
       </SampleNode>
     </Sample>
     <Sample>
       <DataSet uri="file:/Users/SHP2/Desktop/김성민%20Project/CloudStation/ongoing%20project/Glycogen%20AMPK%20naive/231027~%20OG2GOF6%20WT(%2310),%20DKO,%20GKO%20naive%20primed%20conversion&apos;/231031/DKO(6)%20naive%20conv48.002"  sampleID="11" />
       <Transformations>
         <transforms:linear transforms:minRange="0"  transforms:maxRange="1024"  gain="1" >
           <data-type:parameter data-type:name="FSC-H" />
         </transforms:linear>
         <transforms:linear transforms:minRange="0"  transforms:maxRange="1024"  gain="1" >
           <data-type:parameter data-type:name="SSC-H" />
         </transforms:linear>
         <transforms:log transforms:offset="1"  transforms:decades="4" >
           <data-type:parameter data-type:name="FL1-H" />
         </transforms:log>
         <transforms:log transforms:offset="1"  transforms:decades="4" >
           <data-type:parameter data-type:name="FL2-H" />
         </transforms:log>
         <transforms:log transforms:offset="1"  transforms:decades="4" >
           <data-type:parameter data-type:name="FL3-H" />
         </transforms:log>
         <transforms:linear transforms:minRange="0"  transforms:maxRange="1024"  gain="1" >
           <data-type:parameter data-type:name="FL2-A" />
         </transforms:linear>
         <transforms:linear transforms:minRange="0"  transforms:maxRange="1024"  gain="1" >
           <data-type:parameter data-type:name="FL2-W" />
         </transforms:linear>
       </Transformations>
       <Keywords>
         <Keyword name="$DATE"  value="31-Oct-23" />
         <Keyword name="FILE GUID"  value="269A9D73-752A-4E4F-9E18-D52D4A48B60D" />
         <Keyword name="$FIL"  value="DKO(6) naive conv48.002" />
         <Keyword name="P7THRESVOL"  value="52" />
         <Keyword name="CalibFile"  value="FALSE" />
         <Keyword name="BD$LASERMODE"  value="1" />
         <Keyword name="BD$WORD63"  value="0" />
         <Keyword name="BD$WORD62"  value="0" />
         <Keyword name="BD$WORD61"  value="0" />
         <Keyword name="BD$WORD60"  value="0" />
         <Keyword name="BD$WORD59"  value="0" />
         <Keyword name="BD$WORD58"  value="0" />
         <Keyword name="BD$WORD57"  value="0" />
         <Keyword name="BD$WORD56"  value="0" />
         <Keyword name="BD$WORD55"  value="0" />
         <Keyword name="BD$WORD54"  value="0" />
         <Keyword name="BD$WORD53"  value="0" />
         <Keyword name="BD$WORD52"  value="0" />
         <Keyword name="BD$WORD51"  value="52" />
         <Keyword name="BD$WORD50"  value="0" />
         <Keyword name="BD$WORD49"  value="0" />
         <Keyword name="BD$WORD48"  value="800" />
         <Keyword name="BD$WORD47"  value="54" />
         <Keyword name="BD$WORD46"  value="1023" />
         <Keyword name="BD$WORD45"  value="1023" />
         <Keyword name="BD$WORD44"  value="1023" />
         <Keyword name="BD$WORD43"  value="0" />
         <Keyword name="BD$WORD42"  value="100" />
         <Keyword name="BD$WORD41"  value="100" />
         <Keyword name="BD$WORD40"  value="3" />
         <Keyword name="BD$WORD39"  value="3" />
         <Keyword name="BD$WORD38"  value="280" />
         <Keyword name="BD$WORD37"  value="60" />
         <Keyword name="BD$WORD36"  value="0" />
         <Keyword name="BD$WORD35"  value="0" />
         <Keyword name="BD$WORD34"  value="0" />
         <Keyword name="BD$WORD33"  value="52" />
         <Keyword name="BD$WORD32"  value="52" />
         <Keyword name="BD$WORD31"  value="52" />
         <Keyword name="BD$WORD30"  value="52" />
         <Keyword name="BD$WORD29"  value="52" />
         <Keyword name="BD$WORD28"  value="136" />
         <Keyword name="BD$WORD27"  value="0" />
         <Keyword name="BD$WORD26"  value="0" />
         <Keyword name="BD$WORD25"  value="0" />
         <Keyword name="BD$WORD24"  value="1" />
         <Keyword name="BD$WORD23"  value="1" />
         <Keyword name="BD$WORD22"  value="100" />
         <Keyword name="BD$WORD21"  value="100" />
         <Keyword name="BD$WORD20"  value="100" />
         <Keyword name="BD$WORD19"  value="100" />
         <Keyword name="BD$WORD18"  value="114" />
         <Keyword name="BD$WORD17"  value="554" />
         <Keyword name="BD$WORD16"  value="550" />
         <Keyword name="BD$WORD15"  value="407" />
         <Keyword name="BD$WORD14"  value="343" />
         <Keyword name="BD$WORD13"  value="4" />
         <Keyword name="BD$WORD12"  value="592" />
         <Keyword name="BD$WORD11"  value="282" />
         <Keyword name="BD$WORD10"  value="0" />
         <Keyword name="BD$WORD9"  value="394" />
         <Keyword name="BD$WORD8"  value="394" />
         <Keyword name="BD$WORD7"  value="393" />
         <Keyword name="BD$WORD6"  value="394" />
         <Keyword name="BD$WORD5"  value="392" />
         <Keyword name="BD$WORD4"  value="541" />
         <Keyword name="BD$WORD3"  value="533" />
         <Keyword name="BD$WORD2"  value="400" />
         <Keyword name="BD$WORD1"  value="339" />
         <Keyword name="BD$WORD0"  value="255" />
         <Keyword name="BD$P7N"  value="FL2-W" />
         <Keyword name="BD$P6N"  value="FL2-A" />
         <Keyword name="BD$P5N"  value="FL3-H" />
         <Keyword name="BD$P4N"  value="FL2-H" />
         <Keyword name="BD$P3N"  value="FL1-H" />
         <Keyword name="BD$P2N"  value="SSC-H" />
         <Keyword name="BD$P1N"  value="FSC-H" />
         <Keyword name="BD$NPAR"  value="7" />
         <Keyword name="BD$AcqLibVersion"  value="6.0" />
         <Keyword name="$ETIM"  value="15:18:02" />
         <Keyword name="$BTIM"  value="15:17:31" />
         <Keyword name="CYTNUM"  value="0123456789" />
         <Keyword name="$CYT"  value="FACSCalibur" />
         <Keyword name="$OP"  value="Administrator" />
         <Keyword name="END BATCH"  value="TRUE" />
         <Keyword name="START BATCH"  value="TRUE" />
         <Keyword name="TUBE NAME"  value="Untitled" />
         <Keyword name="PANEL NAME"  value="Untitled Acquisition Tube List" />
         <Keyword name="$P7E"  value="0,0" />
         <Keyword name="$P7B"  value="16" />
         <Keyword name="$P7R"  value="1024" />
         <Keyword name="$P7N"  value="FL2-W" />
         <Keyword name="$P6E"  value="0,0" />
         <Keyword name="$P6B"  value="16" />
         <Keyword name="$P6R"  value="1024" />
         <Keyword name="$P6N"  value="FL2-A" />
         <Keyword name="$P5E"  value="4,0" />
         <Keyword name="$P5B"  value="16" />
         <Keyword name="$P5R"  value="1024" />
         <Keyword name="$P5N"  value="FL3-H" />
         <Keyword name="$P4E"  value="4,0" />
         <Keyword name="$P4B"  value="16" />
         <Keyword name="$P4R"  value="1024" />
         <Keyword name="$P4N"  value="FL2-H" />
         <Keyword name="$P3E"  value="4,0" />
         <Keyword name="$P3B"  value="16" />
         <Keyword name="$P3R"  value="1024" />
         <Keyword name="$P3N"  value="FL1-H" />
         <Keyword name="$P2E"  value="0,0" />
         <Keyword name="$P2B"  value="16" />
         <Keyword name="$P2R"  value="1024" />
         <Keyword name="$P2N"  value="SSC-H" />
         <Keyword name="$P1E"  value="0,0" />
         <Keyword name="$P1B"  value="16" />
         <Keyword name="$P1R"  value="1024" />
         <Keyword name="$P1N"  value="FSC-H" />
         <Keyword name="$PAR"  value="7" />
         <Keyword name="$MODE"  value="L" />
         <Keyword name="$TOT"  value="10000" />
         <Keyword name="WORKSTATION"  value="(Unavailable)" />
         <Keyword name="LOGIN NAME"  value="Administrator" />
         <Keyword name="CREATOR"  value="CellQuest Pro  6.0" />
         <Keyword name="$SYS"  value="Macintosh System Software 10.6.4" />
         <Keyword name="$NEXTDATA"  value="0" />
         <Keyword name="$DATATYPE"  value="I" />
         <Keyword name="$BYTEORD"  value="4,3,2,1" />
         <Keyword name="FJ_FCS_VERSION"  value="2" />
         <Keyword name="$P1S"  value="" />
         <Keyword name="$P2S"  value="" />
         <Keyword name="$P3S"  value="" />
         <Keyword name="$P4S"  value="" />
         <Keyword name="$P5S"  value="" />
         <Keyword name="$P6S"  value="" />
         <Keyword name="$P7S"  value="" />
       </Keywords>
       <SampleNode name="DKO(6) naive conv48.002"  annotation=""  owningGroup=""  expanded="1"  sortPriority="10"  count="10000"  sampleID="11" >
         <Graph smoothing="0"  backColor="#ffffff"  foreColor="#000000"  heatMapStatParameter="FL1-H"  type="Pseudocolor"  fast="1" >
           <Axis dimension="x"  name="FSC-H"  label=""  auto="auto" />
           <Axis dimension="y"  name="SSC-H"  label=""  auto="auto" />
           <GraphSettings level="5%"  smoothingHighResolution="1"  contourHighResolution="1"  histogramSmoothingCount="0"  graphResolution="256"  showOutliers="0"  drawLargeDots="0"  dotsToDraw="8000"  tint="le.chartfill.tinted.40"  lineWeight="le.lineweight.normal"  lineStyle="le.linestyle.solid" />
           <GraphEnvironment showGrid="0"  showAxes="tnlTNL"  showGates="1"  showFreqOnPlots="1"  showGateNameOnPlots="1"  showMedians="0"  showUncomped="0"  addEventParam="0"  lastYAxisName="" >
             <TextTraits font="SansSerif"  size="11"  name="Labels"  style="plain"  color="#000000"  background="#00ffffff"  just="left" />
             <TextTraits font="SansSerif"  size="11"  name="LayoutGates"  style="plain"  color="#000000"  background="#00ffffff"  just="left" />
             <TextTraits font="SansSerif"  size="9"  name="Numbers"  style="plain"  color="#000000"  background="#00ffffff"  just="left" />
             <TextTraits font="SansSerif"  size="9"  name="Legend"  style="plain"  color="#000000"  background="#00ffffff"  just="left" />
             <WindowPosition x="2743"  y="211"  width="390"  height="622"  displayed="0"  panelState="---" />
           </GraphEnvironment>
         </Graph>
         <Subpopulations>
           <Population name="cells"  annotation=""  owningGroup="All Samples"  expanded="1"  sortPriority="10"  count="9997" >
             <Graph smoothing="0"  backColor="#ffffff"  foreColor="#000000"  heatMapStatParameter="FL1-H"  type="Pseudocolor"  fast="1" >
               <Axis dimension="x"  name="FSC-H"  label=""  auto="auto" />
               <Axis dimension="y"  name="SSC-H"  label=""  auto="auto" />
               <GraphSettings level="5%"  smoothingHighResolution="1"  contourHighResolution="1"  histogramSmoothingCount="0"  graphResolution="256"  showOutliers="0"  drawLargeDots="0"  dotsToDraw="8000"  tint="le.chartfill.tinted.40"  lineWeight="le.lineweight.normal"  lineStyle="le.linestyle.solid" />
               <GraphEnvironment showGrid="0"  showAxes="tnlTNL"  showGates="1"  showFreqOnPlots="1"  showGateNameOnPlots="1"  showMedians="0"  showUncomped="0"  addEventParam="0"  lastYAxisName="" >
                 <TextTraits font="SansSerif"  size="11"  name="Labels"  style="plain"  color="#000000"  background="#00ffffff"  just="left" />
                 <TextTraits font="SansSerif"  size="11"  name="LayoutGates"  style="plain"  color="#000000"  background="#00ffffff"  just="left" />
                 <TextTraits font="SansSerif"  size="9"  name="Numbers"  style="plain"  color="#000000"  background="#00ffffff"  just="left" />
                 <TextTraits font="SansSerif"  size="9"  name="Legend"  style="plain"  color="#000000"  background="#00ffffff"  just="left" />
                 <WindowPosition x="833"  y="23"  width="390"  height="622"  displayed="1"  panelState="---" />
               </GraphEnvironment>
             </Graph>
             <Gate gating:id="ID65912569" >
               <gating:PolygonGate eventsInside="1"  annoOffsetX="0"  annoOffsetY="0"  tint="#000000"  isTinted="0"  lineWeight="Normal"  userDefined="1"  quadId="-1"  gateResolution="256" >
                 <gating:dimension>
                   <data-type:fcs-dimension data-type:name="FSC-H" />
                 </gating:dimension>
                 <gating:dimension>
                   <data-type:fcs-dimension data-type:name="SSC-H" />
                 </gating:dimension>
                 <gating:vertex>
                   <gating:coordinate data-type:value="24.188976378" />
                   <gating:coordinate data-type:value="62.0606060606" />
                 </gating:vertex>
                 <gating:vertex>
                   <gating:coordinate data-type:value="116.9133858268" />
                   <gating:coordinate data-type:value="46.5454545455" />
                 </gating:vertex>
                 <gating:vertex>
                   <gating:coordinate data-type:value="201.5748031496" />
                   <gating:coordinate data-type:value="139.6363636364" />
                 </gating:vertex>
                 <gating:vertex>
                   <gating:coordinate data-type:value="237.8582677165" />
                   <gating:coordinate data-type:value="527.5151515152" />
                 </gating:vertex>
                 <gating:vertex>
                   <gating:coordinate data-type:value="258.0157480315" />
                   <gating:coordinate data-type:value="822.303030303" />
                 </gating:vertex>
                 <gating:vertex>
                   <gating:coordinate data-type:value="197.5433070866" />
                   <gating:coordinate data-type:value="992.9696969697" />
                 </gating:vertex>
                 <gating:vertex>
                   <gating:coordinate data-type:value="116.9133858268" />
                   <gating:coordinate data-type:value="1004.6060606061" />
                 </gating:vertex>
                 <gating:vertex>
                   <gating:coordinate data-type:value="24.188976378" />
                   <gating:coordinate data-type:value="1004.6060606061" />
                 </gating:vertex>
                 <gating:vertex>
                   <gating:coordinate data-type:value="4.031496063" />
                   <gating:coordinate data-type:value="861.0909090909" />
                 </gating:vertex>
                 <gating:vertex>
                   <gating:coordinate data-type:value="4.031496063" />
                   <gating:coordinate data-type:value="562.4242424242" />
                 </gating:vertex>
               </gating:PolygonGate>
             </Gate>
             <Subpopulations>
               <Population name="Q1: FL1-H- , FL3-H+"  annotation=""  owningGroup="All Samples"  expanded="1"  sortPriority="10"  count="19" >
                 <Graph smoothing="0"  backColor="#ffffff"  foreColor="#000000"  heatMapStatParameter="FL1-H"  type="Pseudocolor"  fast="1" >
                   <Axis dimension="x"  name="FL1-H"  label=""  auto="auto" />
                   <Axis dimension="y"  name="FL3-H"  label=""  auto="auto" />
                   <GraphSettings level="5%"  smoothingHighResolution="1"  contourHighResolution="1"  histogramSmoothingCount="0"  graphResolution="256"  showOutliers="0"  drawLargeDots="0"  dotsToDraw="8000"  tint="le.chartfill.tinted.40"  lineWeight="le.lineweight.normal"  lineStyle="le.linestyle.solid" />
                   <GraphEnvironment showGrid="0"  showAxes="tnlTNL"  showGates="1"  showFreqOnPlots="1"  showGateNameOnPlots="1"  showMedians="0"  showUncomped="0"  addEventParam="0"  lastYAxisName="" >
                     <TextTraits font="SansSerif"  size="11"  name="Labels"  style="plain"  color="#000000"  background="#00ffffff"  just="left" />
                     <TextTraits font="SansSerif"  size="11"  name="LayoutGates"  style="plain"  color="#000000"  background="#00ffffff"  just="left" />
                     <TextTraits font="SansSerif"  size="9"  name="Numbers"  style="plain"  color="#000000"  background="#00ffffff"  just="left" />
                     <TextTraits font="SansSerif"  size="9"  name="Legend"  style="plain"  color="#000000"  background="#00ffffff"  just="left" />
                     <WindowPosition x="1208"  y="23"  width="394"  height="622"  displayed="1"  panelState="---" />
                   </GraphEnvironment>
                 </Graph>
                 <Gate gating:id="ID514240830"  gating:parent_id="ID65912569" >
                   <gating:PolygonGate eventsInside="1"  annoOffsetX="0"  annoOffsetY="0"  tint="#000000"  isTinted="0"  lineWeight="Normal"  userDefined="1"  quadId="2"  gateResolution="256" >
                     <gating:dimension>
                       <data-type:fcs-dimension data-type:name="FL1-H" />
                     </gating:dimension>
                     <gating:dimension>
                       <data-type:fcs-dimension data-type:name="FL3-H" />
                     </gating:dimension>
                     <gating:vertex>
                       <gating:coordinate data-type:value="0.9643883792" />
                       <gating:coordinate data-type:value="33.9080668189" />
                     </gating:vertex>
                     <gating:vertex>
                       <gating:coordinate data-type:value="0.9643883792" />
                       <gating:coordinate data-type:value="10355.0336648913" />
                     </gating:vertex>
                     <gating:vertex>
                       <gating:coordinate data-type:value="86.4983601298" />
                       <gating:coordinate data-type:value="10355.0336648913" />
                     </gating:vertex>
                     <gating:vertex>
                       <gating:coordinate data-type:value="86.4983601298" />
                       <gating:coordinate data-type:value="33.9080668189" />
                     </gating:vertex>
                   </gating:PolygonGate>
                 </Gate>
               </Population>
               <Population name="Q2: FL1-H+ , FL3-H+"  annotation=""  owningGroup="All Samples"  expanded="1"  sortPriority="10"  count="8675" >
                 <Graph smoothing="0"  backColor="#ffffff"  foreColor="#000000"  heatMapStatParameter="FL1-H"  type="Pseudocolor"  fast="1" >
                   <Axis dimension="x"  name="FL1-H"  label=""  auto="auto" />
                   <Axis dimension="y"  name="FL3-H"  label=""  auto="auto" />
                   <GraphSettings level="5%"  smoothingHighResolution="1"  contourHighResolution="1"  histogramSmoothingCount="0"  graphResolution="256"  showOutliers="0"  drawLargeDots="0"  dotsToDraw="8000"  tint="le.chartfill.tinted.40"  lineWeight="le.lineweight.normal"  lineStyle="le.linestyle.solid" />
                   <GraphEnvironment showGrid="0"  showAxes="tnlTNL"  showGates="1"  showFreqOnPlots="1"  showGateNameOnPlots="1"  showMedians="0"  showUncomped="0"  addEventParam="0"  lastYAxisName="" >
                     <TextTraits font="SansSerif"  size="11"  name="Labels"  style="plain"  color="#000000"  background="#00ffffff"  just="left" />
                     <TextTraits font="SansSerif"  size="11"  name="LayoutGates"  style="plain"  color="#000000"  background="#00ffffff"  just="left" />
                     <TextTraits font="SansSerif"  size="9"  name="Numbers"  style="plain"  color="#000000"  background="#00ffffff"  just="left" />
                     <TextTraits font="SansSerif"  size="9"  name="Legend"  style="plain"  color="#000000"  background="#00ffffff"  just="left" />
                     <WindowPosition x="1208"  y="23"  width="394"  height="622"  displayed="1"  panelState="---" />
                   </GraphEnvironment>
                 </Graph>
                 <Gate gating:id="ID650131228"  gating:parent_id="ID65912569" >
                   <gating:PolygonGate eventsInside="1"  annoOffsetX="0"  annoOffsetY="0"  tint="#000000"  isTinted="0"  lineWeight="Normal"  userDefined="1"  quadId="3"  gateResolution="256" >
                     <gating:dimension>
                       <data-type:fcs-dimension data-type:name="FL1-H" />
                     </gating:dimension>
                     <gating:dimension>
                       <data-type:fcs-dimension data-type:name="FL3-H" />
                     </gating:dimension>
                     <gating:vertex>
                       <gating:coordinate data-type:value="10000" />
                       <gating:coordinate data-type:value="552.6170019854" />
                     </gating:vertex>
                     <gating:vertex>
                       <gating:coordinate data-type:value="10000" />
                       <gating:coordinate data-type:value="10355.0336648913" />
                     </gating:vertex>
                     <gating:vertex>
                       <gating:coordinate data-type:value="86.4983601298" />
                       <gating:coordinate data-type:value="10355.0336648913" />
                     </gating:vertex>
                     <gating:vertex>
                       <gating:coordinate data-type:value="86.4983601298" />
                       <gating:coordinate data-type:value="33.9080668189" />
                     </gating:vertex>
                   </gating:PolygonGate>
                 </Gate>
               </Population>
               <Population name="Q3: FL1-H+ , FL3-H-"  annotation=""  owningGroup="All Samples"  expanded="1"  sortPriority="10"  count="1296" >
                 <Graph smoothing="0"  backColor="#ffffff"  foreColor="#000000"  heatMapStatParameter="FL1-H"  type="Pseudocolor"  fast="1" >
                   <Axis dimension="x"  name="FL1-H"  label=""  auto="auto" />
                   <Axis dimension="y"  name="FL3-H"  label=""  auto="auto" />
                   <GraphSettings level="5%"  smoothingHighResolution="1"  contourHighResolution="1"  histogramSmoothingCount="0"  graphResolution="256"  showOutliers="0"  drawLargeDots="0"  dotsToDraw="8000"  tint="le.chartfill.tinted.40"  lineWeight="le.lineweight.normal"  lineStyle="le.linestyle.solid" />
                   <GraphEnvironment showGrid="0"  showAxes="tnlTNL"  showGates="1"  showFreqOnPlots="1"  showGateNameOnPlots="1"  showMedians="0"  showUncomped="0"  addEventParam="0"  lastYAxisName="" >
                     <TextTraits font="SansSerif"  size="11"  name="Labels"  style="plain"  color="#000000"  background="#00ffffff"  just="left" />
                     <TextTraits font="SansSerif"  size="11"  name="LayoutGates"  style="plain"  color="#000000"  background="#00ffffff"  just="left" />
                     <TextTraits font="SansSerif"  size="9"  name="Numbers"  style="plain"  color="#000000"  background="#00ffffff"  just="left" />
                     <TextTraits font="SansSerif"  size="9"  name="Legend"  style="plain"  color="#000000"  background="#00ffffff"  just="left" />
                     <WindowPosition x="1208"  y="23"  width="394"  height="622"  displayed="1"  panelState="---" />
                   </GraphEnvironment>
                 </Graph>
                 <Gate gating:id="ID923682348"  gating:parent_id="ID65912569" >
                   <gating:PolygonGate eventsInside="1"  annoOffsetX="0"  annoOffsetY="0"  tint="#000000"  isTinted="0"  lineWeight="Normal"  userDefined="1"  quadId="1"  gateResolution="256" >
                     <gating:dimension>
                       <data-type:fcs-dimension data-type:name="FL1-H" />
                     </gating:dimension>
                     <gating:dimension>
                       <data-type:fcs-dimension data-type:name="FL3-H" />
                     </gating:dimension>
                     <gating:vertex>
                       <gating:coordinate data-type:value="10000" />
                       <gating:coordinate data-type:value="552.6170019854" />
                     </gating:vertex>
                     <gating:vertex>
                       <gating:coordinate data-type:value="10000" />
                       <gating:coordinate data-type:value="1" />
                     </gating:vertex>
                     <gating:vertex>
                       <gating:coordinate data-type:value="86.4983601298" />
                       <gating:coordinate data-type:value="1" />
                     </gating:vertex>
                     <gating:vertex>
                       <gating:coordinate data-type:value="86.4983601298" />
                       <gating:coordinate data-type:value="33.9080668189" />
                     </gating:vertex>
                   </gating:PolygonGate>
                 </Gate>
               </Population>
               <Population name="Q4: FL1-H- , FL3-H-"  annotation=""  owningGroup="All Samples"  expanded="1"  sortPriority="10"  count="14" >
                 <Graph smoothing="0"  backColor="#ffffff"  foreColor="#000000"  heatMapStatParameter="FL1-H"  type="Pseudocolor"  fast="1" >
                   <Axis dimension="x"  name="FL1-H"  label=""  auto="auto" />
                   <Axis dimension="y"  name="FL3-H"  label=""  auto="auto" />
                   <GraphSettings level="5%"  smoothingHighResolution="1"  contourHighResolution="1"  histogramSmoothingCount="0"  graphResolution="256"  showOutliers="0"  drawLargeDots="0"  dotsToDraw="8000"  tint="le.chartfill.tinted.40"  lineWeight="le.lineweight.normal"  lineStyle="le.linestyle.solid" />
                   <GraphEnvironment showGrid="0"  showAxes="tnlTNL"  showGates="1"  showFreqOnPlots="1"  showGateNameOnPlots="1"  showMedians="0"  showUncomped="0"  addEventParam="0"  lastYAxisName="" >
                     <TextTraits font="SansSerif"  size="11"  name="Labels"  style="plain"  color="#000000"  background="#00ffffff"  just="left" />
                     <TextTraits font="SansSerif"  size="11"  name="LayoutGates"  style="plain"  color="#000000"  background="#00ffffff"  just="left" />
                     <TextTraits font="SansSerif"  size="9"  name="Numbers"  style="plain"  color="#000000"  background="#00ffffff"  just="left" />
                     <TextTraits font="SansSerif"  size="9"  name="Legend"  style="plain"  color="#000000"  background="#00ffffff"  just="left" />
                     <WindowPosition x="1208"  y="23"  width="394"  height="622"  displayed="1"  panelState="---" />
                   </GraphEnvironment>
                 </Graph>
                 <Gate gating:id="ID1501183042"  gating:parent_id="ID65912569" >
                   <gating:PolygonGate eventsInside="1"  annoOffsetX="0"  annoOffsetY="0"  tint="#000000"  isTinted="0"  lineWeight="Normal"  userDefined="1"  quadId="0"  gateResolution="256" >
                     <gating:dimension>
                       <data-type:fcs-dimension data-type:name="FL1-H" />
                     </gating:dimension>
                     <gating:dimension>
                       <data-type:fcs-dimension data-type:name="FL3-H" />
                     </gating:dimension>
                     <gating:vertex>
                       <gating:coordinate data-type:value="0.9643883792" />
                       <gating:coordinate data-type:value="33.9080668189" />
                     </gating:vertex>
                     <gating:vertex>
                       <gating:coordinate data-type:value="0.9643883792" />
                       <gating:coordinate data-type:value="1" />
                     </gating:vertex>
                     <gating:vertex>
                       <gating:coordinate data-type:value="86.4983601298" />
                       <gating:coordinate data-type:value="1" />
                     </gating:vertex>
                     <gating:vertex>
                       <gating:coordinate data-type:value="86.4983601298" />
                       <gating:coordinate data-type:value="33.9080668189" />
                     </gating:vertex>
                   </gating:PolygonGate>
                 </Gate>
               </Population>
             </Subpopulations>
           </Population>
         </Subpopulations>
       </SampleNode>
     </Sample>
     <Sample>
       <DataSet uri="file:/Users/SHP2/Desktop/김성민%20Project/CloudStation/ongoing%20project/Glycogen%20AMPK%20naive/231027~%20OG2GOF6%20WT(%2310),%20DKO,%20GKO%20naive%20primed%20conversion&apos;/231101/wt(10)naive%20conv72hr.003"  sampleID="55" />
       <Transformations>
         <transforms:linear transforms:minRange="0"  transforms:maxRange="1024"  gain="1" >
           <data-type:parameter data-type:name="FSC-H" />
         </transforms:linear>
         <transforms:linear transforms:minRange="0"  transforms:maxRange="1024"  gain="1" >
           <data-type:parameter data-type:name="SSC-H" />
         </transforms:linear>
         <transforms:log transforms:offset="1"  transforms:decades="4" >
           <data-type:parameter data-type:name="FL1-H" />
         </transforms:log>
         <transforms:log transforms:offset="1"  transforms:decades="4" >
           <data-type:parameter data-type:name="FL2-H" />
         </transforms:log>
         <transforms:log transforms:offset="1"  transforms:decades="4" >
           <data-type:parameter data-type:name="FL3-H" />
         </transforms:log>
         <transforms:linear transforms:minRange="0"  transforms:maxRange="1024"  gain="1" >
           <data-type:parameter data-type:name="FL2-A" />
         </transforms:linear>
         <transforms:linear transforms:minRange="0"  transforms:maxRange="1024"  gain="1" >
           <data-type:parameter data-type:name="FL2-W" />
         </transforms:linear>
       </Transformations>
       <Keywords>
         <Keyword name="$DATE"  value="01-Nov-23" />
         <Keyword name="FILE GUID"  value="C71C8652-67DD-4FE8-833C-4F1BB36C0764" />
         <Keyword name="$FIL"  value="wt(10)naive conv72hr.003" />
         <Keyword name="P7THRESVOL"  value="52" />
         <Keyword name="CalibFile"  value="FALSE" />
         <Keyword name="BD$LASERMODE"  value="1" />
         <Keyword name="BD$WORD63"  value="869" />
         <Keyword name="BD$WORD62"  value="47" />
         <Keyword name="BD$WORD61"  value="883" />
         <Keyword name="BD$WORD60"  value="97" />
         <Keyword name="BD$WORD59"  value="579" />
         <Keyword name="BD$WORD58"  value="101" />
         <Keyword name="BD$WORD57"  value="617" />
         <Keyword name="BD$WORD56"  value="623" />
         <Keyword name="BD$WORD55"  value="848" />
         <Keyword name="BD$WORD54"  value="585" />
         <Keyword name="BD$WORD53"  value="377" />
         <Keyword name="BD$WORD52"  value="107" />
         <Keyword name="BD$WORD51"  value="52" />
         <Keyword name="BD$WORD50"  value="0" />
         <Keyword name="BD$WORD49"  value="0" />
         <Keyword name="BD$WORD48"  value="800" />
         <Keyword name="BD$WORD47"  value="54" />
         <Keyword name="BD$WORD46"  value="1023" />
         <Keyword name="BD$WORD45"  value="1023" />
         <Keyword name="BD$WORD44"  value="1023" />
         <Keyword name="BD$WORD43"  value="0" />
         <Keyword name="BD$WORD42"  value="100" />
         <Keyword name="BD$WORD41"  value="100" />
         <Keyword name="BD$WORD40"  value="3" />
         <Keyword name="BD$WORD39"  value="3" />
         <Keyword name="BD$WORD38"  value="280" />
         <Keyword name="BD$WORD37"  value="60" />
         <Keyword name="BD$WORD36"  value="0" />
         <Keyword name="BD$WORD35"  value="0" />
         <Keyword name="BD$WORD34"  value="0" />
         <Keyword name="BD$WORD33"  value="52" />
         <Keyword name="BD$WORD32"  value="52" />
         <Keyword name="BD$WORD31"  value="52" />
         <Keyword name="BD$WORD30"  value="52" />
         <Keyword name="BD$WORD29"  value="52" />
         <Keyword name="BD$WORD28"  value="136" />
         <Keyword name="BD$WORD27"  value="0" />
         <Keyword name="BD$WORD26"  value="0" />
         <Keyword name="BD$WORD25"  value="0" />
         <Keyword name="BD$WORD24"  value="1" />
         <Keyword name="BD$WORD23"  value="1" />
         <Keyword name="BD$WORD22"  value="100" />
         <Keyword name="BD$WORD21"  value="100" />
         <Keyword name="BD$WORD20"  value="100" />
         <Keyword name="BD$WORD19"  value="100" />
         <Keyword name="BD$WORD18"  value="114" />
         <Keyword name="BD$WORD17"  value="554" />
         <Keyword name="BD$WORD16"  value="550" />
         <Keyword name="BD$WORD15"  value="407" />
         <Keyword name="BD$WORD14"  value="343" />
         <Keyword name="BD$WORD13"  value="4" />
         <Keyword name="BD$WORD12"  value="592" />
         <Keyword name="BD$WORD11"  value="0" />
         <Keyword name="BD$WORD10"  value="310" />
         <Keyword name="BD$WORD9"  value="395" />
         <Keyword name="BD$WORD8"  value="392" />
         <Keyword name="BD$WORD7"  value="393" />
         <Keyword name="BD$WORD6"  value="394" />
         <Keyword name="BD$WORD5"  value="392" />
         <Keyword name="BD$WORD4"  value="553" />
         <Keyword name="BD$WORD3"  value="538" />
         <Keyword name="BD$WORD2"  value="395" />
         <Keyword name="BD$WORD1"  value="333" />
         <Keyword name="BD$WORD0"  value="255" />
         <Keyword name="BD$P7N"  value="FL2-W" />
         <Keyword name="BD$P6N"  value="FL2-A" />
         <Keyword name="BD$P5N"  value="FL3-H" />
         <Keyword name="BD$P4N"  value="FL2-H" />
         <Keyword name="BD$P3N"  value="FL1-H" />
         <Keyword name="BD$P2N"  value="SSC-H" />
         <Keyword name="BD$P1N"  value="FSC-H" />
         <Keyword name="BD$NPAR"  value="7" />
         <Keyword name="BD$AcqLibVersion"  value="6.0" />
         <Keyword name="$ETIM"  value="14:44:12" />
         <Keyword name="$BTIM"  value="14:43:36" />
         <Keyword name="CYTNUM"  value="0123456789" />
         <Keyword name="$CYT"  value="FACSCalibur" />
         <Keyword name="$OP"  value="Administrator" />
         <Keyword name="END BATCH"  value="TRUE" />
         <Keyword name="START BATCH"  value="TRUE" />
         <Keyword name="TUBE NAME"  value="Untitled" />
         <Keyword name="PANEL NAME"  value="Untitled Acquisition Tube List" />
         <Keyword name="$P7E"  value="0,0" />
         <Keyword name="$P7B"  value="16" />
         <Keyword name="$P7R"  value="1024" />
         <Keyword name="$P7N"  value="FL2-W" />
         <Keyword name="$P6E"  value="0,0" />
         <Keyword name="$P6B"  value="16" />
         <Keyword name="$P6R"  value="1024" />
         <Keyword name="$P6N"  value="FL2-A" />
         <Keyword name="$P5E"  value="4,0" />
         <Keyword name="$P5B"  value="16" />
         <Keyword name="$P5R"  value="1024" />
         <Keyword name="$P5N"  value="FL3-H" />
         <Keyword name="$P4E"  value="4,0" />
         <Keyword name="$P4B"  value="16" />
         <Keyword name="$P4R"  value="1024" />
         <Keyword name="$P4N"  value="FL2-H" />
         <Keyword name="$P3E"  value="4,0" />
         <Keyword name="$P3B"  value="16" />
         <Keyword name="$P3R"  value="1024" />
         <Keyword name="$P3N"  value="FL1-H" />
         <Keyword name="$P2E"  value="0,0" />
         <Keyword name="$P2B"  value="16" />
         <Keyword name="$P2R"  value="1024" />
         <Keyword name="$P2N"  value="SSC-H" />
         <Keyword name="$P1E"  value="0,0" />
         <Keyword name="$P1B"  value="16" />
         <Keyword name="$P1R"  value="1024" />
         <Keyword name="$P1N"  value="FSC-H" />
         <Keyword name="$PAR"  value="7" />
         <Keyword name="$MODE"  value="L" />
         <Keyword name="$TOT"  value="10000" />
         <Keyword name="WORKSTATION"  value="(Unavailable)" />
         <Keyword name="LOGIN NAME"  value="Administrator" />
         <Keyword name="CREATOR"  value="CellQuest Pro  6.0" />
         <Keyword name="$SYS"  value="Macintosh System Software 10.6.4" />
         <Keyword name="$NEXTDATA"  value="0" />
         <Keyword name="$DATATYPE"  value="I" />
         <Keyword name="$BYTEORD"  value="4,3,2,1" />
         <Keyword name="FJ_FCS_VERSION"  value="2" />
         <Keyword name="$P1S"  value="" />
         <Keyword name="$P2S"  value="" />
         <Keyword name="$P3S"  value="" />
         <Keyword name="$P4S"  value="" />
         <Keyword name="$P5S"  value="" />
         <Keyword name="$P6S"  value="" />
         <Keyword name="$P7S"  value="" />
       </Keywords>
       <SampleNode name="wt(10)naive conv72hr.003"  annotation=""  owningGroup=""  expanded="1"  sortPriority="10"  count="10000"  sampleID="55" >
         <Graph smoothing="0"  backColor="#ffffff"  foreColor="#000000"  type="Pseudocolor"  fast="1" >
           <Axis dimension="x"  name="FSC-H"  label=""  auto="auto" />
           <Axis dimension="y"  name="SSC-H"  label=""  auto="auto" />
           <GraphSettings level="5%"  smoothingHighResolution="1"  contourHighResolution="1"  histogramSmoothingCount="0"  graphResolution="256"  showOutliers="0"  drawLargeDots="0"  dotsToDraw="8000"  tint="le.chartfill.tinted.40"  lineWeight="le.lineweight.normal"  lineStyle="le.linestyle.solid" />
           <GraphEnvironment showGrid="0"  showAxes="tnlTNL"  showGates="1"  showFreqOnPlots="1"  showGateNameOnPlots="1"  showMedians="0"  showUncomped="0"  addEventParam="0"  lastYAxisName="" >
             <TextTraits font="SansSerif"  size="11"  name="Labels"  style="plain"  color="#000000"  background="#00ffffff"  just="left" />
             <TextTraits font="SansSerif"  size="11"  name="LayoutGates"  style="plain"  color="#000000"  background="#00ffffff"  just="left" />
             <TextTraits font="SansSerif"  size="9"  name="Numbers"  style="plain"  color="#000000"  background="#00ffffff"  just="left" />
             <TextTraits font="SansSerif"  size="9"  name="Legend"  style="plain"  color="#000000"  background="#00ffffff"  just="left" />
             <WindowPosition x="0"  y="0"  width="0"  height="0"  displayed="0"  panelState="" />
           </GraphEnvironment>
         </Graph>
         <Subpopulations>
           <Population name="cells"  annotation=""  owningGroup="All Samples"  expanded="1"  sortPriority="10"  count="9999" >
             <Graph smoothing="0"  backColor="#ffffff"  foreColor="#000000"  heatMapStatParameter="FL1-H"  type="Pseudocolor"  fast="1" >
               <Axis dimension="x"  name="FL1-H"  label=""  auto="auto" />
               <Axis dimension="y"  name="FL3-H"  label=""  auto="auto" />
               <GraphSettings level="5%"  smoothingHighResolution="1"  contourHighResolution="1"  histogramSmoothingCount="0"  graphResolution="256"  showOutliers="0"  drawLargeDots="0"  dotsToDraw="8000"  tint="le.chartfill.tinted.40"  lineWeight="le.lineweight.normal"  lineStyle="le.linestyle.solid" />
               <GraphEnvironment showGrid="0"  showAxes="tnlTNL"  showGates="1"  showFreqOnPlots="1"  showGateNameOnPlots="1"  showMedians="0"  showUncomped="0"  addEventParam="0"  lastYAxisName="" >
                 <TextTraits font="SansSerif"  size="11"  name="Labels"  style="plain"  color="#000000"  background="#00ffffff"  just="left" />
                 <TextTraits font="SansSerif"  size="11"  name="LayoutGates"  style="plain"  color="#000000"  background="#00ffffff"  just="left" />
                 <TextTraits font="SansSerif"  size="9"  name="Numbers"  style="plain"  color="#000000"  background="#00ffffff"  just="left" />
                 <TextTraits font="SansSerif"  size="9"  name="Legend"  style="plain"  color="#000000"  background="#00ffffff"  just="left" />
                 <WindowPosition x="833"  y="23"  width="390"  height="622"  displayed="0"  panelState="---" />
               </GraphEnvironment>
             </Graph>
             <Gate gating:id="ID994066241" >
               <gating:PolygonGate eventsInside="1"  annoOffsetX="0"  annoOffsetY="0"  tint="#000000"  isTinted="0"  lineWeight="Normal"  userDefined="1"  quadId="-1"  gateResolution="256" >
                 <gating:dimension>
                   <data-type:fcs-dimension data-type:name="FSC-H" />
                 </gating:dimension>
                 <gating:dimension>
                   <data-type:fcs-dimension data-type:name="SSC-H" />
                 </gating:dimension>
                 <gating:vertex>
                   <gating:coordinate data-type:value="24.188976378" />
                   <gating:coordinate data-type:value="62.0606060606" />
                 </gating:vertex>
                 <gating:vertex>
                   <gating:coordinate data-type:value="116.9133858268" />
                   <gating:coordinate data-type:value="46.5454545455" />
                 </gating:vertex>
                 <gating:vertex>
                   <gating:coordinate data-type:value="201.5748031496" />
                   <gating:coordinate data-type:value="139.6363636364" />
                 </gating:vertex>
                 <gating:vertex>
                   <gating:coordinate data-type:value="237.8582677165" />
                   <gating:coordinate data-type:value="527.5151515152" />
                 </gating:vertex>
                 <gating:vertex>
                   <gating:coordinate data-type:value="258.0157480315" />
                   <gating:coordinate data-type:value="822.303030303" />
                 </gating:vertex>
                 <gating:vertex>
                   <gating:coordinate data-type:value="197.5433070866" />
                   <gating:coordinate data-type:value="992.9696969697" />
                 </gating:vertex>
                 <gating:vertex>
                   <gating:coordinate data-type:value="116.9133858268" />
                   <gating:coordinate data-type:value="1004.6060606061" />
                 </gating:vertex>
                 <gating:vertex>
                   <gating:coordinate data-type:value="24.188976378" />
                   <gating:coordinate data-type:value="1004.6060606061" />
                 </gating:vertex>
                 <gating:vertex>
                   <gating:coordinate data-type:value="4.031496063" />
                   <gating:coordinate data-type:value="861.0909090909" />
                 </gating:vertex>
                 <gating:vertex>
[truncated: 1,443,191 more chars]
