# Supplementary material for: AMPK activation by glycogen expenditure primes the exit of naïve pluripotency
Source: EMBO Rep. 2025 Feb 17;26(6):1504–27. doi: 10.1038/s44319-025-00384-x (PMC11933299; doi:10.1038/s44319-025-00384-x)
Supplement: Supplementary file 8 — Source data Fig. 6 [file 44319_2025_384_MOESM8_ESM.zip › Figure 6/Fig. 6M/Fig. 6M.xlsx]

## Sheet: Fig. 6M (SUM)
	WT			GKO			DKO
2i/LIF	16.5	16.3	16.7	40.4	42.4	42.6	35.1	35.3	36.7
48hr	7.26	7.39	6.69	36.9	37.2	37.2	16	17	16.5
72hr	2.08	2.31	2.27	25.3	26.1	26.8	10.7	11	10.5

## Sheet: WT
	GFP+ RFP+			GFP+ RFP-
2i/LIF	16.5	16.3	16.7	82.6	82.7	82.1
48hr	7.26	7.39	6.69	92.6	92.6	93.1
72hr	2.08	2.31	2.27	97.8	97.7	97.7

## Sheet: GKO
	GFP- RFP-			GFP- RFP+			GFP+ RFP+			GFP+ RFP-
2i/LIF	0.04	0.06	0.05	0.24	0.33	0.33	40.4	42.4	42.6	59.3	57.2	57.1
48hr	0.09	0.11	0.09	0.09	0.08	0.17	36.9	37.2	37.2	62.9	62.7	62.5
72hr	0.03	0.04	0.01	0.04	0.03	0.04	25.3	26.1	26.8	74.7	73.9	73.3

## Sheet: DKO
	GFP- RFP-			GFP- RFP+			GFP+ RFP+			GFP+ RFP-
2i/LIF	0.83	0.84	0.63	1.04	0.96	0.7	35.1	35.3	36.7	63.1	63	62.1
48hr	0.36	0.45	0.22	0.06	0.14	0.18	16	17	16.5	83.7	82.5	83.2
72hr	0.19	0.1	0.07	0.07	0.1	0.07	10.7	11	10.5	89.1	88.8	89.4
